# Supplementary material for: PPT1‐mediated plastidic phospho enol pyruvate import enhances fatty acid biosynthesis in sugar‐rich tissues
Source: New Phytol. 2026 Apr 7;250(6):3900–13. doi: 10.1111/nph.71160 (PMC13193356; doi:10.1111/nph.71160)
Supplement: Supplementary file 1 — Dataset S1 Lipid species in various genotypes and clusters. [file NPH-250-3900-s003.xlsx]

## Sheet: Suporting information
New Phytologist Supporting Information
Article title: PPT1-mediated plastidic phosphoenolpyruvate import enhances fatty acid biosynthesis in sugar-rich tissues
Authors: Jiang Wang, Yi-Hsuan Lin, Xueyi Xue, Gabriel Beuchat, Yaxin Li, Jiankun Li and Li-Qing Chen
Article acceptance date: 17 March 2026

## Sheet: Heatmap_clusters
Dataset S1 Lipid species in various genotypes and clusters
id	X1.col	X9.P.col	X2.col	X4.col	X10.P.col	X14.P.111213	X16.P.111213	X15.P.111213	X7.111213	X6.111213	X5.111213	Cluster
PS(35:2)	613156	585424	536757	705736	687013	328169	878452	445729	745089	577358	567001	2
PS(18:2_18:2)	1.68938e+06	1340767	937560	1970012	1189061	505745	1402715	697982	1600321	2064151	2135702	2
DGDG(34:6)	3.52253e+07	21647354	42984399	39558227	44520672	28407663	24324324	25088624	48557032	58691589	41192308	2
DG(36:2)	194528	148826	353490	222965	224228	189384	185863	116307	286303	321495	250269	2
PS(39:3)	6.3695e+07	1513341	67447790	65734288	71784031	47179666	74426588	44817790	78396310	72452830	66150066	2
PC(34:6)	3.15624e+06	659461	6876235	7673801	2499365	1985294	4794739	3927203	9978814	4404494	2873347	2
PI(16:0_18:3)	1.46329e+06	1129032	2970647	3454540	1736335	819575	1732636	2135872	2824859	2838710	2488964	2
LBPA(32:1)	1.08305e+06	540056	1053401	661701	499368	333543	738462	567032	1328447	1345794	1270385	2
PS(37:1)	7.83375e+07	50577459	80513592	66944122	62315586	37517409	54610704	41756466	98157363	87547170	76545077	2
PS(24:1_18:3)	519810	430108	635634	433524	365526	137535	524263	333072	667340	577358	576451	2
MGDG(34:5)	4.37688e+07	27622925	54578875	47469872	30871999	36180905	37422037	34805027	58176821	59065421	55384615	2
DG(34:3)	1.01076e+07	5073598	15129377	10342678	7181802	6091394	7584200	9165324	12001832	13644860	14988462	2
PA(18:3_18:2)	969431	787634	569917	562852	624220	873821	694548	779722	1106831	490323	882878	2
CmE(28:3)	563868	288631	384597	234472	220979	292557	339293	336449	641319	222804	270346	2
TG(58:6)	121580	226621	101098	133635	14082	84516	51143	34660	256528	48224	124962	2
PS(25:0_18:3)	39619	36824	74923	17159	45494	46460	59394	71010	74999	41807	76558	2
PS(18:2_23:1)	42174.8	131080	171759	48389	82711	87047	140747	203272	205612	77052	261854	2
CL(72:12)	637904	452509	593198	518181	453456	491745	824496	481215	814073	420645	648070	2
CL(18:3_18:2_16:1_20:4)	4.05835e+06	2795699	3641138	3290747	3070874	4139151	5212845	4220278	6111967	2709677	4602235	2
CL(18:3_18:2_14:0_22:6)	2.56076e+06	1666667	1899724	2129307	1707636	2275943	2942494	2123006	3543914	1987097	2906922	2
CL(18:3_18:2_16:1_22:6)	334957	255376	288684	276959	391752	392689	516804	494081	590652	381935	525970	2
Hex1Cer(t40:1+O)	1.93213e+06	1161290	2163360	1431289	2231450	2233040	2220374	1885272	3183692	2284112	2402308	2
CL(74:2)	1.18892e+06	1281362	785964	887459	1650236	1780660	2165795	1698405	3081664	2580645	1404151	2
TG(48:2)	550724	983151	828581	677525	970572	1455716	2557173	1444409	2679798	2938318	1398462	2
TG(44:0)	233959	245788	265825	168302	296804	401382	598753	388656	625286	1084112	363462	2
PC(42:0)	32393	246425	195122	226757	96586	230392	297728	379037	580508	705618	273813	2
PC(46:0)	516004	1047556	1037174	1590067	399051	1642157	1781586	1312261	2563559	2696629	1318359	2
PC(48:0)	9.44797e+07	185567010	194078856	265472042	66084894	209558824	260661618	268199234	444915254	456179775	207331731	2
PC(47:0)	251773	462920	444503	637409	149538	557598	553607	706076	1012712	977528	576923	2
PC(41:3e)	757914	2144995	1252122	4313921	1152249	2977941	3694699	4351396	5614407	6179775	3560697	2
PC(50:0)	407509	7403	8692	1014877	289333	857843	980470	1023536	1663136	1777528	878906	2
PC(32:0)	318220	107749	146081	743875	218165	609069	547629	656814	1057203	876404	432692	2
PE(41:3e)	1.2978e+06	3501829	4006789	3111000	614251	4730392	5045835	3078818	8411017	5752809	2805739	2
PC(38:8)	461497	1147323	1450374	1603894	432094	2120098	1733758	1888342	2944915	1543820	615234	2
PE(36:5)	1.5314e+06	3422015	3745931	3041867	2457002	4938725	5332802	4310345	5826271	4584270	2309946	2
PC(35:2)	1.10572e+07	23345527	14086369	13716056	9531475	22058824	28457553	35987958	40254237	27191011	15549880	2
PE(34:4)	1.66637e+06	4240106	2212082	1991040	1762264	2892157	3240335	3188287	4978814	2404494	1780349	2
PE(33:2)	165599	432990	359985	453515	99975	792892	456756	822386	4936441	388764	331280	2
PE(34:5)	534693	948786	939091	854488	567652	949755	954165	860701	1485169	669663	680589	2
PC(36:6)	2.21664e+08	355171267	463285011	486698745	183851563	470588235	466321244	399562124	813559322	370786517	219726562	2
PE(35:2)	1.43796e+06	1207183	1544283	1244400	504109	2438725	2176166	1305419	3156780	1053933	1160607	2
CL(70:2)	8.72259e+06	13530466	13596066	21293070	10116665	22287736	23450336	17884714	30559836	23870968	19582981	2
MGDG(40:8)	8.23102e+06	16129032	17786635	21293070	10819809	26533019	28379388	22130726	32614278	21935484	31182493	2
PC(32:2)	2.11801e+06	3222481	4278082	6152868	1613996	2450980	3706656	3721949	6779661	6314607	3312800	2
PC(50:3)	571031	1107416	1335596	2931254	382106	971814	2642487	2859880	5000000	3505618	1554988	2
DGDG(36:6)	2.32645e+08	200689007	306829429	450244542	206896552	267116834	222037422	453915566	684837380	422429907	244384615	2
PC(32:3)	2.93821e+06	3851014	6855366	6871854	1686012	5441176	4758868	4529283	9682203	6426966	4022686	2
PC(32:1)	3.75323e+06	5257732	9902195	8503401	2334152	5955882	5763252	6663930	12987288	8719101	4946665	2
PC(38:6)	1.75981e+06	3681410	4570244	4631934	1372532	4142157	4507772	4269294	6059322	4089888	2152194	2
PC(34:2)	3.43657e+08	594612571	976654887	819921465	303312717	805147059	780789159	799124247	1233050847	912359551	422551082	2
PC(34:3)	3.16663e+08	480877951	721013384	640174769	230026265	579656863	552411319	585659551	913135593	635955056	361703726	2
ST(d40:2)	129729	129659	209266	133635	162484	90311	169647	80632	147045	213084	92769	2
PS(24:0_18:3)	2.85529e+06	2469136	3337077	2157536	2510239	1183844	2995787	1702096	2902607	2173585	2041202	2
PS(24:0_18:2)	3.75215e+06	3836453	4590687	2843109	3897477	2228412	4368856	3416438	4373348	3188679	2811378	2
PS(24:1_18:2)	1.36725e+06	1214656	1924557	975932	1235302	764276	1575909	1285756	1762297	1347170	1294651	2
PS(42:4)	638780	431435	656821	528294	568107	263753	594477	396748	673820	566038	429349	2
PS(22:0_18:3)	900515	740741	990529	729933	720042	258531	839445	454301	1247214	988679	741826	2
PS(22:0_18:2)	1.65277e+06	1446967	1977527	1250161	1552385	717270	1669527	1117996	2257943	1611321	1261576	2
PS(26:0_18:2)	479543	325236	540289	320606	336901	164519	466531	255927	524802	441509	355691	2
PS(44:5)	501506	528342	552648	461753	618752	329909	581994	443280	683538	543396	496125	2
CL(72:9)	317809	516129	558742	233777	421886	531840	778193	473495	683102	299355	279666	2
PE(43:2)	253849	288327	934917	160389	482928	865196	1339179	977011	1088983	739326	291842	2
PC(33:4)	1.84806e+06	43698038	43615571	8351308	1063289	5392157	51893185	56239737	50423729	50786517	5419922	2
PC(36:5)	5.10813e+08	179580978	1147778180	239201372	504109125	268382353	1255480271	574712644	1574152542	1033707865	573542668	2
PC(33:2)	375323	545727	4716325	539240	1592815	1409314	7281786	5993432	6631356	5258427	3876202	2
DG(34:2)	1.12642e+07	5795177	16260546	7854106	8763315	8847362	9155925	8817274	7352268	17383178	14573077	2
StE(24:7)	6.9662e+07	53892891	100391196	45455998	51345008	91017588	63492723	68739929	72377462	110654206	69923077	2
DGDG(34:0)	1.62983e+06	696774	2559269	732187	764759	1314384	1297297	1000645	1981219	2100935	1460769	2
PE(34:3)	5.29502e+07	52178251	155471772	62496543	42785732	105759804	104145078	52818829	78177966	118202247	62199519	2
DGDG(32:3)	252360	218728	456709	212895	180899	315170	253222	205930	135135	299439	271038	2
AcHexSiE(16:0)	870118	950454	1838149	536553	1094060	1317211	1226195	887528	1683463	874766	900000	2
MGDG(34:6)	1.87956e+09	1386783589	2318895226	697663268	1516519227	1950376884	1272349272	726554947	2100320660	1114018692	1817307692	2
MGDG(36:6)	7.26851e+08	500595052	844134421	189879487	411626647	696765075	528898129	755559136	753550160	635514019	560769231	2
TG(34:6e)	3.15451e+06	826433	4750907	3250967	3249684	4678078	3143451	2827908	3481448	2362617	2520000	2
Cer(d34:1+O)	1.41953e+06	1454432	2036103	779657	1906481	1177293	989189	971640	1055886	1461682	2443846	2
DG(36:3)	128678	155590	298346	169741	180899	92996	142204	136900	137197	202991	247846	2
TG(58:4)	186642	426182	109723	104290	90883	139353	104283	87883	180715	553271	463846	2
phSM(d39:8)	2.16872e+06	3371124	2106801	460314	497202	1345477	1259875	1279085	2885937	1820561	4500000	2
TG(49:6)	993669	1319136	589622	348112	1213215	28266	16466	719304	361887	1080374	35308	2
SQDG(34:1)	814914	2153461	1109959	1311895	646687	893216	748441	1522720	277142	2108411	643846	2
PS(26:0_18:3)	303832	237621	240128	165813	27203	17786	190357	28455	228428	275012	34141	2
PE(32:0)	506660	303292	302596	230905	68627	188725	179354	173782	319915	332584	175781	2
DGDG(34:3)	1.66926e+08	119511431	94452562	53943036	145152555	58511307	53139293	120802449	96426935	284859813	126000000	2
PE(34:2)	22062.6	35916	63232	38023	43209	91176	25229	105911	91314	118876404	751578	2
PG(16:1_18:2)	7.28216e+06	24820789	5959920	7385568	5266405	5058962	7199403	10615028	17770930	54967742	16248709	2
TG(54:5)	1.65612e+06	4588788	1456379	2128952	2545586	4635678	4353430	2740896	3733394	9383178	8792308	2
TG(52:4)	1.85327e+06	2322581	1682613	1870025	2188121	3066897	3767152	2450854	4099863	5682243	5469231	2
TG(55:0)	135381	145443	158364	152479	138653	202104	269439	217531	242785	392523	366923	2
DG(36:0)	201100	204071	207852	171179	321719	255810	189605	208830	494732	927103	609231	2
TG(30:2)	2.74705e+06	2491701	4567092	2963271	3043871	3589824	4191268	4365131	8085204	14841121	11250000	2
TG(49:0)	370654	397996	468021	394144	412710	431062	724740	580084	801649	1708411	1031538	2
TG(50:0)	407457	390103	393081	404213	408377	534234	571310	510474	833715	1379439	945000	2
CL(15:0_20:3_14:0_14:0)	1.3947e+07	12903226	11547344	17421603	11494253	12500000	15384615	17241379	28248588	40000000	38461538	2
LBPA(28:0)	3.56196e+06	3202004	2601687	4372982	2123127	3250628	3355509	3596519	6138342	13345794	11007692	2
TG(56:4)	617757	693392	335109	657386	448456	672739	628690	519175	1010078	1476636	1377692	2
Cer(t30:0)2O	1.94528e+06	2525525	1470519	3452354	1906481	2543970	1783784	3567515	2977554	8971963	8584615	2
TG(52:0)	208986	276229	262997	273311	242643	329303	391684	332098	444343	994393	927692	2
LBPA(34:2)	970010	552459	1186313	781095	866582	1082601	822037	903481	785616	15364486	9173077	2
TG(51:0)	151153	205199	176745	166864	177649	206344	224532	261038	238204	672897	411923	2
TG(54:0)	318079	315691	302588	362497	249142	466394	565073	445214	432891	1465421	799615	2
TG(54:4)	2.61561e+06	2829940	909177	1481635	1592345	2035176	2494802	1580728	2075126	6728972	4500000	2
WE(25:2)	8.34629e+06	6212339	8738276	7163635	6304387	9412688	5937630	6337415	7443885	16336449	15680769	2
LBPA(34:0)	257618	191669	258755	276188	203647	279837	213306	336449	350435	433645	267577	2
LBPA(34:1)	515236	403633	653250	382636	435458	463568	422869	561231	849748	811215	533077	2
DGDG(36:5)	1.20134e+07	11139367	14987981	11349615	10626467	11603329	14719335	16532388	16605589	22841121	20457692	2
DGDG(34:5)	4.66604e+06	3968681	6376962	5408688	3022206	3830088	4128898	4075089	6367384	9121495	7961538	2
SQDG(34:3)	1.40638e+07	9515816	13149833	11565387	8860805	8663631	12224532	10456010	20545121	29794393	23919231	2
CL(56:0)	85724.6	61105	59300	81170	43231	58783	103302	94382	182104	160614	188330	2
PG(16:1_18:3)	5.70455e+07	41039427	52149296	53456029	40753656	41981132	53920836	48121462	95017976	80258065	83122006	2
PG(18:0_16:1)	1.53188e+06	866487	1145422	1410108	1063326	1238208	1311426	1428204	3030303	2376774	2742557	2
LBPA(32:0)	584898	354024	465193	422913	202564	286903	505198	617789	1060467	1170093	1090385	2
SQDG(34:2)	1.93213e+06	1195114	1324881	1582329	881748	1068467	2120582	2755398	4191480	4485981	3738462	2
TG(52:5)	4.39002e+06	2018165	2573408	1970719	2047301	3971420	2257796	2494360	8039395	7663551	7546154	2
PC(38:5)	208686	342202	303640	515735	563416	221814	221204	269568	2161017	2359551	961163	2
TG(48:0)	634844	775697	685771	907681	841668	1178706	1459459	968740	3756299	3076636	2208462	2
TG(56:5)	616443	917758	305415	745133	409460	397142	409148	517725	1328447	1794393	1038462	2
DGDG(34:4)	3.58825e+06	2649546	3591460	1941949	6250226	3349560	2282744	3495005	6871278	6691589	5192308	2
DG(36:5)	8.62231e+06	6325086	10717821	9335741	4928687	8607098	6823285	7990654	8932661	11252336	9657692	2
MGDG(34:3)	7.41309e+07	50961478	80454353	64587795	42679184	79852387	58253638	81066710	87494274	93457944	84115385	2
MGDG(34:4)	9.14806e+07	62010648	100249800	84007288	62285611	103737437	81330561	83097003	102153000	118130841	95884615	2
DGDG(32:0)	1.86642e+06	860257	1428100	840073	488536	1198492	727235	1089107	2084288	1682243	1658077	2
DGDG(36:2)	545466	775697	743743	514976	471204	1125000	430353	577183	870362	1285981	785769	2
LBPA(34:3)	1.4721e+07	11951143	12202479	18556404	9012457	21906407	17463617	13240413	18873110	33644860	20180769	2
DGDG(36:4)	5.50724e+06	4825556	7409153	4890835	4852862	8395101	7022869	6351917	6573523	10504673	9311538	2
Hex1Cer(d42:2+2O)	1.87956e+07	14995302	28844794	20570278	23722694	30810302	23326403	24508540	25194686	31925234	31188462	2
PC(38:3e)	128742	256402	107474	165920	160552	334559	429255	266831	197881	350562	187049	2
TG(54:2)	738680	1352960	643352	959467	465788	1667714	2170478	1396552	490151	2661682	1530000	2
TG(46:1)	488948	786972	794646	1078861	921827	2204774	2108108	1464712	1030692	2396262	1280769	2
TG(47:1)	755767	914375	500542	960905	868749	1879711	2070686	1258782	1044434	2736449	1083462	2
TG(56:0)	157725	149953	145638	174056	148402	439541	454054	250886	256528	519626	360000	2
TG(58:2)	120266	125149	72960	103283	214479	197864	415385	301644	62300	266542	241269	2
PC(38:7)	47810.9	997672	414244	1465627	1516564	3455882	5727381	5979748	1800847	5483146	2185998	2
TG(52:2)	625643	2119637	548617	1116261	2112295	1653580	4727651	1479214	1536876	2871028	3350769	2
TG(53:2)	286534	463389	274308	427229	438707	808417	900624	445214	561154	1323364	751154	2
TG(48:1)	607242	1837770	731018	991113	1234880	2035176	3280665	1411054	1660559	3962617	1962692	2
TG(49:3)	125260	228876	196541	218649	296804	391489	481497	359652	361887	751402	543462	2
TG(49:1)	462661	706921	477919	658824	749594	1134893	1659044	1165968	1019240	2336449	1419231	2
TG(57:1)	73210.8	126276	91059	102420	124571	228957	280665	210280	180486	367477	228462	2
TG(47:0)	515236	463389	598105	584023	645604	925722	1521830	968740	1039853	2160748	1166538	2
TG(52:1)	362768	434075	337937	379759	446290	603486	969231	597486	671095	1319626	792692	2
TG(46:0)	461346	1364234	646180	641563	877415	962469	1908524	1010796	1193312	2157009	1512692	2
TG(46:2)	285220	399123	503370	424352	448456	753298	1176299	588785	522217	964486	636923	2
TG(52:3)	1.01338e+06	1285312	866758	1375188	1364867	1837312	4128898	1624235	1804856	3031776	2492308	2
TG(51:1)	265504	395741	267239	369690	334717	521514	780873	469868	510765	878505	785769	2
TG(50:3)	533637	660695	633454	625739	613107	1108040	1434511	906381	1106276	1854206	1581923	2
TG(45:0)	364082	383339	540133	585462	425709	804177	1422037	720754	966560	1241121	1197692	2
TG(55:1)	104624	154463	90776	119106	158151	288317	374220	285691	247366	318879	349615	2
PC(34:5)	7.52723e+06	1895577	2660759	2986560	5507074	3823529	12674372	1819923	4427966	11820225	5915715	2
TG(50:1)	1.57725e+06	1048544	591035	1019883	995487	1611181	2644491	1335643	1314705	3099065	1748077	2
TG(57:0)	113825	64491	40722	76959	59469	73775	140956	85562	81081	194393	78577	2
TG(54:3)	1.30255e+06	1454432	1153792	2186491	1213215	1639447	4216216	1522720	2313330	4934579	2821154	2
TG(56:1)	108830	183777	97280	306396	198231	296796	888150	507573	270270	1009346	313269	2
PG(16:0_18:3)	1.60048e+07	14068100	14806675	19059531	27982264	25707547	27483196	15440041	30559836	48258065	27660374	2
TG(48:3)	147210	387848	66315	322220	445207	555433	1272349	578634	380211	2919626	875769	2
TG(50:2)	1.45896e+06	1206389	1002498	911997	2285611	1752513	2669439	2030293	1868988	4299065	2180769	2
PG(40:6)	1.21179e+07	8216846	11919839	18761726	24107796	15801887	16131441	17498713	20518747	16412903	22353715	2
LPC(18:2)	95029.5	117256	250271	299204	382379	421168	481497	487270	455795	512150	398077	2
CL(70:3)	116606	124552	131304	190595	233903	198113	227035	292074	183860	197967	204775	2
DGDG(36:3)	5.65182e+06	3652991	6857708	6947863	10409821	17242462	3817048	16387367	20705451	9607477	26480769	2
TG(60:6)	52969.4	31005	68577	69479	31522	48053	30312	27699	428310	151776	702692	2
CL(70:4)	3.69253e+06	3243728	3855323	8949046	4448462	4469340	5586258	3383942	13122753	5522581	14886823	2
TG(52:6)	1.28283e+06	1093642	1498798	1032829	1021484	2473304	1609148	1438608	6298672	3095327	4603846	2
PG(16:0_16:0)	2.37785e+06	1666667	1694852	2293100	2023333	2582547	3330844	3062275	5649718	4000000	5118813	2
MGDG(38:5)	2.27496e+07	16218638	20394100	23377706	19085339	23231132	25242718	20715389	36466359	29161290	35878651	2
CL(70:1)	1.78339e+06	2464158	1909037	1786831	2382080	4233491	4256908	2161606	6060606	2916129	7279046	2
TG(51:2)	416658	396868	445398	374005	510200	662845	658628	1081856	842877	1704673	2111538	2
SM(t39:6)	1.00944e+06	953837	1299430	1077422	1104893	2925565	2045738	2291331	2136967	3962617	4673077	2
PA(35:3)	296088	283154	725434	166771	218118	1462264	864824	1621204	2824859	2162581	4682070	2
PA(35:2)	366966	394265	837182	229310	286998	2275943	1302465	2599074	3595275	3225806	5823237	2
TG(49:2)	416658	789226	459537	1510405	807005	1127827	1771310	971640	1026111	2074766	2897308	2
DG(36:4)	45608.9	4487	9954	84007	63910	67274	154678	176926	18713	143551	605769	2
TG(51:3)	178755	239023	212094	155356	279473	346263	633680	284241	240495	616822	2031923	2
CL(74:13)	409264	364695	361320	451175	407537	417453	579537	424601	862866	446452	713816	2
CL(74:14)	317809	213262	243053	272492	252558	271226	409261	292074	536723	317419	483704	2
SQDG(16:0_18:3)	5.24727e+06	3530466	4330254	4735102	3960567	2488208	6796117	4709213	11068310	5961290	9908895	2
PG(16:0_16:1)	3.66966e+06	2338710	3250019	3260967	2597328	2488208	3689320	3293875	7344633	4593548	6386776	2
SQDG(18:3_18:3)	998011	862903	505662	1003603	598390	482311	1038088	1299537	2031330	947097	1653048	2
SQDG(16:0_18:2)	727073	427419	396707	592632	457761	310142	981329	999743	1964561	833548	1310228	2
PS(39:4)	7.08332e+07	21903624	27720688	62709704	35451623	38736072	56327040	41266654	86819054	65283019	65205065	2
PG(16:1_18:1)	3.94403e+06	4086022	3473516	3826797	3601820	3266509	6407767	4992280	7267591	5935484	8312201	2
PI(16:0_18:2)	3.14379e+06	2419355	2709901	3022723	2726477	1792453	4585512	3499743	5444273	3741935	5494505	2
LPC(16:0)	215558	151080	207852	143848	177649	166771	268191	211731	256528	277383	310846	2
PG(18:0_16:0)	771658	623656	683528	941064	716059	919811	1283047	1185023	1787365	1811613	1615479	2
LPC(18:3)	115928	89183	95725	104146	123488	141332	155925	149372	198122	185047	179308	2
PG(16:0_18:2)	1.29181e+07	10483871	10616107	14428661	12312196	15801887	23151606	17241379	24576271	20696774	24795717	2
PG(16:0_18:1)	1.17749e+07	12992832	10150488	14205307	14235080	19575472	27931292	19171384	23369286	23561290	28036066	2
CL(20:5_18:2_18:2_18:2)	137184	94086	131304	146939	140706	228774	259895	212301	231347	163842	169246	2
CL(18:3_18:1_18:2_18:2)	998011	931900	959175	814497	981532	1650943	1822255	1634071	1633282	1176774	1051940	2
CL(18:3_18:2_18:2_18:2)	2.73224e+06	2455197	2700589	2188868	2410780	4091981	4540702	3795677	5059065	2658065	3099465	2
Cer(t40:1+O)	1.17768e+06	607704	1275392	1140715	1852320	2289573	1721414	1841766	2104902	904673	1561154	2
PC(33:1)	196746	402062	184688	124163	614251	850490	573934	421456	758475	417978	424805	2
TG(54:6)	3.40424e+06	4836831	3718716	3927053	5015346	14133166	8320166	6627457	8153917	8934579	7476923	2
TG(54:7)	4.27173e+06	5817726	5655842	5092223	6250226	21341080	9654886	11195617	14750344	11663551	11492308	2
DGDG(34:2)	2.103e+07	17475728	17957298	20426430	20797978	119425251	17338877	44231389	50160330	52710280	45346154	2
DGDG(34:1)	6.6376e+06	10925149	9190743	5840233	6889330	23602387	14594595	18272639	18231791	23177570	21565385	2
TG(47:2)	349624	494958	322383	287696	635855	1074121	457796	552530	769583	1072897	1010769	2
TG(52:8)	25893.2	49609	77626	29777	39863	299623	44906	32195	251947	69533	146423	2
TG(54:9)	1.18557e+06	1122956	1682613	1132085	1397364	3971420	2020790	2378344	4397618	3039252	2111538	2
TG(54:8)	6.4273e+06	4363295	5033699	3783205	4571222	13808103	5027027	9368353	13879982	9943925	7892308	2
TG(52:7)	180070	181522	336523	139389	188482	627513	220790	217531	751260	620561	495000	2
PE(35:4)	469803	1097439	2733799	648471	382530	6200980	2714229	6814450	6694915	5730337	4169171	2
PE(33:1)	247620	635517	1314728	277916	211811	2745098	1291351	3325123	3453390	3348315	2276142	2
PE(35:3)	856547	1267044	3036395	207400	449038	6176471	3419689	6622879	5762712	5595506	3155048	2
MGDG(36:5)	1.39324e+07	11838396	20643823	11018764	14623578	23602387	14968815	22768289	21140632	15065421	20284615	2
PE(40:2)	3.58192e+06	9896907	6020618	5364748	3117851	10196078	7389398	6992337	9237288	7348315	2828275	1
PE(44:3)	178058	361157	364159	171451	217318	724265	474691	545977	531780	595506	122822	1
PE(38:3)	643708	1696043	1471243	546153	851478	2622549	1267437	1860974	1091102	2404494	260291	1
PE(42:1)	186364	735284	379810	453515	349911	1085784	715026	1000274	256356	408989	102877	1
PE(34:1)	2.7098e+06	11572996	4591113	4258614	5422350	16544118	7831806	10317460	6906780	6988764	3493089	1
PE(42:3)	1.07458e+06	2733622	2785971	1645374	1245446	4436275	2965325	2914614	2139831	1543820	359450	1
PE(42:2)	794252	1496508	1617324	1265140	775227	3014706	2188123	1642036	1281780	970787	456355	1
PA(16:0_18:2)	1.89771e+06	1254480	7730	1070610	1054716	1367925	1717700	1325270	1710324	1032258	106738	1
MLCL(65:4)	1.89771e+06	1254480	40531	1070610	1054716	1367925	1717700	1325270	1710324	1032258	106738	1
CL(74:4)	2.66365e+06	2302867	1899724	1273117	1224045	4823113	4630321	2328873	4262969	3329032	1582605	1
MGDG(34:2)	716336	111281	330867	378320	346633	781564	843243	372704	602382	448598	180692	1
PE(32:1)	1.92074e+06	3611573	3119870	3484321	1317462	2634804	2774014	3065134	3114407	2337079	1205679	1
PC(46:2)	214396	310276	522761	416183	155893	290441	352730	332512	453390	226966	143104	1
PC(36:1)	4.96278e+06	10276023	9077882	13176815	4871643	8137255	9996014	6513410	9449153	10651685	4315655	1
PE(36:2)	7.63105e+06	21849019	17738390	29174271	6354317	15808824	14587485	5569239	19300847	15280899	6118540	1
DG(34:1)	98709.7	255935	251685	192756	241560	251570	359252	178376	175447	288598	64385	1
PE(36:6)	1.46392e+07	20152976	10538691	11932415	3460984	8750000	25109605	8538588	10720339	8876404	4383263	1
PC(36:3)	1.28222e+08	328234120	166949553	265472042	146149284	454656863	478278198	294198139	319915254	280898876	131835938	1
PC(38:3)	4.60978e+06	9697373	9516125	12872629	5125815	13970588	16500598	10331144	8813559	9168539	3188852	1
PC(34:1)	6.43708e+07	141669438	118951557	160389359	73710074	175245098	179354324	117268747	124788136	127191011	52396334	1
PE(40:3)	1.24589e+06	1626206	1909486	3083347	669321	3431373	3646871	2449371	2860169	2242697	932993	1
PC(36:4)	3.93492e+08	890921184	906744762	1030086831	449038380	1360294118	1231566361	1109742748	1099576271	964044944	450721154	1
PC(35:4)	768296	1286997	2034698	2018694	436330	2487745	1984855	2380952	2266949	1541573	518329	1
PE(46:2)	545075	1047556	1314728	1352248	554944	1237745	1327222	1138478	1101695	1177528	404522	1
PC(38:4)	7.31958e+06	14166944	16590612	20325203	6650851	17892157	21761658	16830870	20296610	15910112	6445312	1
PE(44:2)	1.57812e+06	3392085	4371991	3511974	1978311	6899510	4364289	5801861	4809322	2966292	1055814	1
PE(40:5)	4.48519e+07	57465913	97561145	67612411	26730492	118627451	86807493	136699507	113135593	62247191	33240685	1
PC(35:5)	8.98076e+07	182573994	221208158	153476025	85147844	243872549	143483460	229885057	269067797	155730337	77862079	1
PE(38:5)	8.98076e+07	182573994	221208158	153476025	85147844	243872549	143483460	229885057	269067797	155730337	77862079	1
PC(36:2)	4.73956e+07	86897240	97456802	122227753	44056596	94730392	104862495	69923372	114406780	26067416	41466346	1
PC(34:4)	1.51583e+07	23944130	29007485	31663072	13301703	32230392	24990036	24493706	45762712	7033708	17578125	1
AcHexStE(18:1)	542838	921140	835651	947959	1046398	1582915	1821206	1350145	1078791	642991	726923	1
CmE(30:5)	145896	342750	402979	148164	155985	438128	399168	468418	277142	136075	166500	1
PE(42:4)	534693	2613901	2838142	1338422	1245446	4056373	3515345	3092501	2394068	1008989	759465	1
CmE(18:3)	226073	605449	497714	82137	623939	1978643	1920998	3001934	742098	459813	581538	1
SiE(18:3)	1.55096e+06	4092703	3011736	561008	4462899	10571608	8681913	13776990	4237288	3656075	3946154	1
SiE(18:2)	770225	2660821	1470519	274750	3098032	8451633	4615385	10789558	3825011	1951402	2149615	1
ZyE(21:2)	7675.96	86589	34925	1841	77018	566740	528898	629391	120476	21869	38423	1
CmE(18:2)	177441	388976	364802	73794	562195	2233040	1509356	2276829	595511	352897	512308	1
PC(37:3)	335351	620552	392331	291743	546471	2414216	1638103	2463054	870763	800000	527344	1
ZyE(20:2)	58226.9	186032	103502	2287	170067	479114	369231	468418	197664	67664	170308	1
StE(18:3)	164297	717069	274308	60848	644521	1837312	1584200	1595230	568026	373832	550385	1
CmE(30:6)	170869	268337	377527	123134	285972	397142	346778	478569	267980	154393	283846	1
StE(38:3)	144581	109590	207852	101988	134320	172425	142204	240735	174760	36299	135346	1
PS(25:0_18:2)	76785.4	73750	109073	37565	53441	109680	122721	202047	127466	63054	132104	1
TG(54:1)	477119	233386	387425	224403	270807	429648	491476	919433	373339	322617	244731	1
PC(42:4)	617752	1167276	1429506	2281400	1186139	2058824	1434835	3119869	2923729	1510112	1554988	1
PE(44:5)	246062	961756	1126909	1258227	584597	1617647	1518533	2162014	1211864	734831	450721	1
PE(41:3)	243986	884935	1035087	876611	605778	2450980	1434835	2873563	1480932	1065169	899189	1
PE(45:2)	64370.8	510808	562411	324927	140642	1311275	754484	1347838	853814	586517	136343	1
PE(41:4)	117840	521783	575976	528179	201644	761029	579912	890805	627119	653933	387620	1
PC(42:2)	155736	395078	447633	300039	249089	702206	161419	790914	404661	188989	77749	1
PE(43:3)	160927	316262	579106	91256	277048	1973039	142288	1696771	194068	95281	245643	1
PE(44:6)	517043	1027602	669885	1161440	352876	1764706	475887	1267105	966102	456180	352689	1
PE(38:4)	1.07977e+06	732291	726231	3581107	229179	839461	3790355	3243021	1019068	1033708	1408504	1
PC(37:4)	1.18878e+07	8350515	6636245	24888004	3998983	13602941	11550418	43787630	10508475	8314607	4371995	1
MGDG(36:4)	2.97049e+07	9436893	12372154	26755746	8113378	14839824	12037422	46116661	11177279	13831776	12669231	1
MGDG(36:3)	486320	483683	726776	520730	605524	657192	664865	784563	556574	695327	567692	1
PC(37:5)	251254	306285	660494	196339	258833	149510	457951	1280788	442797	844944	232121	1
WE(27:2)	166926	80276	77768	98104	484203	565327	479002	1943281	27027	1121495	1010769	1
PE(38:2)	1.16802e+06	1306950	1005871	3290747	1300517	3504902	1530490	2244116	2944915	2651685	946514	1
CL(74:8)	2.5379e+06	2544803	4414065	7087763	3802718	7476415	4973861	3113742	4494093	4387097	5635390	1
Cer(d42:1+O)	391684	1150016	665975	1625483	1700668	2275440	1372141	361102	597801	2459813	526154	1
Cer(t42:1)	391684	1150016	665975	1625483	1700668	2275440	1372141	361102	597801	2459813	526154	1
PE(40:1)	130299	180579	191992	240584	95315	421569	328816	149152	188347	274157	90820	1
TG(58:1)	87931.8	146571	89504	221526	118072	491834	348025	205930	200183	343178	231231	1
Cer(t44:1+O)	1.34066e+06	1060946	1781590	919189	1429861	2077575	1309771	1151466	668804	1188785	716538	1
Co(Q9)	984468	1398058	1682613	835757	1624842	2430905	1671518	1624235	1078791	1087850	771923	1
AcHexStE(18:0)	106859	252552	192299	119682	336884	385835	303119	155172	184150	183178	85154	1
PE(41:2)	102266	486864	705362	163155	176226	2610294	460343	949644	235169	442697	351562	1
PC(35:0)	220107	627536	665711	457663	319834	2708333	1053408	1320471	781780	449438	247897	1
Cer(d42:2+O)	143267	411525	410049	162548	198231	876256	281913	268289	393953	295327	279346	1
PE(36:3)	4.63054e+06	36714333	11895156	19495603	17326104	61274510	12913511	11973180	18940678	16449438	7346755	1
PC(37:2)	23723.7	369139	104030	90012	39947	990196	86807	42693	14237	162247	38424	1
AcHexStE(18:2)	310193	324710	411463	256050	542697	972362	285655	333548	419148	485981	302192	1
CL(86:6)	653909	541219	606236	357366	652919	1049528	17773	442615	670262	572903	615197	1
MGDG(34:1)	1.85327e+07	6618227	8257529	4948375	7918397	17525126	7945946	10470512	8589098	8299065	5953846	1
Hex1Cer(t42:1+O)	1.22631e+07	7170686	8314088	5797078	13215382	10161746	9841996	15517241	5199267	8859813	6542308	1
Cer(t42:1+O)	2.35273e+06	3393674	2502710	5120992	6044412	3406093	3542620	5916855	1917087	3330841	2128846	1
CL(71:2)	679059	499104	627654	696864	952832	800708	766243	537828	74825	26342	774866	1
MGDG(18:3_16:3)	2.92658e+06	745520	3194144	3767235	5022458	3101415	2808066	2599074	1635850	1414194	9063586	1
DG(31:1)	2.70762e+06	2266207	1640194	2805038	3336342	3561558	2943867	2798904	3458543	1644860	5538462	1
Hex1Cer(t34:1+O)	2.26073e+06	1702474	2375454	1826871	5903593	5780465	4515593	4481147	4970224	5271028	8757692	1
DLCL(40:3)	2.5036e+07	13082437	24864039	27398076	94709200	82665094	39581777	75527535	39291217	40258065	151685921	1
DGDG(18:3_18:3)	1.40613e+06	2652330	1331670	1503916	5696902	3584906	4899178	1737005	2100668	1976774	7795623	1
MGDG(40:9)	6.89348e+06	5107527	3575952	6968641	5797351	6344340	5332338	6034483	649718	7045161	11552550	1
CL(74:6)	8.04811e+06	7482079	3724950	9455314	5237706	13915094	12666169	10743695	6985105	5393548	15685170	1
