# Supplementary material for: PPT1‐mediated plastidic phospho enol pyruvate import enhances fatty acid biosynthesis in sugar‐rich tissues
Source: New Phytol. 2026 Apr 7;250(6):3900–13. doi: 10.1111/nph.71160 (PMC13193356; doi:10.1111/nph.71160)
Supplement: Supplementary file 2 — Dataset S2 Differentially expressed gene table for various plant materials and cluster annotations. [file NPH-250-3900-s002.xlsx]

## Sheet: Supporting information
New Phytologist Supporting Information
Article title: PPT1-mediated plastidic phosphoenolpyruvate import enhances fatty acid biosynthesis in sugar-rich tissues
Authors: Jiang Wang, Yi-Hsuan Lin, Xueyi Xue, Gabriel Beuchat, Yaxin Li, Jiankun Li and Li-Qing Chen
Article acceptance date: 17 March 2026

## Sheet: Legend
Dataset S2 Differentially expressed genes table for various plant materials and cluster annotations.

## Sheet: DEG list
ID	Col1	Col2	Col3	ST1	ST2	ST3	PST1	PST2	PST3	PCol1	PCol2	PCol3
AT5G23660	159.218	181.069	230.515	26.8855	21.53	31.0727	24.473	19.8403	21.9975	156.521	132.996	145.716
AT5G01600	15.0729	12.3504	13.9624	199.629	169.592	173.713	127.22	110.097	120.138	22.8749	16.7502	27.0468
AT3G11930	162.379	162.763	189.098	386.94	382.045	379.156	392.32	349.358	372.336	169.641	153.807	171.335
AT1G47960	21.4774	18.8953	22.6995	59.4142	60.948	46.5545	73.7698	61.2289	69.6775	18.028	21.6498	19.2323
AT3G48740	189.268	191.668	247.593	37.9226	31.7048	48.1505	41.6649	36.8765	41.6332	218.003	173.423	186.913
AT1G24070	1.21715	1.62403	2.10504	8.76213	7.73381	7.89355	23.8151	19.9181	24.5388	4.59003	6.36483	4.93604
AT1G49500	72.7302	73.6435	56.6599	12.6287	13.6078	20.682	19.5072	16.3374	21.0118	107.635	97.9851	116.109
AT4G14090	5.33198	5.7597	7.89806	23.4907	23.2757	33.2985	40.0199	45.8453	40.244	7.69454	8.44709	8.5702
AT1G52000	10.9601	10.1539	8.13104	48.2097	35.4085	42.5685	162.618	126.424	163.901	35.5491	42.4183	35.2117
AT3G28220	27.2445	24.0813	23.8362	100.579	80.3168	110.929	304.41	221.281	294.598	46.7419	67.5666	46.3746
AT3G43800	152.321	161.775	175.556	234.589	246.123	221.691	221.984	202.756	216.547	121.025	124.501	119.614
AT5G17220	5.0109	3.23992	6.5478	26.4365	23.9814	34.7703	37.5038	36.109	34.0401	2.41175	5.21667	3.43642
AT1G08650	47.9984	44.8997	45.1362	33.8399	33.1587	33.9687	33.1282	24.7901	32.358	77.7852	82.3391	72.453
AT5G14940	2.77642	3.80861	3.78632	12.5578	10.7707	8.85589	17.8499	15.4059	18.6956	5.87178	5.48798	5.22076
AT2G38170	172.729	226.71	182.746	114.436	123.245	104.727	113.744	120.989	111.335	261.89	264.696	261.922
AT3G28270	57.4477	73.7414	56.3944	179.495	155.41	153.651	301.119	230.064	304.658	98.9476	85.5642	112.584
AT2G30766	249.072	244.603	272.54	66.7719	60.497	60.4097	117.232	85.1498	114.687	221.607	243.726	246.912
AT1G52410	16.7848	20.3158	23.7324	28.9359	28.904	28.1709	80.1368	75.3889	80.7908	24.6149	33.4912	25.4244
AT1G49470	18.7759	16.6607	23.5069	50.9114	45.3395	34.6439	57.5885	51.2118	63.0793	20.9824	17.2629	19.4652
AT1G61800	0.331099	0.666944	0.305401	9.19794	8.65432	4.54901	15.3283	13.2825	16.3265	0.736495	2.10752	0.959863
AT3G56240	273.275	252.223	298.388	399.487	416.28	431.87	502.25	442.546	501.832	255.228	251.54	243.624
AT1G52400	45.2496	93.665	112.456	293.684	233.433	275.358	1005.55	859.072	983.132	199.147	207.137	155.921
AT5G53450	335.379	395.345	474.977	87.5997	75.3668	54.9581	151.954	125.947	154.176	369.541	373.22	388.761
AT5G05250	168.704	155.559	184.522	33.583	37.6283	25.6596	62.3484	45.275	65.3314	145.19	152.777	152.117
AT1G65480	19.7773	22.1322	26.5552	56.5369	40.3212	51.1042	46.0875	40.3619	46.1904	14.6544	10.3896	16.1246
AT5G44680	139.265	160.091	169.682	189.868	181.726	148.328	150.643	174.812	158.168	83.6371	79.3432	78.8212
AT5G07990	1.07555	0.991215	2.33428	4.05115	3.90133	8.59363	10.5058	14.8054	11.2404	0.740695	0.708772	1.15373
AT3G47640	35.0709	38.8525	42.7728	9.98263	13.3815	8.66723	17.4501	13.4436	18.0467	43.3541	42.448	41.5939
AT5G42680	15.7876	13.598	16.1575	21.1443	21.3055	18.6941	31.0171	28.1952	30.6517	14.1219	12.6009	15.1787
AT2G42750	167.429	168.578	191.477	95.1752	91.0402	81.4587	129.458	102.342	126.224	213.429	198.236	218.565
AT1G15410	14.5541	14.8954	15.8348	26.2765	24.7199	20.9876	28.616	26.6838	28.8343	16.6053	13.8927	15.2067
AT1G32900	19.4353	21.7793	17.8962	55.6804	48.8352	42.3564	69.4229	56.8331	75.8298	22.8471	29.6362	27.8978
AT2G18328	144.903	146.767	144.074	101.653	109.641	94.9863	78.9847	77.8344	78.2865	158.288	126.797	146.837
AT3G15356	28.0634	18.7456	36.3071	86.8475	103.514	71.4106	108.021	134.081	113.251	35.0833	20.7432	20.8019
AT5G54060	0.887049	0.330891	1.27844	7.71891	7.89189	13.7338	16.3519	21.9038	17.7794	0.0865415	0.526984	0.518462
AT3G21560	67.1301	68.2876	67.6563	98.5251	94.3213	87.315	97.9809	105.461	100.614	55.9144	60.5992	51.1014
AT4G31330	3.05873	3.30884	3.87932	14.4632	15.8585	20.6937	34.5188	16.1128	33.4617	5.31175	3.84197	5.86387
AT3G52180	105.161	113.63	120.081	161.924	154.021	145.063	226.501	196.739	228.047	128.182	140.486	142.807
AT4G23990	5.47298	6.5587	6.55868	8.93626	7.57548	7.46825	14.0717	9.63931	13.0738	5.12088	5.01429	5.14838
AT1G78080	90.2468	98.0196	108.829	72.8333	63.4711	62.4433	72.3643	62.1646	70.1169	119.568	102.763	111.339
AT1G12200	12.3214	10.0311	14.4549	33.5612	30.5048	26.4507	41.2453	31.5109	44.8674	17.256	14.6661	16.362
AT5G11930	1.2647	3.00749	3.09861	12.7701	13.2402	10.6131	11.5949	9.60891	10.9266	2.49855	2.17352	2.29149
AT1G47400	104.732	121.936	133.579	18.2113	13.698	22.6253	29.7379	19.0451	29.8326	88.6352	79.0592	71.8995
AT1G80130	10.9218	12.7779	16.7902	39.3688	44.0536	32.2952	62.7983	45.6149	64.462	20.7782	21.8671	24.5478
AT1G15125	0.367354	0.365419	0.423552	5.95097	7.85136	3.50494	8.45429	11.6357	7.99019	1.91144	0.789821	0.858844
AT1G69870	70.2	71.7302	75.2992	139.949	125.505	105.625	193.155	148.683	206.485	95.4699	67.9502	88.475
AT3G56360	298.859	327.356	343.585	116.872	118.074	98.8366	190.606	166.435	202.783	281.976	284.267	300.238
AT1G20620	286.738	376.903	357.77	980.771	938.987	804.496	1003.01	1163.84	1044.15	621.55	537.792	519.152
AT4G22880	0.523042	0.78043	2.41223	21.5118	21.903	37.9041	43.5286	52.3239	44.0368	0.867486	2.17513	2.303
AT3G25770	293.373	353.415	385.934	513.178	495.994	504.935	799.663	717.956	773.638	458.7	483.26	474.719
AT4G01080	123.317	131.849	131.1	195.08	181.554	179.571	230.276	218.869	245.216	150.638	158.444	166.804
AT3G18830	26.7676	31.7331	32.2013	53.3098	56.4429	51.1895	54.4157	58.6351	56.7122	34.4501	34.0141	30.2901
AT1G19050	71.6987	67.3462	72.4458	30.407	35.7338	37.1788	15.1118	24.5827	14.7086	58.6369	47.8785	54.7054
AT5G66052	123.571	158.967	163.344	90.282	89.9008	108.268	100.693	78.73	89.1708	200.64	166.683	220.12
AT4G17770	20.3704	23.6789	22.7838	37.5727	31.6208	29.5639	58.6053	47.9352	60.3229	31.3429	31.9224	33.0352
AT3G49940	16.3229	14.7597	15.2466	9.0237	7.79671	9.46255	8.89063	9.00049	9.52069	18.747	17.5708	18.469
AT1G52040	2.36977	6.70787	6.46913	54.0706	44.2301	28.7281	261.023	256.625	267.336	24.7041	31.3927	13.4435
AT5G47720	9.93375	7.29075	11.1187	19.6034	17.8103	16.4659	20.7979	18.8981	22.2921	9.49639	9.29569	8.97303
AT1G18710	7.16777	5.98921	4.84839	15.3459	15.0849	12.6829	37.6275	28.0865	37.6164	11.6922	13.1155	15.2383
AT2G47010	5.93755	5.98668	6.1003	10.3663	10.8482	10.0043	12.142	13.3461	12.0125	6.1254	3.83177	5.84124
AT3G48360	108.852	99.4766	57.9109	37.1723	34.1295	45.2563	85.0693	70.9567	82.2108	250.095	239.689	245.732
AT1G50460	17.3874	22.4003	21.6041	23.4057	21.3222	18.6399	21.7387	19.3803	23.054	12.8542	10.6392	11.1761
AT5G16980	0.883047	1.63563	1.43943	5.09939	4.42792	2.23439	9.93392	8.29166	9.831	1.88938	1.84517	2.80486
AT2G39250	10.5348	11.4221	9.16235	13.2148	12.4133	14.3418	17.8597	15.5319	16.3346	33.6929	28.7158	34.5495
AT1G03940	3.27697	1.70897	3.55819	6.95779	6.64687	10.0337	11.8168	14.1361	10.5965	2.49556	1.58768	3.28766
AT5G04230	18.2433	14.5265	26.3467	48.4082	43.3536	41.7745	35.009	40.6587	37.8324	16.2239	15.3639	13.9765
AT5G35970	30.221	33.2497	26.2598	49.5433	39.6768	36.6278	57.4528	50.1014	59.7817	29.6964	24.0717	30.1092
AT5G07690	26.2276	25.7213	27.8826	23.1978	22.5815	20.9144	19.5056	20.1201	18.9528	38.1756	31.5938	47.4227
AT5G67330	72.305	85.8408	89.5794	39.9506	34.5771	31.0459	47.6212	49.5922	49.7241	75.8828	82.0117	79.364
AT1G71960	7.64452	12.1092	12.1348	19.0918	17.4901	14.2885	20.5954	16.0992	20.4401	8.05158	7.86768	8.697
AT3G16420	2.27208	2.72424	4.58442	11.471	12.136	10.7053	17.8787	27.8671	19.5172	6.8875	6.65264	6.86758
AT1G69830	73.64	92.2889	87.5406	107.66	93.3391	81.9133	151.896	133.164	152.668	89.1171	91.0016	87.1052
AT3G62690	4.79995	5.07308	5.53425	1.48859	2.12703	3.19188	2.03408	1.83696	2.14412	7.80481	11.7458	7.4397
AT5G64700	2.50462	3.31246	3.23781	7.32718	6.53124	6.93201	9.93099	7.51957	8.90739	3.33209	3.78753	2.55517
AT3G52720	84.3717	80.9232	84.4999	88.7379	84.2807	78.9062	98.7073	92.3853	97.8115	56.5081	43.2066	62.4905
AT4G22690	60.1542	69.9434	73.1216	107.685	121.151	97.1427	127.952	145.431	144.479	88.419	67.7583	73.5863
AT2G41250	4.79297	3.57579	4.60517	12.11	10.4563	8.73026	13.5408	12.0038	14.1841	5.87107	5.71747	5.70654
AT3G26830	2.60981	1.614	3.72174	11.1633	15.0439	8.8998	18.235	28.3031	17.6816	4.6635	3.63716	6.14971
AT2G26980	35.4319	36.6432	28.2169	16.8368	15.6779	20.6853	22.2782	18.2921	21.9498	43.0878	43.4967	49.6048
AT5G01810	54.777	83.3819	76.8942	95.1273	97.5645	79.7497	56.734	74.6211	56.5782	23.1603	19.0789	30.67
AT3G14990	62.3768	65.5338	91.6159	104.521	100.868	100.338	126.479	109.233	126.742	59.5612	68.1577	61.2344
AT5G13740	69.8278	71.4612	78.2156	23.7952	18.98	16.1568	36.8997	30.2257	36.0264	65.6736	89.8755	65.1844
AT3G45140	1067.54	1236.72	1300.89	1813.42	1523.38	1567.25	2851.31	2612.19	2913.63	1425.37	1802.59	1414.36
AT1G48300	535.14	537.532	565.885	261.319	282.251	243.031	394.241	315.837	387.215	552.255	527.395	578.195
AT4G34710	58.5726	65.7962	61.0225	85.6533	79.5763	65.1569	115.502	99.2644	115.676	71.5822	68.1447	72.6141
AT1G60730	4.75168	6.15708	6.92034	11.2711	13.6952	8.19953	17.609	16.189	17.3	7.86865	5.63521	7.27935
AT1G06160	1.01141	0.6288	0.777423	6.19948	4.344	4.03541	4.68168	6.55742	5.52576	1.44722	0.343351	0.420371
AT1G78000	1.01872	1.20517	1.24169	5.1898	4.8085	3.7263	9.77742	5.41362	10.5719	3.35647	2.17876	1.78287
AT4G33790	18.4687	16.4784	11.7261	2.643	2.15344	2.04569	3.03867	1.13774	2.17074	8.01692	7.86362	7.55621
AT2G22190	20.0238	18.0737	18.1158	41.755	36.6228	36.3968	51.0704	44.6195	53.0365	28.8113	31.0918	27.4563
AT5G03630	55.1635	60.4833	65.4921	85.2228	87.7406	87.2135	108.254	122.949	111.285	72.5014	62.4483	75.9622
AT1G18500	33.9579	40.2722	38.279	54.2123	49.9065	42.597	57.6524	53.9267	58.4048	39.5983	36.8621	35.1629
AT3G25760	3.07413	8.71513	5.02126	27.1542	26.8312	35.3566	74.947	60.4159	70.3741	24.4732	20.0371	19.0937
AT5G20700	744.658	762.979	781.052	714.99	659.62	604.646	754.554	669.675	738.82	1143.39	929.491	1216.77
AT5G23050	24.4312	23.4454	27.1004	64.2762	52.3344	47.8118	77.8958	59.3034	81.2711	42.2555	31.3264	39.8084
AT1G64980	122.488	170.381	173.273	50.4121	48.6481	43.2463	63.5394	64.2565	63.3912	100.02	120.006	117.785
AT5G11790	65.4522	71.0672	71.8274	58.8122	51.8574	59.2516	48.0026	50.8684	46.2121	74.7409	70.0202	81.2037
AT4G37260	76.4866	106.289	90.1211	76.1735	90.3731	69.3076	105.693	141.481	114.069	43.3003	47.9856	64.7105
AT2G36950	17.7472	16.45	14.7162	28.8202	27.0579	26.8684	31.0927	30.6617	35.2085	20.1056	18.2934	18.273
AT3G25290	7.04691	6.32614	7.67853	8.92538	8.33872	7.13321	12.4954	9.83742	13.2552	4.94097	4.45593	6.409
AT2G31750	42.5545	41.6689	38.0713	64.0017	62.3197	56.1491	51.4697	51.3653	53.2299	32.3713	34.4463	34.4614
AT4G15680	11.1423	7.01385	8.43077	3.43012	4.80699	7.61078	2.86031	2.43389	1.53445	9.17205	16.8443	14.0018
AT5G16570	8.36557	10.0506	8.85201	19.6927	20.7981	17.7537	12.0483	15.3204	14.1784	7.61038	6.80476	5.62188
AT2G06025	26.7805	26.3856	26.3736	19.3789	21.6679	21.3178	22.1974	22.0532	23.5887	36.6264	36.2879	34.3742
AT1G64390	68.0693	60.5738	62.2818	50.0142	41.3181	49.705	51.0241	51.4995	48.6089	85.2651	79.6744	84.844
AT2G39330	5.25707	3.92203	10.1022	6.09759	6.19105	5.38352	25.44	14.0528	21.4888	5.3274	5.15248	6.29068
AT5G11590	7.13675	6.53932	7.40016	4.62406	5.55445	5.98246	3.93461	3.90119	3.66607	9.67301	8.5366	14.5127
AT5G65040	2.59342	3.07294	2.1107	11.1209	13.6192	8.81254	8.68271	5.93446	7.14739	1.2502	2.40817	1.42664
AT2G14247	103.525	93.9423	155.441	26.32	20.4318	15.5011	26.4119	24.8512	26.8317	63.2773	61.7488	55.8657
AT1G75945	0.264736	0	0.610471	29.3392	22.9032	35.5457	17.32	15.2063	16.1488	0	0	0.123786
AT1G76680	28.521	35.4992	40.3986	73.7206	68.3973	48.4908	59.3422	65.6619	62.1512	31.8037	19.7071	31.0678
AT4G04830	35.2017	40.9187	43.4529	104.032	101.77	114.55	159.687	106.738	161.991	77.1665	70.2312	59.84
AT5G16370	7.08603	7.96028	6.03327	14.7396	13.7708	11.9142	17.8945	19.5308	18.1293	10.5613	10.478	9.71055
AT3G51895	18.1463	16.8338	22.1921	27.5907	23.9113	18.2491	29.1228	26.9734	32.0103	15.4865	13.4081	16.9815
AT3G47350	52.331	62.7827	57.9869	55.8437	53.9842	53.7612	46.0311	47.7548	47.1376	71.9063	61.5977	72.6407
AT5G13930	634.044	539.765	498.694	837.449	781.514	735.761	752.094	791.966	750.23	328.402	460.989	342.074
AT4G39770	28.1455	27.7599	27.6844	30.1935	28.3918	24.9504	30.0902	28.6575	28.8413	18.1974	13.6034	18.997
AT2G28900	509.505	501.319	460.457	721.852	769.368	716.803	773.41	801.098	796.311	442.313	536.626	475.496
AT3G23170	20.7309	18.3498	14.1794	48.2864	50.8797	50.4697	39.894	38.5142	41.7263	20.9795	21.1131	19.606
AT1G28660	11.918	16.195	16.5965	32.7437	32.4078	30.2063	28.7666	28.5057	29.6348	16.3537	7.98012	12.4118
AT4G29905	229.496	211.298	176.139	118.619	109.559	134.263	142.817	106.576	118.561	231.703	276.556	236.529
AT5G58310	161.367	143.105	148.842	195.486	181.463	144.424	215.971	216.225	233.867	129.04	127.666	147.779
AT2G29670	21.327	30.4078	29.5245	66.6903	67.1239	48.8	75.3412	68.2493	79.7574	43.7517	35.4197	42.5418
AT3G44006	0	0	0	0	0	0	0	0	0	7.09334	4.8483	6.55645
AT4G03400	11.2399	21.3908	16.8392	19.787	20.6575	17.1151	20.05	19.7155	21.427	9.73721	9.32727	9.59471
AT1G73680	10.6324	15.232	14.7688	21.6478	22.3761	16.9577	32.7932	25.4744	33.0579	16.2571	15.5891	17.4003
AT1G29418	31.0556	26.0143	32.875	28.0884	27.4122	24.9519	15.6114	14.0193	13.1423	26.6306	26.0331	27.1316
AT5G16970	80.8822	77.8602	71.138	115.512	117.234	99.4359	137.927	121.129	130.67	79.7194	83.6454	89.2811
AT5G67370	365.265	383.607	478.408	188.97	185.735	156.003	223.683	216.046	225.067	330.749	312.593	347.078
AT5G20190	60.0291	70.9031	64.5614	107.232	115.388	96.1204	153.984	136.374	154.824	83.8652	102.643	83.5024
AT4G36040	2.76419	2.53091	3.76653	12.6249	14.5704	7.97737	9.60862	10.7936	11.4819	4.31484	3.36964	4.3083
AT5G26220	0.700248	2.01504	1.61475	7.73583	7.91787	4.52926	20.9841	7.35727	21.6011	2.7522	3.7186	2.01132
AT4G23300	10.0335	11.2282	11.8658	18.1285	15.2109	13.4689	23.2877	20.3477	24.2177	14.0245	14.3488	12.3426
AT5G37260	241.16	228.276	203.03	228.613	206.652	221.553	241.464	160.624	217.7	387.016	339.776	395.819
AT4G05070	60.9067	57.7423	52.8669	48.6789	45.2678	50.2369	34.6587	29.1973	38.5949	65.3858	56.2361	62.009
AT5G42650	242.134	283.199	251.996	376.533	314.113	379.536	517.111	511.563	563.135	344.385	313.638	357.909
AT1G56220	112.204	94.3922	100.971	77.4117	78.3505	87.997	110.378	90.8546	114.314	188.994	163.645	181.875
AT5G67420	62.2078	53.0743	52.9043	49.3617	46.9906	45.7833	39.2574	36.2684	40.1706	78.5368	54.0761	77.5331
AT2G41800	0.162291	0.090808	0.374238	0.159874	0.373415	0	5.95163	1.28238	5.1569	0.0475	0.206604	0.15177
AT3G16470	26.7961	27.9277	36.2789	31.6312	33.0027	37.4188	58.6808	60.1862	59.0563	23.6159	35.3249	27.9735
AT3G22200	38.0159	49.3281	44.1058	62.6602	55.1495	49.422	85.1611	73.8917	84.4369	54.1455	51.4608	55.1892
AT5G21020	213.169	232.937	272.046	148.345	135.849	174.663	194.899	143.293	179.149	344.222	268.507	376.822
AT1G03870	229.25	322.372	331.716	363.982	405.773	270.752	191.021	259.569	195.227	96.0206	111.292	90.7213
AT5G05600	2.0383	2.45208	4.11271	5.79794	6.07343	9.30829	7.32545	7.89816	7.38687	2.37139	1.72557	2.8354
AT3G01550	45.204	46.8556	49.3034	36.8926	31.7916	33.6534	30.8915	31.3171	29.7991	48.2697	50.1831	42.6359
AT3G29590	0	0.0784464	0.323294	2.62411	3.22583	4.70608	7.77386	7.71207	6.63357	0.0410339	0.42835	0.0983322
AT1G76690	6.83502	8.41378	8.012	16.7209	12.791	12.0941	14.2819	14.5407	14.2325	6.62388	3.73188	7.52823
AT5G22300	2.39496	3.07099	2.24359	5.13638	5.23502	5.45294	3.92303	4.82205	4.69846	1.92765	1.80392	2.19303
AT1G47395	117.355	115.753	141.558	21.6493	21.305	22.531	47.7543	39.851	51.5158	72.9838	81.3201	73.8836
AT2G40840	72.8894	92.2855	97.4964	124.951	105.371	94.8515	183.52	156.522	191.652	115.197	96.7654	115.838
AT5G62920	18.0681	18.1601	20.6393	7.33384	8.27605	9.01121	2.96943	5.08436	2.59977	14.0775	7.1347	12.9072
AT1G07890	252.711	284.672	224.395	666.681	681.658	780.688	523.093	618.808	532.557	343.232	276.691	310.002
AT5G02260	7.7566	7.32549	11.011	18.7714	19.6009	15.8901	18.6786	15.6973	16.1811	9.34337	8.47036	8.5116
AT1G56430	132.361	161.562	177.281	29.3274	21.8731	26.8052	44.1917	30.9986	47.0794	93.8177	64.6874	103.888
AT5G21940	50.1461	47.7266	59.9573	48.5948	54.0095	53.4304	41.032	32.4202	40.5313	61.3585	58.612	61.7515
AT3G54880	16.4067	15.3325	15.9962	9.13034	7.41758	9.70683	8.57969	6.50831	6.62265	17.0176	16.1229	12.9743
AT1G29910	636.76	494.764	505.211	781.515	773.911	1043.77	1000.46	1294.55	1034.43	512.289	490.693	572.544
AT4G25030	27.728	36.251	25.0533	79.5157	80.3624	67.5896	80.2141	79.8527	82.4305	50.722	46.4486	42.09
AT3G17770	16.8273	18.7157	17.4109	11.855	8.77526	6.27628	14.3341	11.9823	14.1891	25.8397	24.0791	25.906
AT1G54030	40.0407	40.1295	42.1272	55.6229	60.5298	51.1051	65.3773	68.7317	66.1184	42.423	47.895	45.3001
AT5G08260	67.3283	73.6667	68.2343	85.2326	86.6898	70.2555	83.1516	96.2485	83.7651	57.0722	58.5183	53.9412
AT3G04720	8.71737	8.67145	20.5362	58.5225	65.4229	37.8898	90.365	96.5527	94.8043	27.0893	17.8109	14.4928
AT3G29320	132.137	148.386	139.275	196.803	180.353	150.516	262.773	228.829	259.903	163.065	180.86	157.334
AT4G16370	268.536	329.618	381.147	139.365	134.971	93.8582	178.746	154.754	190.476	302.336	285.775	305.6
AT2G36800	4.76828	4.49903	4.49162	14.3374	11.7601	7.88246	17.8294	13.961	17.2036	8.19116	8.12538	7.9128
AT3G30720	52.5834	6.95798	13.928	16.9751	15.8593	10.8168	12.821	14.3611	15.0803	220.04	176.489	206.665
AT5G55930	1.60128	2.37312	3.0438	7.56739	8.1056	4.4257	5.73896	5.73454	5.53081	2.57134	2.00543	1.75041
AT2G32487	3.61312	6.17734	7.29026	17.6977	18.0124	13.8675	19.6397	14.3664	18.2037	8.22501	4.65076	7.55554
AT3G26320	3.594	3.85081	5.28998	11.4501	13.1255	8.83463	13.1913	12.8283	12.22	7.20667	6.07446	5.81023
AT2G43820	3.42896	4.65953	5.24448	14.7869	14.8455	10.3246	14.0428	15.6954	17.0586	7.41436	5.14918	8.60562
AT5G48850	3.01589	5.17501	6.375	26.7388	27.1093	23.7	66.9795	15.4594	75.6627	7.38528	6.39893	5.31169
AT5G42800	0.481749	0	1.85149	24.6779	21.0606	36.4787	45.51	58.5394	45.8677	0.235	1.18569	0.300344
AT4G37540	28.5642	25.308	16.9461	16.9781	15.7816	24.3128	19.7377	20.1804	19.216	44.7589	47.0442	47.8
AT1G33170	19.395	20.532	17.383	28.8481	27.8927	26.6503	34.8454	34.6985	31.5307	16.7232	22.4851	15.2939
AT1G78830	53.7838	73.4546	75.5004	99.727	95.4978	57.9125	98.5919	98.0733	102.285	56.3923	49.6282	49.4946
AT3G49570	3.44477	2.75353	5.10654	12.2811	9.96417	11.0125	23.87	8.27554	24.1214	5.85732	4.09298	3.75834
AT5G22580	202.005	193.94	164.489	68.391	70.2616	74.6825	73.734	68.8372	68.0375	110.49	106.485	136.014
AT5G14450	20.1758	24.6399	28.1842	25.6741	25.1859	21.9586	25.865	22.6967	25.701	12.4415	16.2688	11.5139
AT1G55675	37.7212	38.6266	41.2595	30.8456	29.0025	37.3161	35.3741	31.9367	31.899	59.6767	47.7997	58.7512
AT3G01510	19.407	21.7729	20.4499	26.378	21.1624	23.0506	28.1366	28.4599	28.5914	18.162	17.9134	20.7678
AT3G59140	6.19241	7.68727	7.57332	16.0778	12.9906	9.80498	19.2926	13.0822	18.9272	9.04007	9.07685	8.5223
AT1G30250	91.8718	106.441	110.101	62.8621	60.1187	73.2489	77.9389	72.897	83.7998	131.003	109.39	153.385
AT4G09020	60.6438	75.748	81.0922	97.3932	87.0854	73.9337	129.829	115.485	135.059	85.918	80.4441	88.8089
AT4G05130	1.41388	1.51031	2.44526	4.49501	5.26423	4.61554	6.25975	5.03914	5.23201	2.33243	1.3254	2.55427
AT5G34940	7.11128	7.20014	6.24699	12.0537	10.1602	10.6444	13.1139	12.3909	13.6349	8.06112	8.61038	7.30471
AT1G08940	3.73919	2.84774	4.67049	5.01366	6.02244	5.51354	6.46013	6.47109	6.67311	2.9184	2.77676	2.20977
AT4G13250	74.9264	77.8353	48.5383	239.462	214.186	235.849	253.458	242.012	254.211	149.568	115.243	116.257
AT5G05160	9.08943	10.434	11.6511	11.0579	10.379	10.7347	13.8605	12.2843	14.1593	8.81185	8.8989	8.0861
AT2G04160	22.3329	19.9626	28.3137	49.706	45.586	37.7611	66.4989	45.497	69.1972	29.7396	35.3673	27.2437
AT4G12300	9.39486	9.94252	10.0015	20.1657	19.7243	15.5582	24.9737	22.4951	28.0559	16.8497	16.4155	16.0418
AT5G52450	23.6492	28.7017	25.1933	46.9877	40.2206	37.1306	50.1309	43.5083	52.7502	32.0349	33.346	32.9092
AT5G53730	12.9373	15.3178	16.9019	30.6219	27.7964	20.9568	32.3851	27.858	36.2127	19.2557	18.1673	19.7995
AT2G16750	14.4285	14.3763	14.9501	11.4512	9.81616	9.87882	14.5695	12.0624	12.7524	18.8	18.2094	20.6095
AT4G36240	16.1673	14.6725	15.3444	12.916	13.0651	15.3911	10.5853	9.82685	9.67177	17.3118	16.6661	17.009
AT1G58290	49.0602	54.8133	28.3741	190.535	180.393	192.19	162.323	179.706	165.344	90.7298	72.3384	64.3499
AT1G21670	14.2162	15.5237	16.1925	22.0729	19.6713	20.5057	23.235	20.3765	25.7166	15.4628	16.2818	15.1576
AT2G29460	0.31107	0.464147	0.478211	2.04292	2.48123	0.809437	6.26663	5.2311	6.18077	1.51742	0.950413	2.03632
AT4G35783	12.1593	13.1032	10.6444	15.3055	12.0198	11.6012	15.0619	19.777	14.101	7.51307	6.5357	6.84364
AT4G32020	133.133	176.812	188.2	159.7	147.257	145.784	131.665	107.414	118.463	191.265	167.926	174.738
AT1G77885	9.15613	6.48506	9.0201	16.8978	18.0805	19.8141	18.0215	15.2166	19.7312	8.48054	8.88228	9.80897
AT1G44800	5.49047	5.52569	7.73245	8.0586	7.52892	8.39947	11.3296	10.0341	11.5209	6.9887	4.61595	5.20343
AT5G25120	28.0754	28.4052	28.7078	39.9659	38.1465	28.8599	54.746	45.7883	57.1463	35.4721	32.6754	36.0019
AT4G19420	7.24357	9.62086	8.81569	15.1724	15.303	10.281	17.1083	13.6198	16.6818	10.1292	8.01048	7.44109
AT1G37130	560.904	549.263	494.583	400.383	374.172	387.801	557.787	433.929	564.381	917.642	693.684	841.15
AT5G54160	49.0374	54.7396	48.2205	88.9444	86.0245	86.7428	100.383	93.6798	93.1826	59.5334	70.7398	55.331
AT1G07640	26.3531	29.5516	34.5649	51.6547	49.9528	45.0867	49.1617	43.5919	51.7432	33.281	25.0478	34.2764
AT5G05440	2.29822	6.78442	4.84274	14.2865	18.6719	10.022	9.8115	14.1136	7.20529	2.55143	2.86519	3.03855
AT3G44300	3.45855	3.33653	2.88761	3.87698	2.85382	4.46872	16.0248	5.63001	14.9001	3.60691	3.60328	3.62468
AT5G49280	6.01928	7.80988	8.34827	11.9452	12.525	12.1216	9.39273	10.7639	10.9867	5.15757	6.13024	5.7922
AT1G56650	4.07177	6.28074	6.53449	16.0987	16.3573	16.3223	30.2841	27.0569	29.0467	9.14742	16.8115	13.7904
AT5G03650	65.2315	79.3127	75.7111	106.715	90.8932	71.9273	137.63	114.806	135.825	87.4201	83.6612	81.9859
AT2G36970	12.5392	14.5106	16.1414	45.339	43.6704	26.0284	42.0965	39.6454	43.3273	26.3573	15.7815	16.6066
AT1G61600	7.92936	6.94451	8.34741	13.7971	12.9695	12.7835	14.5142	12.3635	14.593	8.60207	7.30747	9.08775
AT5G24160	5.27248	6.10995	6.54194	12.919	10.1978	9.151	17.0702	13.7462	16.7977	9.10234	10.276	8.09678
AT1G17745	38.1385	37.8715	52.9624	64.7021	67.2252	54.8334	70.4486	80.0495	78.5819	41.1882	36.9486	53.3408
AT1G01070	1.93296	2.53608	3.07403	5.25289	3.31265	3.95444	6.23801	5.34782	6.02924	2.57512	1.49342	2.89846
AT2G12190	3.54453	3.96659	3.52585	5.61418	6.46051	6.07649	9.01242	8.27986	10.4134	3.94629	5.69794	4.58213
AT5G24850	7.19399	6.76821	5.87224	11.8532	11.5429	9.1444	13.3358	13.2341	13.5552	7.37878	8.68818	6.60852
AT2G39710	23.8331	30.3868	31.4776	28.857	32.7327	26.1505	26.1069	27.672	26.2186	15.2469	16.4008	18.5273
AT1G67230	30.5851	41.578	38.2798	38.3135	37.0946	30.8597	41.2987	46.8011	45.1966	30.4307	29.4159	28.8871
AT2G47440	116.102	166.596	165.422	143.79	140.882	100.415	101.097	134.531	103.935	54.7039	52.5814	70.7859
AT3G05165	6.1941	9.93718	8.87131	20.7844	17.5477	14.8459	36.9833	19.0746	37.7121	15.8913	12.4071	12.3204
AT4G00880	128.673	134.304	158.42	113.295	115.437	116.818	110.432	91.7802	106.416	158.008	129.977	171.797
AT1G70000	22.83	23.964	26.3634	36.6814	38.8636	25.3097	43.074	38.037	41.1955	24.3659	24.7108	27.2418
AT3G21690	44.9328	47.1077	43.167	90.0471	80.1223	56.0441	92.996	86.053	95.2581	62.6511	49.4226	54.283
AT1G27020	3.91113	3.8409	4.69352	31.1376	38.2737	14.9542	33.9784	56.5695	39.4514	12.2415	3.9629	4.03078
AT3G49580	1.10197	1.23319	2.69992	15.8084	13.8186	19.0326	37.5831	9.37725	43.1307	4.2735	4.34885	3.15599
AT1G02930	51.0914	48.3656	94.5604	207.303	267.17	191.023	227.54	325.682	215.569	96.4079	76.8185	79.319
AT1G68840	3.2616	7.89721	6.15365	14.6631	16.6738	10.0918	14.5969	18.1667	12.9979	6.7691	5.76772	5.19911
AT2G43800	2.75593	3.35499	4.33691	4.91615	5.14144	4.24459	6.27161	6.0893	7.0831	3.55347	3.95408	3.6221
AT1G10470	137.335	144.481	174.467	95.854	104.27	93.7729	57.6564	77.8562	54.8329	111.755	94.7445	117.624
AT1G75280	77.6306	80.4058	85.7104	105.666	100.269	101.039	155.777	99.5081	164.968	73.1104	89.0281	77.2676
AT3G16530	9.7103	7.72096	9.48697	55.5817	63.8286	43.965	48.6696	80.9527	50.2831	24.2322	9.52496	13.8362
AT3G63110	36.6276	30.7827	28.1258	22.2266	20.9005	24.3609	25.1452	22.4412	28.6123	49.978	50.023	37.4727
AT1G70560	1.89214	1.58808	2.18161	5.98021	5.58714	5.35436	5.64368	4.72016	5.12004	2.58439	2.32848	2.72793
AT2G36380	3.05886	4.69949	3.82569	4.32843	3.88885	2.95444	6.78378	5.81408	6.96239	3.93011	3.26044	3.86658
AT2G05710	67.4269	85.8243	72.5486	164.783	147.994	117.277	161.339	160.26	172.588	121.606	93.0714	102.143
AT5G47220	6.87305	12.9923	9.95918	18.9396	21.456	20.4462	15.7771	17.896	16.9322	9.24262	7.25988	9.03319
AT5G08150	4.08127	6.18788	3.94666	5.7065	6.42194	4.52202	3.39896	4.24119	3.57266	0.693593	1.37433	1.23119
AT5G61590	44.7945	87.643	71.7572	106.25	128.599	73.2735	83.8681	123.999	81.7418	36.0044	38.2478	47.3425
AT3G02170	16.6855	22.2673	18.4443	22.7017	19.4597	14.1256	23.9373	25.2151	25.5998	16.9917	11.8434	12.5688
AT5G58300	9.48108	12.5531	13.2759	16.2716	15.7698	11.7706	16.7027	15.1916	17.2955	10.3375	10.4586	10.1483
AT2G22240	5.53033	7.21031	7.11925	10.367	8.64786	9.5145	10.239	9.18693	10.3363	6.22311	5.60494	6.7158
AT3G23410	27.2679	34.1183	33.1246	45.512	42.5206	33.3733	39.289	47.6123	42.3644	28.822	28.131	26.0126
AT2G17230	182.961	284.966	269.094	201.448	222.281	141.144	132.644	197.295	122.715	54.6677	64.0211	84.7212
AT1G01390	7.51137	6.84364	7.28093	11.4594	9.8497	10.6894	12.8711	11.313	13.5365	8.17125	5.24657	7.92575
AT3G50740	6.68855	8.57868	10.0359	19.1952	19.7606	13.5897	21.5941	25.0796	24.4388	12.6933	7.20065	13.8379
AT4G15620	32.4583	35.5622	29.3688	57.1285	48.9921	61.0041	49.7352	65.9886	51.1352	25.6591	35.1345	26.9717
AT4G32210	19.3631	20.1829	24.4941	22.7807	19.043	20.2116	25.6121	27.574	28.4861	18.2324	17.6354	17.4352
AT2G27420	14.5931	11.2557	10.0436	24.4609	19.0925	21.1713	28.9022	22.216	25.9528	13.4574	15.1593	12.2613
AT2G11810	1.83762	1.91461	2.04568	5.11864	5.04464	2.67114	3.2719	3.11975	2.70425	1.55788	0.774411	0.711096
AT5G67480	48.6752	61.9276	59.7086	56.3241	60.6934	58.937	47.8502	56.0748	48.3744	30.1993	31.1231	37.2953
AT3G57040	23.0683	25.4186	22.5855	16.2501	15.3599	15.0904	13.8191	14.0411	12.5541	22.9144	17.3413	21.2414
AT4G23680	0.59695	0.593806	0.152949	2.41758	3.29645	2.48532	9.76854	5.52324	11.0765	1.6307	1.95896	3.44253
AT2G04240	12.0558	10.6562	13.195	13.4253	14.151	17.0492	11.7898	9.61111	13.2921	20.1484	18.595	20.9145
AT2G26870	5.70234	5.24443	6.27241	6.77964	7.72147	7.57254	11.7683	10.8363	11.6297	6.75266	7.60977	6.25207
AT2G32960	19.68	15.2198	18.1733	9.4051	8.37244	8.7185	9.19567	9.14257	10.6959	17.425	15.2041	15.9825
AT5G09600	11.0483	11.4222	12.9915	13.6227	13.165	11.8803	15.0905	17.0109	15.4091	9.72236	10.544	10.7767
AT1G66940	25.6972	30.5388	32.3607	45.8141	45.6995	33.0673	34.3711	39.6561	34.3697	23.8856	22.8147	19.4085
AT2G43510	1.28298	2.51255	6.28681	10.5849	12.1032	9.26417	27.5713	16.2301	24.7356	5.16321	5.30817	8.24862
AT1G30260	39.1711	36.8276	43.3969	27.9564	20.1716	33.1783	31.5444	29.7209	32.3238	57.2846	48.6113	62.4231
AT1G74020	8.83447	12.4345	8.71584	17.2264	18.8603	18.4854	20.5745	21.3408	19.0541	11.5424	9.41472	13.2017
AT2G30010	46.7979	43.3131	42.1309	75.664	74.6733	59.3643	52.5908	69.992	53.156	38.1592	33.5827	27.1089
AT4G32940	20.9887	30.5918	30.2659	56.7888	56.109	43.7067	101.593	79.7773	109.207	65.9163	37.349	47.8264
AT4G34950	278.446	388.414	440.418	273.586	276.464	237.151	228.633	247.503	227.049	372.634	352.186	355.637
AT1G33590	57.0283	63.1556	64.2419	87.2189	91.6216	75.2522	103.681	113.983	104.485	77.156	77.8737	62.6524
AT3G19620	5.22268	7.71923	10.4527	9.9015	8.34376	10.6155	11.2171	9.5833	13.0505	5.22029	5.48203	5.82865
AT2G34810	8.94307	11.3424	11.7548	16.2102	13.2791	13.8694	21.0947	31.9807	23.1624	10.5747	15.7871	10.8723
AT4G22790	4.22689	3.60397	4.71882	7.73304	5.89713	5.97079	7.04683	6.2395	7.37618	3.77034	3.51901	4.10971
AT5G06220	26.5721	31.8002	33.1625	38.479	32.2364	27.2373	56.8979	45.347	57.9142	37.8682	32.2277	36.0163
AT1G12780	22.9282	19.429	23.0359	36.3404	33.1764	26.4954	39.0536	32.2072	40.38	25.8037	23.8565	22.0186
AT4G13560	5.88018	8.3406	9.67808	11.2521	9.76842	9.11165	7.56468	5.1646	6.4987	15.3172	8.72835	15.3902
AT4G29100	18.0072	16.1328	20.1019	30.0179	25.2907	22.1824	32.3848	28.2013	33.1108	19.6041	22.2747	19.2976
AT2G32100	7.67449	8.69306	9.49601	15.4892	14.4711	10.0823	14.333	19.0856	16.4542	7.17688	6.71982	10.7654
AT5G48540	18.874	18.5525	24.7021	24.623	29.4012	28.4717	24.0571	28.06	23.6035	15.6018	13.2475	15.4142
AT5G65390	17.7953	26.6936	21.2453	24.99	26.5998	23.0541	9.55294	13.1178	10.7723	6.27963	5.65552	5.25214
AT3G43670	4.84906	7.82552	6.06169	27.9571	23.6767	15.5398	20.5605	20.7867	20.9546	11.1149	6.65391	11.6589
AT1G01360	16.4587	14.0166	17.7831	17.6412	17.1486	16.9693	17.7962	12.8983	17.2384	26.1765	24.5898	24.4186
AT5G45410	13.4423	15.3709	11.2334	35.5409	34.9578	33.6821	40.9415	36.2444	40.7947	22.1481	27.6227	18.7364
AT2G23290	12.3082	24.3277	21.1024	19.9195	23.5018	12.2286	17.8908	27.4474	17.8329	6.59663	5.61638	10.8002
AT5G23210	20.9604	32.9808	46.6438	41.9001	40.4147	37.1655	39.528	39.7767	40.2015	22.2081	20.7452	19.622
AT3G23550	0.177182	0.237936	0.572006	5.72503	5.9684	2.10237	6.40415	9.92954	6.54238	2.94555	1.22705	0.961032
AT2G05440	24.5803	19.9099	32.5692	11.3	8.90543	6.94428	6.68482	9.86547	8.14445	15.7132	19.5896	17.8786
AT2G21210	71.0323	57.913	48.8784	38.0314	41.0196	50.2855	39.7124	34.3655	41.5512	71.9751	62.4124	71.1283
AT5G61440	9.97968	14.658	13.1045	3.14048	2.80649	3.89522	4.18843	4.50729	3.34341	10.3042	8.01093	6.77267
AT5G65080	0.198929	0.723504	0.458724	40.7121	40.1416	38.8226	7.06178	7.55713	5.99812	12.518	13.0421	29.5791
AT5G65750	17.0729	21.6315	23.6774	32.5173	30.2055	20.9262	42.5879	38.1166	45.4566	27.5212	26.5026	24.7063
AT5G50810	42.5671	44.7133	42.756	40.6469	43.7436	43.762	30.1354	25.45	24.9549	38.9302	44.1054	38.7084
AT1G06830	60.7997	45.194	54.4945	41.4232	43.704	37.7618	32.6802	37.2253	33.9678	68.0629	89.4344	50.0101
AT5G24660	98.0942	113.094	132.421	119.787	134.16	112.172	151.486	103.384	163.923	78.2976	89.5573	80.7791
AT2G43760	23.9462	27.2134	23.2777	17.5295	18.3152	23.5276	18.5808	17.1399	20.1478	30.1856	32.9864	28.6099
AT2G24580	12.8532	11.5907	10.1435	23.0187	23.6017	23.0871	24.1263	22.679	22.8507	13.7876	16.5692	13.0994
AT3G15630	22.3323	18.5072	24.0786	11.6539	10.999	9.80035	13.1037	12.4001	9.68748	23.672	17.8264	19.9531
AT4G22755	20.8203	23.1269	23.9462	35.3486	37.9458	34.8336	43.6175	40.2776	42.8055	26.7223	31.8062	22.5954
AT5G28630	2.84188	3.18028	4.73293	13.5312	14.8941	9.85984	7.87432	17.8494	9.00828	4.43612	3.13546	3.91264
AT1G75960	5.67501	6.6239	5.6989	8.83658	9.43516	7.43112	8.86174	10.4595	9.66667	5.60804	6.30786	4.22284
AT3G05330	2.60427	3.68582	3.82694	5.65915	5.0522	4.46457	5.39322	5.16782	5.4718	2.86956	3.40635	2.37574
AT3G05690	2.09	2.40973	3.10344	5.89586	5.36261	5.24063	7.07924	6.7752	6.16955	3.52195	3.54754	4.26436
AT3G14770	28.4963	28.3644	22.8892	20.5307	18.0351	21.8448	21.9644	17.6547	17.4155	31.3247	42.5625	29.3548
AT4G36220	99.8953	110.248	104.829	142.255	147.424	133.867	121.974	129.314	117.816	74.3271	95.9963	70.501
AT3G49120	129.22	181.891	209.452	224.179	230.071	200.432	251.647	275.546	257.269	166.654	144.178	184.094
AT5G13490	9.60107	13.5566	11.2927	20.2492	21.0236	14.688	16.4847	16.3323	15.4087	9.12803	8.62963	10.9672
AT5G47640	168.072	162.624	158.673	128.501	121.612	147.551	146.814	128.221	137.121	188.845	189.41	236.145
AT2G22170	81.1066	82.4713	76.6028	113.479	111.053	118.171	88.7628	124.411	96.4886	52.174	70.0579	59.9808
AT3G25120	26.6865	27.2401	23.6883	27.334	28.6717	23.0114	20.0482	17.5102	17.9214	27.2557	25.3589	30.6733
AT3G23000	83.3179	71.858	64.6065	71.6368	69.5271	76.0334	91.4491	83.5425	99.9403	146.808	122.033	154.238
AT3G14595	30.0226	33.4609	35.3895	26.3294	22.914	29.8197	25.1351	24.8135	25.0229	41.2209	32.689	47.7067
AT1G03495	4.84077	5.05256	6.33265	7.33642	7.49679	4.1422	9.80472	11.4581	10.2776	5.39479	3.53159	5.89807
AT3G21530	0.623882	0.8644	1.50716	5.32645	5.57789	4.9166	3.29462	5.0742	3.67957	1.79122	1.63384	1.69474
AT1G77690	9.32747	9.14802	10.6336	5.47184	4.67813	3.68156	4.42758	3.85396	4.39972	8.12864	5.73701	7.68141
AT5G59780	3.3047	4.64425	6.51287	16.5045	17.7539	10.499	18.128	14.0607	16.0784	8.32268	7.06387	8.66043
AT2G45290	4.21214	4.55115	5.94505	5.65178	5.64792	3.74166	7.54238	6.42267	7.8325	4.27237	3.30979	4.66914
AT5G51550	286.161	463.314	482.263	328.248	356.277	292.151	163.353	247.511	157.523	93.0864	101.003	103.634
AT4G34138	2.40335	3.4439	2.63584	4.38864	3.18303	2.60828	7.65284	5.07721	6.55318	3.55141	2.98494	2.87794
AT2G29500	4.3917	4.97931	4.3973	13.2066	10.8494	10.6458	10.4431	10.9585	10.0252	5.61508	3.4722	6.70086
AT3G16560	12.7128	14.5736	13.4183	12.4217	11.1486	12.1993	16.0225	12.087	16.1382	26.5238	18.6524	23.8836
AT4G15670	14.8073	9.85505	12.8493	11.2088	10.6155	5.84035	6.90492	7.86335	7.80869	15.7843	21.1123	14.4303
AT1G77760	29.0505	21.1248	13.7369	5.71596	5.46486	9.93473	10.5769	9.38134	11.1611	44.0528	24.7404	40.5427
AT3G04480	33.8032	43.1277	46.1245	30.012	30.7167	29.7853	19.1066	23.8634	18.6409	37.5153	26.5259	37.2212
AT5G63710	17.0639	16.6671	21.9313	28.3796	25.3785	20.1304	29.9873	23.8087	32.136	18.9062	17.931	18.405
AT4G30960	100.533	99.8976	76.6223	160.487	145.249	133.98	219.281	185.159	220.938	130.537	97.3128	149.572
AT2G42280	4.98323	4.10547	5.28733	10.5107	10.6077	6.77778	12.0187	11.2237	10.934	7.82047	4.8727	5.40349
AT1G21110	2.59395	2.52212	2.89272	4.06337	8.06223	6.30712	7.31071	8.45195	6.47006	3.95783	2.55515	2.12753
AT3G56970	25.5479	35.2167	47.6631	19.0005	16.9731	13.912	31.5031	33.5596	31.8383	20.7652	13.8422	17.088
AT5G20250	14.9816	30.2917	32.4273	42.5992	43.6333	22.2298	25.2471	31.7289	27.8619	11.9983	8.02725	8.23974
AT1G24530	2.46908	3.94726	4.81246	6.13869	7.08784	3.94667	4.86368	5.50281	5.31769	2.66696	2.33498	1.70427
AT3G18290	100.105	145.083	188.328	53.9611	43.0427	24.0137	74.7086	64.1635	78.7418	166.195	131.088	151.855
AT4G26950	3.9653	3.45136	3.17494	16.059	12.7732	9.63025	13.8954	10.0425	14.7153	6.83452	7.01111	5.20181
AT3G55120	67.6615	54.8389	55.6147	76.4384	70.1011	82.1624	88.9651	94.5938	92.3779	51.203	64.6334	56.2957
AT4G09750	2.97183	3.54741	5.1397	7.12376	7.47607	6.10908	10.6369	8.18879	8.79983	3.24727	5.42268	4.33086
AT2G01830	10.8838	13.9411	14.0252	8.85596	7.02174	8.39215	7.61492	8.05854	7.0163	13.2106	9.61063	14.5564
AT3G24520	5.94297	6.7298	5.87326	4.73933	3.15808	4.91542	7.99126	5.89146	8.43451	14.2466	11.2224	17.8143
AT5G57220	4.21077	3.24444	3.50192	8.94212	8.89438	6.46634	9.47779	13.7201	9.0299	6.50557	4.51687	4.48648
AT3G60530	15.1617	15.8483	20.0745	12.638	12.7274	15.7375	12.7578	14.2792	11.4385	20.1885	20.9983	21.5407
AT5G63625	1.79475	2.1041	1.7737	7.66143	5.66336	5.33729	6.16809	6.75315	5.66923	3.25182	2.30656	1.91817
AT2G16890	6.41286	6.34199	6.47683	10.5779	10.0199	10.4002	10.1508	8.52097	11.7377	5.80541	7.21456	5.98548
AT1G21130	90.8329	110.856	115.021	150.61	171.949	127.201	143.455	189.035	149.443	113.984	91.0147	98.93
AT1G17860	14.7416	17.2107	23.6974	16.8958	15.2634	14.4953	19.3372	19.256	21.2381	9.50045	10.1773	13.587
AT5G48180	61.9392	60.349	52.8184	89.526	81.4003	84.581	141.936	98.6145	151.29	76.5223	88.3313	78.0235
AT1G69760	19.6471	28.2376	19.6324	27.7035	33.5055	20.6901	40.9135	56.1039	41.6198	19.5288	26.9733	24.1375
AT1G58235	15.6466	17.7156	19.2075	15.6855	15.4169	17.0999	17.0654	13.4264	15.1566	25.6721	19.1689	27.8657
AT1G13110	70.1634	81.8794	93.5079	140.713	136.092	104.956	127.856	159.713	132.036	102.554	73.7179	87.537
AT5G53590	22.325	28.7308	28.3143	20.7707	19.1772	24.5922	21.4684	15.0774	19.5039	29.3311	32.0837	29.7216
AT3G45210	27.0203	18.3816	23.4838	15.0484	13.9081	21.9905	19.3241	17.7714	19.3917	33.0278	34.3353	37.6724
AT5G22920	11.0212	11.9707	12.8941	13.0125	12.642	11.64	14.6453	15.3435	15.1682	11.5035	7.75799	10.0793
AT1G70670	19.9461	20.3665	27.1552	31.7493	33.0851	27.9742	36.896	31.4395	33.5862	20.9109	24.4167	18.2314
AT1G62810	3.80878	5.57728	7.80185	10.3381	10.0688	7.08521	16.1907	13.0161	15.9482	8.65724	5.67406	8.42151
AT3G48100	15.7814	17.9432	17.662	7.54519	9.37319	8.21299	3.55581	6.39489	2.57687	13.6475	7.1147	10.8818
AT1G76520	17.5503	24.2247	27.4663	47.4326	49.5749	28.1114	33.0599	37.2441	32.8346	21.3166	14.3712	19.2149
AT5G53550	19.7246	22.1182	27.2812	49.408	46.4378	33.6489	51.2561	46.0883	52.5506	36.4372	29.3958	32.6182
AT2G36830	1060.26	1032.98	1006.72	493.926	464.957	718.112	429.689	479.836	438.488	773.943	821.343	699.409
AT2G37460	21.8362	22.6789	25.5647	26.9255	27.8744	24.1679	42.3868	30.8177	41.4017	28.9131	24.4664	22.9206
AT4G04770	67.6468	81.0347	49.6518	187.208	171.694	159.465	177.422	162.95	175.163	119.883	93.6488	100.748
AT2G01913	8.43755	4.3839	7.2094	12.6905	13.2431	11.7618	10.6089	13.5998	12.1963	4.93907	6.09956	5.9179
AT4G25780	9.61127	10.6437	8.19578	12.0324	10.0437	12.1921	11.984	10.2843	12.7252	6.68102	7.08643	6.88156
AT3G19030	240.771	210.359	159.825	97.8496	112.549	199.168	124.705	113.286	117.555	313.359	296.04	340.843
AT3G13404	37.4789	26.8002	31.8243	24.1251	24.9054	27.2504	19.8476	18.5863	20.21	35.72	30.6598	33.7837
AT2G36790	7.42057	7.82043	6.14687	11.249	11.8026	10.1232	14.0345	13.8158	13.7355	9.86834	8.95144	8.70804
AT5G02160	575.864	515.699	479.602	366.73	345.397	439.32	389.925	388.011	368.526	599.974	611.201	534.335
AT1G67830	13.3512	12.2957	13.7786	14.4029	11.9253	12.2335	18.0052	17.0818	18.0317	11.7358	12.9509	10.3774
AT3G05730	80.9533	74.4644	78.0844	259.611	271.213	277.947	219.765	185.798	212.106	123.982	125.899	58.4583
AT5G65010	208.394	181.886	123.045	83.0399	72.7377	111.834	143.349	124.318	145.169	260.39	243.128	269.523
AT5G18170	19.7801	20.9548	22.0079	27.8643	27.9746	19.0438	29.1701	32.5418	30.6768	22.7713	19.4061	17.5266
AT4G03210	150.754	271.54	235.829	130.862	168.191	151.334	92.9616	98.8996	84.6969	47.3302	60.2935	41.6211
AT2G04795	8.52212	11.7861	12.8848	12.5136	15.3908	11.2969	18.445	15.5887	14.7686	8.18878	6.22283	10.6011
AT2G21620	79.0961	87.1256	92.1916	52.8844	53.1326	58.1227	55.8127	54.0778	51.7576	79.3041	65.1136	98.1868
AT1G61100	54.0388	90.3623	87.2711	56.6224	56.4096	40.6316	48.1939	58.1104	46.7225	30.4075	24.9324	32.6503
AT1G20160	6.94106	6.84162	10.9709	20.2867	17.7264	12.7028	17.0461	17.225	20.7581	5.2201	11.809	6.81346
AT1G22530	110.575	173.249	173.043	147.32	145.638	109.536	72.6357	103.352	75.9453	50.6602	48.9124	45.9706
AT4G27300	3.31787	4.03863	5.68223	11.6212	11.4288	6.72499	15.9272	18.0794	16.9389	10.6195	4.12004	7.09462
AT1G07590	407.934	378.405	367.042	289.8	301.668	348.112	315.73	217.303	347.428	440.824	461.657	496.531
AT3G05410	33.9342	26.6216	29.6178	31.4595	34.6813	35.1121	31.289	33.5666	28.0515	20.3905	19.6721	19.606
AT3G62260	1.65884	1.79006	1.70769	5.54438	5.61617	7.02968	6.796	5.85164	6.51324	3.67604	3.84644	3.76743
AT4G37520	7.8097	7.70273	12.5147	14.0828	13.5633	15.1551	19.7018	12.7657	21.0405	9.2464	10.0432	8.9745
AT1G62570	11.2799	14.5935	13.862	13.3885	14.3822	16.0646	18.0478	14.8161	19.2326	10.7579	10.1709	12.7098
AT1G72645	42.8869	45.715	42.4782	46.7614	43.3364	53.6457	39.3892	28.543	32.3208	58.1056	43.7423	53.7034
AT1G70090	65.7089	102.142	82.1603	79.801	86.3598	63.8879	62.6503	78.533	58.2538	37.2182	41.8507	40.9435
AT5G37600	48.4176	58.0961	71.6416	137.033	167.672	83.6918	91.2035	132.923	92.1209	60.6431	49.0362	52.6993
AT1G12520	26.36	28.0621	35.8198	31.574	39.7779	25.3877	26.1381	23.0189	23.602	34.4175	44.932	39.3175
AT3G48280	6.62899	7.80876	6.67766	6.90833	6.03682	8.17073	10.7886	11.0699	10.4713	7.35232	6.53799	5.31828
AT5G17650	14.5851	17.642	16.8164	10.459	12.3378	12.0553	13.0257	11.44	13.6309	19.7119	19.4139	17.7515
AT2G23010	3.02239	2.74007	5.2933	9.45976	6.54926	10.2737	15.2424	18.208	14.73	3.73996	9.42912	4.0071
AT5G67300	105.074	146.965	110.409	118.954	136.599	100.598	128.519	159.05	129.768	55.8744	91.5603	84.2182
AT5G03995	8.18092	10.3557	13.1436	22.4597	17.2805	20.9386	12.4334	15.8144	16.2374	7.77205	4.57562	8.34033
AT3G13310	29.2184	27.6672	27.3394	43.4517	43.7502	35.4414	20.0455	29.4742	25.8043	16.9062	15.1074	15.0546
AT5G17450	9.83125	10.8596	13.7293	8.349	8.42425	10.8503	9.00098	6.31052	8.94407	12.8741	15.4071	13.6125
AT1G71340	8.71376	12.38	11.4446	11.4204	10.3211	9.46398	11.4855	9.2726	10.9664	16.9581	13.3502	17.3487
AT4G18280	32.0175	36.954	44.4435	27.3352	33.6277	31.3648	15.766	19.0413	16.4248	27.6352	23.241	35.9301
AT3G22600	0.949416	0.772703	1.89078	2.0406	3.01859	2.0213	5.52015	7.97417	7.00656	2.57669	1.05482	3.14788
AT4G08290	8.97476	12.2499	11.602	15.0701	13.2035	19.2134	33.5709	21.9856	35.4659	18.3476	17.2591	14.3697
AT5G55170	5.25249	7.26096	7.65909	5.32645	4.97635	7.47694	3.89776	3.38039	3.29645	8.77175	6.05731	8.01805
AT3G05130	5.44336	3.98511	4.34048	6.01379	6.46128	5.6392	5.96999	6.67905	7.43355	3.66283	4.32616	3.87731
AT5G45350	50.5905	39.3643	49.3433	50.5507	52.0815	53.6972	52.5344	37.0199	53.2797	75.5616	67.2073	72.7815
AT2G44940	16.7657	12.4731	16.5228	13.748	13.103	14.7695	11.4862	12.8094	12.5131	20.341	16.9555	20.5182
AT2G28190	152.873	177.691	248.019	224.809	249.767	169.008	125.096	130.292	119.758	163.335	331.212	233.356
AT1G16515	5.04619	5.22876	3.87878	4.97104	6.1924	4.6687	4.82518	3.2944	3.64126	8.31462	8.18468	8.12724
AT3G03820	18.4671	18.3298	13.3308	8.38415	5.76396	9.02565	6.40721	7.7109	6.70417	13.066	11.7751	17.2698
AT2G32530	11.0524	10.0983	7.50078	18.3531	15.7304	13.1056	27.5686	18.8074	28.2632	15.7103	11.6361	15.1004
AT5G19875	12.56	11.6922	15.3785	14.6723	17.6976	14.0563	18.7177	16.9238	19.9795	9.69451	11.5463	13.2529
AT2G29490	2.31937	1.97756	1.71912	4.67846	3.0495	3.27628	5.57327	3.42373	6.04555	2.06885	1.01234	2.50468
AT1G08920	5.24492	6.1219	7.0877	8.77802	9.39488	9.50946	9.06707	6.63308	9.82356	4.95194	5.78674	4.65437
AT2G42040	12.9024	11.7177	14.0623	16.4962	18.5882	16.7152	13.6455	15.065	15.6814	10.3074	10.5042	8.41678
AT1G57850	3.03042	6.78252	8.4174	3.52806	3.93005	3.65599	2.18225	2.17686	2.49199	6.85373	4.87492	6.21537
AT5G10770	16.9934	18.8785	29.4964	24.6843	22.7206	21.8037	18.3467	19.2119	22.1579	12.9858	11.2965	12.251
AT2G39030	0	0	0.128388	1.42603	0.717394	0	8.49389	2.16586	8.0064	0.130365	0	0.104134
AT5G24155	6.47715	5.01394	6.00812	7.58007	7.93345	5.62652	14.002	13.3502	13.8031	9.15094	7.09253	9.24524
AT1G31770	4.59939	4.6884	8.66333	11.6637	10.0169	7.39414	8.20308	9.07884	8.85106	5.07811	3.31602	4.85482
AT5G38900	0.573421	1.01603	1.98343	3.20099	4.22202	1.64131	5.49552	6.8546	4.52195	1.95803	1.87364	1.87686
AT1G71880	75.1863	85.5913	102.033	177.401	184.012	107.988	139.348	133.307	135.897	88.4758	89.9858	79.6334
AT5G27030	5.94264	7.38528	8.07787	11.9086	10.1759	8.71646	11.9289	12.1575	12.492	9.33737	5.80533	8.09475
AT3G14395	3.0819	6.20797	2.8427	0.8096	0.56729	3.20777	1.44667	1.24883	1.38197	5.41212	10.1485	5.0917
AT5G17700	4.55696	6.98926	6.2409	12.3051	14.1362	11.6289	16.8574	18.4468	14.8936	6.82445	11.8969	5.32149
AT2G41650	17.1527	15.8436	15.8528	13.1759	14.1579	15.4091	11.1429	11.1499	10.2143	16.0172	19.7392	14.6244
AT1G77990	16.8299	19.7113	19.4046	32.1031	23.7635	20.319	53.8378	33.4687	55.4007	32.3239	26.9346	24.0603
AT5G37300	10.7825	16.21	10.4511	3.61844	2.91714	2.49739	9.85506	3.52899	8.24461	14.5134	14.2394	20.0283
AT4G10120	78.3682	85.2553	82.4755	159.959	134.402	97.6981	210.676	178.36	221.868	152.703	108.04	138.067
AT2G33830	18.9772	19.5892	22.5091	13.8598	15.5586	18.0495	20.7983	18.2634	22.7666	36.8373	27.3244	30.4196
AT3G03850	12.5129	10.9337	8.30052	7.93624	7.4146	6.69036	5.22994	5.83444	4.37319	9.43169	8.81572	12.3428
AT3G12340	5.91888	7.66597	6.40867	5.62355	5.41984	3.47121	4.24865	4.2916	5.00346	6.85909	7.81803	7.53005
AT4G22560	7.62014	7.30928	6.694	4.82571	4.89814	6.79831	5.6777	4.55818	5.16194	9.62918	8.74608	8.76625
AT4G22305	30.1613	31.4665	31.3661	17.0011	22.5636	19.8096	12.7762	16.274	10.4996	22.2503	18.3975	28.4573
AT1G11670	5.31368	6.58579	4.34789	10.1595	7.17797	6.69036	7.14088	10.245	8.07053	5.25098	4.4806	3.6601
AT5G33290	10.1393	13.1856	15.4442	25.4441	23.8002	17.7664	28.0909	27.4974	27.1271	21.363	15.3629	16.1801
AT1G66590	13.1789	11.6498	12.322	11.128	12.6389	12.6221	8.15522	8.21239	9.22144	12.6414	12.5759	13.9039
AT5G09470	4.02135	9.94226	9.59655	13.1741	14.46	6.57039	6.47508	8.64021	6.70246	2.68242	3.0478	2.77675
AT3G19150	6.90962	9.57555	10.1899	8.07308	6.95088	6.1465	6.03428	6.20208	6.14953	9.50026	10.1054	9.18532
AT4G04955	6.31588	5.78285	6.17874	15.6174	15.4423	10.9564	7.9733	9.53919	8.67099	6.53529	4.74301	4.50438
AT3G51240	86.9193	75.1255	59.5326	108.825	115.377	115.171	101.479	106.918	95.7691	44.6263	75.8492	41.3422
AT5G12170	10.496	12.6276	15.0816	22.6354	20.4514	18.4046	25.8735	28.201	25.894	18.1921	11.3315	19.5131
AT1G68570	42.9971	40.6017	45.7872	98.9183	97.8214	57.7343	140.252	91.8866	142.854	60.3956	84.1597	66.6896
AT2G25900	13.1093	9.71814	10.4346	8.25977	7.0738	10.5972	8.3558	9.28271	9.30688	14.14	15.723	15.5888
AT4G07455	27.0213	28.036	34.6626	29.0868	32.1159	33.5263	28.35	24.4731	21.8317	44.9381	38.0898	36.398
AT1G21120	7.83187	5.34303	11.4444	12.955	16.5748	14.7777	11.206	16.4959	13.0361	7.47742	5.24641	7.3437
AT3G46130	22.5874	24.078	23.0577	21.5914	18.2412	20.211	31.4571	22.086	30.8949	52.6524	33.46	45.9613
AT5G11920	0.95512	2.19708	2.87545	10.2976	14.1625	4.22505	9.46497	11.1916	9.94419	1.9879	3.37752	2.48111
AT3G26280	3.49603	6.4731	4.54387	12.3356	9.76979	10.718	21.9865	19.4145	24.2964	14.1764	9.56473	14.4744
AT2G34420	1835.9	1432.67	1597.54	2146.17	2216.69	3008.28	3574.33	3784.21	3834.84	2578.61	1990.56	2461.76
AT1G56600	0.935522	4.75872	3.13786	0.92159	1.33066	1.06225	4.29161	2.5847	3.72817	7.51738	9.87414	16.026
AT2G38400	2.08672	2.20175	2.8184	3.87635	2.9631	5.11958	7.34641	7.50143	7.2875	3.62959	4.28073	4.46041
AT1G62290	7.17574	7.46993	6.22115	7.56205	5.68272	10.0742	12.2723	13.2707	12.876	7.09842	4.3055	8.32313
AT2G16660	65.836	87.4292	112.372	53.018	56.9902	43.1743	37.2634	35.8295	35.2424	54.76	79.746	49.0583
AT2G23000	13.9835	11.7771	8.58091	16.41	12.415	18.9724	25.6042	20.7452	25.0564	10.0064	15.7069	11.4457
AT2G23910	34.7699	26.3011	21.6963	41.1178	46.3262	41.953	47.2553	39.3262	41.3821	20.5345	30.6986	20.5486
AT1G72416	50.1607	103.871	97.8155	98.3976	115.334	67.4182	41.5379	72.0863	36.6224	18.5622	16.7915	21.0069
AT3G07340	10.7215	17.4575	19.7342	20.2548	14.5604	14.1142	13.7948	12.5645	13.3733	9.08328	6.58236	7.44892
AT3G58120	51.473	63.045	57.7304	45.5917	49.4607	32.4712	28.9066	43.2933	26.161	20.384	18.492	19.352
AT5G64850	38.2393	64.9033	56.3319	77.7891	83.7477	67.6758	37.5006	55.3088	41.9298	25.1771	29.6359	23.4421
AT5G62360	3.28821	6.08574	4.37451	6.10472	5.35427	7.50319	7.1239	7.8793	7.86129	3.99768	3.79963	3.96206
AT1G60960	1.78351	2.13844	4.6268	6.65131	5.33477	3.9779	6.54058	6.65923	7.12094	2.72188	2.1894	3.93144
AT1G69780	13.6806	14.7474	19.4272	8.37544	9.17651	8.20571	8.48073	7.49324	7.06318	13.4827	9.50498	13.3357
AT2G19810	5.15874	5.8521	7.57751	5.70845	6.37388	6.95084	7.75395	5.75577	6.96599	9.43158	10.7956	13.4155
AT5G58570	5.86548	8.75187	7.71196	7.80554	6.25071	3.37384	8.09084	8.13111	8.59219	19.3358	11.79	20.3049
AT2G39420	17.854	22.5801	24.6272	25.5389	31.2885	26.2201	23.6069	32.259	25.4324	14.5791	17.0623	19.3458
AT5G20400	4.76661	4.42838	6.84384	10.3658	11.5055	7.58234	8.1267	10.0584	7.42602	5.36985	4.12172	4.62579
AT3G56200	17.3279	23.3671	22.4222	29.5345	28.6832	23.4527	42.2601	28.1872	42.4597	28.441	20.9641	23.1118
AT4G25100	326.365	345.088	239.974	581.697	556.481	623.032	474.226	547.28	484.127	381.121	249.506	313.658
AT4G36710	21.5883	15.3837	20.761	30.5173	26.4919	25.9967	31.4879	28.5974	35.7611	20.8162	23.3994	17.0502
AT1G49230	16.8678	13.1856	18.5902	23.6419	22.088	20.5258	18.9213	20.166	21.4888	13.758	9.59986	14.7013
AT5G35732	3.48695	4.50248	4.02039	6.07734	7.77623	6.28158	6.05931	5.54318	5.6613	2.59068	3.27805	3.19817
AT3G26500	0.92108	1.61976	3.11011	4.27757	4.54137	3.69784	4.43943	6.5583	5.24929	2.88841	1.84262	2.12265
AT4G33666	77.7775	59.1919	48.5865	43.6064	40.9704	63.0583	59.2103	49.8592	53.2487	98.5229	99.6508	87.8784
AT5G56840	4.0103	3.2749	5.24864	6.72665	8.27961	5.41503	7.12284	9.8161	7.69253	5.64668	2.53884	3.14215
AT5G54270	937.875	796.799	720.789	1010.35	1024.97	1259.46	1334.47	1399.31	1356	803.039	1029.34	768.155
AT1G02920	31.7433	28.3734	62.0044	131.128	166.263	102.261	143.869	210.953	138.966	78.0363	50.2602	60.5232
AT1G52270	4.65691	3.05497	3.51784	9.64969	5.61617	5.64103	6.21876	8.58935	6.4807	3.384	2.20783	3.60413
AT5G38890	13.2344	11.2354	12.4778	9.37657	12.9604	10.7892	6.50304	7.60828	6.89517	10.9526	11.3205	11.8886
AT5G19470	0.723576	1.75443	2.03933	6.5736	6.06753	3.13803	17.5723	3.66506	18.9083	1.3648	2.7839	2.91342
AT5G05860	10.0485	10.7952	11.5014	7.01916	7.33128	7.64448	5.72451	7.35145	6.62745	10.8657	8.05671	11.6865
AT1G02850	1.27823	2.98525	2.43493	7.99314	7.21202	6.07372	17.5275	10.5731	18.1492	7.15702	6.39576	10.0306
AT3G44320	8.03444	9.75538	9.21725	13.6134	10.4633	11.3522	20.5071	12.7216	20.368	8.9594	12.9489	7.43842
AT1G80440	0.778246	1.821	1.87618	3.34541	3.45109	2.54055	7.51386	7.35357	7.13816	4.5556	1.58518	3.30814
AT4G12290	30.4301	42.3862	53.9774	95.0394	89.4612	55.2595	102.099	82.4476	112.496	61.6359	54.2651	62.4908
AT4G01720	3.06673	3.64201	4.32965	8.81654	10.0227	5.47196	7.60168	10.0429	9.10163	5.98997	3.69692	4.97493
AT1G73750	5.19886	6.39969	6.66853	4.09714	3.88766	4.46423	5.71965	5.17448	6.42096	10.1188	6.86655	10.8175
AT1G70985	8.14946	16.7939	14.2089	18.1122	16.9217	13.3441	9.79681	13.0481	10.0502	6.5157	4.14984	5.34408
AT1G52827	10.6124	14.4889	17.2527	4.59994	7.03242	4.63927	4.98156	4.38634	5.11978	7.08188	11.2944	11.9093
AT1G65060	45.6422	39.8807	33.939	54.9812	41.9564	45.0965	64.1061	75.4372	69.232	42.8834	52.4764	35.7754
AT2G29350	0.892128	2.7954	6.78881	5.18517	8.62131	3.76069	20.1534	12.255	18.9951	2.89834	2.22601	4.54688
AT1G71140	4.08597	3.97283	2.93475	8.71009	6.90462	7.94794	7.19244	9.32349	8.26512	5.60699	5.01401	4.41615
AT5G25240	37.7336	55.943	45.0203	32.2556	36.0982	32.9415	36.8838	37.5161	36.5507	17.0144	25.3668	26.6087
AT1G21550	0.987205	1.79523	3.69924	5.83501	4.9972	3.46789	6.80621	6.07547	8.52916	2.88939	1.88513	3.57741
AT3G30775	4.94011	8.35534	6.66674	16.4246	14.3633	6.924	5.89613	7.13145	4.76549	3.45042	2.45842	2.53303
AT4G15660	23.8244	19.7598	17.1401	21.679	21.8672	21.892	16.836	16.6118	16.9237	23.18	34.1805	24.2528
AT5G03355	3.64894	7.53865	6.6991	8.84825	8.86083	4.73286	2.56926	6.07368	2.98169	1.61019	1.17204	1.78494
AT3G16770	18.7831	14.2745	18.9091	11.8753	10.9227	12.8389	11.2953	12.4392	12.2026	26.202	12.396	32.1812
AT4G39510	6.05974	6.51004	5.79902	9.73027	8.1426	4.63581	13.8313	10.2763	13.1272	7.16529	7.99202	6.82858
AT4G16260	0.0844589	0.0945158	0	1.83042	2.48744	1.31863	8.92028	11.1399	10.0493	2.02702	0.0430079	0.434408
AT1G25560	31.8464	46.1592	50.7177	54.5424	60.0888	35.4219	39.0618	49.6788	40.4241	25.932	23.4242	29.6195
AT3G25570	21.3319	18.2483	18.8406	13.538	11.5784	14.5174	14.8034	11.9271	13.0353	23.7533	15.0231	23.8971
AT4G22710	1.48031	2.3192	2.88254	4.60163	3.93586	4.10871	4.61315	5.91847	6.33272	3.96675	2.61317	2.61486
AT5G48880	49.7195	38.3003	32.281	64.0253	66.857	73.4913	70.2865	69.7848	62.7315	32.8211	51.6098	26.7444
AT4G36050	1.40838	2.20107	2.23977	4.87983	4.73787	3.412	5.12925	4.30975	6.06005	3.5251	2.26279	3.20184
AT1G72450	32.5754	50.5097	53.0651	47.2315	49.0887	54.9776	37.151	51.069	36.7399	26.7061	23.5532	28.1305
AT3G26220	4.9258	7.54319	8.14539	11.0457	14.0479	6.77975	13.5386	12.6458	13.7699	7.09468	7.02984	8.60679
AT5G22860	4.93708	5.77348	7.40598	8.93614	9.1192	6.88125	11.1966	7.01934	10.8725	6.84	5.04548	6.18262
AT1G77660	2.65174	2.82618	4.14934	4.66473	5.69461	3.6472	6.5201	5.67964	5.74038	3.69581	2.92567	3.95591
AT5G44430	0	0.249225	4.10842	11.847	25.9287	0.347703	6.86045	92.3199	4.44226	0.391095	0.226812	0
AT5G05365	16.4472	31.7431	19.6504	9.62744	6.03299	15.4443	10.1401	6.66468	10.6702	20.7902	25.247	17.6658
AT4G30270	45.8923	93.3452	111.582	111.73	120.307	66.4533	78.4455	66.3029	76.4041	44.3401	34.7198	38.7668
AT5G16230	5.77366	5.71849	5.12659	5.09929	4.9779	4.04085	4.77011	6.05063	4.67927	2.95239	2.95694	3.56853
AT5G55050	9.64514	9.1386	12.6776	13.7455	14.2623	8.63359	15.9783	12.0768	14.7349	10.5015	7.82561	8.14791
AT3G61898	5.80205	11.6425	10.6112	11.6284	9.39097	8.12144	5.51749	4.86431	5.38287	18.0357	9.37291	10.7582
AT1G76560	5.69851	5.13707	5.65774	3.89837	4.73477	5.18984	5.94428	3.80044	4.9931	8.98792	7.97989	8.88178
AT4G38400	23.0863	41.0575	30.3671	20.874	19.1528	17.7681	12.0834	15.8771	9.85448	5.45634	7.56133	7.75401
AT2G26695	5.14483	12.5352	8.8603	12.5101	11.6279	11.9978	15.7435	14.8045	13.5944	9.37794	4.11214	7.85639
AT1G66920	1.416	3.76718	4.52822	9.42223	9.46683	4.71348	9.64101	9.61362	10.3113	5.34862	3.79572	4.47229
AT1G78410	2.03745	1.36803	3.17134	4.46581	6.00058	3.18099	6.75453	8.63791	7.04118	4.29356	3.63126	2.83422
AT3G24110	4.367	4.17024	5.23648	5.04764	4.39433	4.36354	5.36392	6.61823	6.4824	3.23798	3.2022	4.19278
AT5G08760	219.082	283.879	329.228	161.96	195.91	203.082	96.9243	132.061	98.4417	186.639	131.088	229.17
AT1G02380	8.52541	10.785	11.0049	7.66815	6.14068	5.06374	7.80261	7.29416	6.81333	2.87496	3.72784	5.67621
AT5G08640	151.272	122.31	105.231	161.019	155.885	161.807	166.544	160.305	151.802	83.0965	128.979	81.8596
AT4G23200	0.871737	1.6259	2.90361	6.72691	6.73049	3.8562	3.38158	6.29948	3.45968	1.70095	1.80027	1.92483
AT1G60060	9.03446	10.8075	12.7064	3.14566	3.22562	2.43193	2.97042	2.74568	2.99865	4.39947	5.21522	4.40646
AT4G20820	0.249705	0.978033	1.00767	1.41442	2.12581	1.16956	5.32954	1.55571	6.24046	1.57132	0.699346	1.51785
AT3G07130	2.25662	2.6983	3.17211	5.48141	4.2107	4.68149	5.78612	5.12952	5.77888	2.85905	4.26588	2.76076
AT1G16310	4.29477	3.47112	5.43322	5.75861	6.03889	5.77398	6.965	4.58645	6.91752	3.17744	3.91832	3.98844
AT3G26170	8.49874	14.2478	13.8161	17.2576	18.7605	9.50674	22.851	21.9494	22.7328	14.5434	8.53933	14.2816
AT4G18220	5.29429	8.33846	8.59112	12.3625	8.91512	6.06157	13.5074	11.8232	15.3539	8.56271	8.22761	6.61974
AT4G23800	10.8833	9.4074	14.2358	12.4588	12.6761	13.4762	13.9388	12.8653	14.3796	6.65631	11.0266	6.86119
AT1G02820	9.12332	10.5444	10.3466	3.83072	4.47366	7.47221	5.00217	4.27267	4.78713	6.82883	8.45374	13.7768
AT3G56980	26.3171	30.4625	44.125	15.1395	16.7329	9.48786	22.5144	23.689	23.7169	16.5223	10.6646	14.6304
AT4G37400	3.48695	3.20271	4.47552	4.53681	3.14869	3.28697	3.47434	2.23942	3.21977	6.64335	3.61823	6.09108
AT3G54810	79.0066	130.579	109.258	67.7303	67.0901	43.9502	78.7472	97.1356	74.0913	38.0426	47.0891	64.4457
AT2G29525	4.27963	3.9222	4.93433	2.76214	2.92013	3.57121	3.4636	2.73581	3.73084	6.21969	4.17065	6.19301
AT3G54150	2.91557	2.34365	2.17793	5.8252	6.95407	3.39795	3.68652	7.18845	4.01929	2.9326	1.63103	2.11211
AT1G68238	109.034	64.8357	47.0076	38.3136	40.7326	64.4909	50.7565	43.5303	43.8595	88.4758	88.166	90.6149
AT2G21650	7.21851	5.44798	7.35504	4.96117	4.94408	2.35883	1.47751	2.65296	1.44063	8.64749	3.63305	3.21827
AT5G18290	8.1048	6.96059	5.37863	12.6724	9.15067	9.12245	14.2667	9.76666	14.2735	6.84059	9.09402	5.99297
AT1G12010	4.36505	4.58574	6.05993	4.65106	4.26337	4.86785	12.963	6.60588	9.25643	6.88327	4.30943	5.12339
AT2G25735	4.54519	11.255	7.69353	11.6224	16.3768	8.90804	8.56823	11.8736	8.34391	4.81173	4.97369	4.79313
AT4G30460	8.97182	9.89248	12.7783	5.13396	5.70724	11.3295	7.74162	6.77651	8.38484	11.1215	21.8688	14.0042
AT3G03270	9.50861	8.74196	9.19141	7.12775	6.60032	7.99754	9.44906	6.22714	9.26718	11.8442	22.3349	10.5388
AT5G44420	0.421565	0.471763	5.83269	41.7363	61.7875	2.96178	16.8821	129.912	18.871	4.68864	1.71735	2.46397
AT5G03553	11.5386	16.6374	14.3272	9.83664	12.6619	12.8182	8.5932	8.63194	8.64635	15.8467	13.5592	16.8084
AT2G40670	12.3454	11.5786	10.3705	5.55956	5.46467	7.98512	4.44975	5.00256	4.19961	11.8206	4.25086	10.7754
AT5G59400	2.99773	2.5018	0.820145	9.9604	9.2122	13.5648	7.95998	7.16484	8.72057	5.08587	3.00124	2.87465
AT2G38310	33.0339	46.0313	56.7157	90.9838	111.113	57.3346	31.799	58.7672	31.7096	20.876	18.5705	17.6867
AT5G59660	2.84509	2.49615	4.14635	2.0628	2.24144	2.30981	2.41727	2.03368	1.96382	5.14283	2.05146	5.21486
AT3G08860	0.0508301	0.682592	0.175819	1.70249	1.49702	1.98398	13.0186	2.28629	15.3263	2.38034	0.595322	1.40227
AT1G21310	2.13981	4.87179	9.95374	28.748	31.5442	5.76002	42.3425	34.22	48.9117	11.1868	7.32682	12.248
AT5G52740	3.57374	2.99946	5.35659	11.6177	16.7745	2.65028	5.6617	13.7935	4.80755	3.45172	1.9108	2.33943
AT1G19510	8.44776	5.63197	9.74011	17.7063	15.4672	12.3473	8.54258	9.34088	8.29601	4.20854	1.18984	6.42932
AT1G01420	4.78204	5.20071	6.13486	8.69181	8.80238	11.1465	11.1446	10.685	12.0131	7.60923	6.24208	10.0935
AT1G02300	9.42	11.6145	11.1975	20.4482	16.9559	12.885	20.7884	17.3544	20.1664	19.3727	15.3244	18.9828
AT1G09750	79.1579	79.9718	69.5542	137.52	124.317	117.247	115.379	109.814	113.585	98.3093	76.0684	69.2886
AT1G09940	6.6816	8.19079	5.37026	10.9793	9.18592	12.5527	12.7863	11.7287	11.2789	10.0944	8.64008	9.07447
AT1G10657	21.0403	23.8067	20.3862	32.4002	31.8164	38.8221	22.6108	22.0898	20.1478	24.223	22.1646	21.0069
AT1G18570	9.64038	14.3079	19.9837	25.3248	29.7012	20.4952	22.0647	25.3503	22.8989	18.3103	11.6285	14.674
AT1G21000	11.4925	10.4135	11.9157	24.4169	22.5357	18.0767	31.0998	21.9206	31.1909	28.5158	22.4915	25.3646
AT3G27060	214.189	200.181	257.725	111.415	100.44	98.1423	126.503	119.338	127.162	163.105	179.589	180.168
AT1G22900	3.6834	1.9236	3.11438	5.98709	5.76307	6.7092	4.89887	5.29863	6.0372	3.73731	4.0639	2.58345
AT1G52190	87.0451	85.3811	77.265	38.3526	33.3941	31.2751	45.5974	39.6068	46.927	61.0386	52.7708	66.925
AT1G13609	366.738	440.803	479.016	165.22	150.213	124.746	262.927	181.084	253.176	360.623	285.551	310.728
AT1G25520	12.9833	18.944	16.9847	26.4654	26.9319	20.5822	21.3599	20.6395	21.7742	18.2692	17.8251	19.193
AT1G27730	4.02752	8.69973	6.58751	12.5946	13.103	8.33527	11.761	12.8094	11.4269	9.86892	13.3546	9.67879
AT1G31820	2.42428	4.42638	4.11916	7.03882	6.81103	5.97621	11.5669	8.62792	10.6538	7.87969	6.35109	7.90504
AT1G32540	6.69809	5.29105	3.46389	11.6926	10.7201	10.5344	9.60868	9.25014	10.0752	10.6382	7.92505	9.74119
AT1G33960	0.34534	0.463753	1.03524	4.72874	8.32731	0.862666	5.06579	11.3769	5.87916	1.63742	5.90866	1.2918
AT1G36160	16.0273	18.9204	13.4699	36.3757	27.5783	20.4108	45.5134	36.6988	47.1155	38.1161	32.1334	29.7928
AT1G62480	198.507	202.692	125.748	52.3231	46.4123	57.7681	55.4583	78.0802	55.7825	86.287	79.6584	90.1676
AT1G47480	3.39564	6.87347	6.44841	8.90378	11.3978	9.82333	9.69841	8.52897	8.54754	6.78154	5.08563	6.35098
AT1G48330	3.39386	2.12687	3.05218	5.08184	5.12264	7.84208	4.38103	3.54813	3.33758	5.76129	3.87119	4.44336
AT1G49010	20.5209	13.2235	12.2201	43.1852	41.0524	38.7279	44.9349	42.2715	48.5792	35.0864	25.148	30.3674
AT1G18400	9.0285	8.72983	8.40081	1.83342	3.20716	3.21485	3.53171	3.61036	3.87584	4.42734	4.92009	4.66596
AT1G51550	2.50693	3.06948	2.17633	4.00946	5.32029	4.97305	5.93577	5.52143	6.1292	5.19658	3.21395	3.76483
AT4G21650	51.0117	44.2416	59.5092	28.2312	25.1797	28.5887	33.0095	32.381	33.9767	30.1564	34.5285	36.7797
AT2G41240	137.391	168.978	310.494	46.6563	37.2793	19.4329	64.2138	59.2741	63.7569	97.0337	74.5811	107.522
AT1G55360	105.001	101.901	109.472	75.6549	73.4467	66.1959	84.9302	84.8467	85.7995	85.8391	91.6258	82.8927
AT1G53910	31.2948	32.6936	30.0686	54.8486	55.5432	51.5071	60.6263	54.5172	60.2793	44.9919	39.4811	40.1433
AT5G04150	5.07105	5.54876	9.61477	0.999105	0.933435	0.615785	3.6367	4.21248	3.99898	3.82597	1.43459	4.08363
AT1G55960	21.4452	18.9351	22.0439	39.3951	40.4129	28.1583	36.3098	34.863	34.8842	26.6175	20.8669	24.8078
AT1G76180	575.73	623.486	632.854	337.791	339.441	374.232	423.48	406.3	412.097	492.163	487.971	642.71
AT1G57630	6.67557	4.2141	10.8545	16.8619	22.1338	9.75422	9.13956	19.2475	9.36933	7.31434	6.97295	8.20366
AT5G22740	19.4318	22.58	21.4643	14.8733	13.1237	12.5136	14.3275	14.0204	15.1422	16.0392	17.1324	16.5379
AT2G14900	6.14483	5.53942	6.49447	1.17703	1.25676	0.532983	3.40523	2.28249	3.80059	4.79598	4.08515	3.99059
AT1G60950	2928.23	3074.19	2207.2	4446.27	4363.28	4814.22	3269.3	3761.08	3374.65	3335.67	2930.85	2819.93
AT2G39890	20.7513	24.377	26.4375	14.9647	13.77	12.9325	19.0713	15.2438	19.0926	22.432	18.4775	20.6256
AT1G62180	173.118	177.001	145.315	298.452	291.608	269.864	314.067	248.518	307.075	213.919	223.791	186.138
AT1G62300	1.73671	2.82691	2.48782	5.85834	3.92332	4.10827	8.80071	7.93309	9.39888	8.37934	5.14537	7.16086
AT5G40890	54.0865	65.9771	64.8023	43.4766	40.2454	37.3038	58.6982	50.4978	58.6594	69.4981	65.3364	60.0276
AT1G23020	63.2784	91.5324	137.783	30.5205	25.2879	13.7518	45.7944	42.5507	49.6914	72.9278	59.4352	72.0746
AT1G63800	27.3997	26.0202	24.9206	40.595	49.1289	37.7504	54.8284	49.1331	51.296	42.9727	36.6875	34.0453
AT3G51670	59.2064	68.5831	74.0858	38.8506	38.1498	38.8502	45.3323	42.1655	50.7037	49.5328	59.5752	47.1585
AT1G64710	21.537	26.0187	29.9581	39.66	43.3601	35.4081	40.3764	50.8009	40.9649	33.3562	26.7529	31.0312
AT1G64780	19.7298	16.8432	16.5412	35.2347	28.3532	31.3315	41.6926	29.5866	38.1517	26.0352	26.0785	30.7863
AT1G64860	66.3211	63.2208	40.814	134.443	121.415	124.551	154.058	128.002	145.315	117.445	97.3986	104.231
AT1G64900	26.3473	25.2621	28.6903	62.9326	62.9873	49.5144	70.1213	66.3712	77.4958	51.9616	38.8912	53.9627
AT1G64970	23.3305	29.342	23.4688	52.0411	47.4695	51.9108	54.4033	42.4639	51.5718	35.6948	33.379	33.7351
AT2G39870	29.5646	43.0596	44.9018	20.5599	18.2746	14.3869	16.9289	20.4039	16.5895	21.5444	18.4903	25.2883
AT2G47060	25.8044	31.7976	34.8572	21.376	16.4626	17.4884	25.1203	24.7032	25.1099	31.9438	29.9832	30.9596
AT1G65590	14.2948	20.9283	14.4369	32.1343	31.5554	26.555	29.5774	32.0111	29.1167	21.0608	21.8785	14.7878
AT1G67360	67.601	82.5466	86.8642	119.541	137.995	117.479	130.932	127.324	136.761	78.085	94.2814	100.612
AT1G68650	3.26901	4.47121	3.35032	8.94536	10.2517	9.26243	6.03854	8.02153	7.69442	7.15818	4.80895	5.80278
AT5G51560	29.2415	35.4276	33.0114	21.2559	19.5443	21.7979	20.4518	21.0377	20.3354	24.0039	24.5478	22.7349
AT1G30510	27.5043	29.0863	26.0316	14.904	16.5664	16.2318	16.7758	18.109	18.0672	21.5274	19.8331	25.177
AT2G26690	64.4495	62.5617	55.4194	41.4657	36.7916	37.9745	54.9868	49.1015	58.4019	50.2234	48.7083	46.7295
AT1G70700	45.1573	58.7112	47.1322	79.8586	74.5187	106.576	88.0447	80.6026	82.8889	65.0051	64.4593	68.7925
AT5G22460	14.0288	20.4177	12.2859	6.26804	6.77327	4.5481	7.01706	5.96428	6.8277	6.41704	6.98757	9.48103
AT5G36790	15.548	17.7353	15.6771	7.9835	6.79575	7.35735	16.5552	11.2749	9.60722	12.0355	11.4786	10.3015
AT2G28630	11.9806	20.7505	15.9915	8.08033	7.64073	7.14045	11.7551	9.48789	10.0312	11.5235	10.9864	9.08863
AT1G74710	8.67738	9.08413	12.4577	18.5853	20.5067	12.4988	14.6176	25.2657	16.3736	11.863	12.2012	10.1828
AT4G23750	22.4161	28.48	26.6553	14.69	14.4004	11.9649	9.98643	14.0132	10.1021	13.1964	12.309	13.2436
AT5G66400	28.5216	33.2346	33.4663	13.6896	14.0275	19.0716	22.2918	18.8688	22.1201	27.4542	29.618	37.703
AT1G76800	3.06286	3.55939	2.98813	12.3011	9.97466	10.6674	8.77844	8.69977	8.14222	5.86139	5.33884	5.12267
AT1G76990	27.9722	37.4492	43.4069	60.4745	63.3325	47.3362	41.4727	47.2315	41.8524	35.3275	27.9513	28.6596
AT1G77450	3.31562	2.4473	2.35878	6.11552	4.54487	5.94754	8.23722	5.5314	6.8721	4.99667	3.96947	7.25688
AT1G77920	7.83558	11.7392	13.7911	21.4238	18.6028	16.8771	29.8	22.0443	29.1373	20.7431	14.82	18.3339
AT1G78270	9.53462	8.91702	11.2288	16.3365	18.3967	12.6531	18.1223	18.3796	18.4972	16.963	11.271	13.7728
AT1G78460	10.9258	10.5358	11.1231	24.2741	23.8553	21.9576	21.4489	27.9767	21.5938	23.167	12.0742	18.8859
AT4G14550	6.01485	6.36917	6.93501	3.40862	3.54173	2.82732	3.1308	3.63631	3.66019	4.08878	4.31435	4.65717
AT4G01450	21.2159	22.4661	28.0471	15.1814	13.0069	11.221	23.2955	15.4158	20.5487	22.8357	21.6598	24.1866
AT2G01340	3.01827	4.62594	4.23654	10.2127	7.72978	6.04406	6.9685	9.93065	7.42665	6.06856	4.04286	4.57137
AT5G25190	19.9878	24.2099	19.3854	10.54	11.9032	6.33302	12.5559	13.1138	14.2896	7.8116	9.30999	10.2806
AT2G04070	1.42241	1.5122	1.88602	4.41388	5.59653	1.99869	5.92577	6.46272	5.97142	3.03912	4.76239	1.82902
AT2G05380	41.6602	38.8507	46.34	136.997	166.58	87.6616	196.066	127.016	168.972	74.1757	25.6337	128.272
AT5G19120	10.5284	12.6476	12.6345	7.1966	5.49752	6.84339	9.12775	7.62704	7.65471	11.2443	10.7443	10.107
AT1G03470	7.64994	10.5517	15.179	4.64428	4.33902	4.02748	4.54087	5.08236	5.44673	4.79044	5.25436	6.80044
AT2G14610	0.405909	1.0599	4.36805	300.897	471.895	14.1533	273.341	294.955	293.327	12.7515	217.065	2.81531
AT4G34790	7.08837	6.98396	8.52809	2.8842	2.12734	2.16524	1.53708	2.71621	2.57332	4.3297	3.06024	4.61135
AT1G64640	38.7365	43.1531	40.2903	27.8151	25.8795	25.5938	20.4355	23.1904	18.889	25.0313	24.7754	25.2866
AT3G16360	3.12264	5.6785	5.70055	0.256345	0.239495	1.01568	2.97739	0.869924	3.47041	1.67557	2.12013	1.27758
AT2G17710	3.48312	7.19606	5.25166	13.461	16.5218	7.11132	15.0137	12.5399	14.7902	8.86139	8.52723	4.82331
AT2G42610	23.9281	27.6176	28.4544	14.1529	12.9001	14.2242	12.4833	12.3837	11.6802	20.5705	13.2042	22.4002
AT5G25130	18.9066	20.6532	20.5191	10.5941	11.3345	12.3489	18.5233	12.8836	16.4625	18.5809	22.0639	19.157
AT2G25625	6.81225	7.36499	5.99064	12.6254	11.1579	15.6832	22.4586	15.3695	25.4143	18.0121	15.1103	20.0836
AT2G26010	0.393688	0	0.453915	7.56258	11.4135	2.76592	5.313	37.0306	6.02654	2.30452	6.71583	6.85706
AT5G25460	265.953	235.91	187.002	137.669	134.732	136.918	154.461	153.534	148.118	145.516	153.598	147.16
AT2G06850	317.01	484.314	478.034	247.635	265.473	228.355	206.538	239.285	203.754	156.482	174.049	155.649
AT2G27310	4.11731	5.47692	3.85148	8.64767	10.0097	11.2797	8.5467	10.3881	9.92799	8.50369	4.94482	6.02983
AT5G07440	21.2472	20.5641	21.7099	13.8745	14.2421	14.7224	18.1596	16.0376	18.5626	16.4889	16.6524	14.9659
AT3G13650	8.31864	7.47183	7.76133	3.34259	3.32437	4.10134	3.78923	2.79425	3.80805	4.74131	5.40646	5.68095
AT2G30040	3.81147	6.73919	3.16408	9.61204	7.92788	8.21197	7.73799	7.73778	6.82468	7.49652	6.36603	6.91486
AT4G21760	5.94518	10.1291	10.6671	3.61927	2.24401	2.34657	4.62506	2.86248	3.57898	4.51632	2.07495	4.82573
AT2G30870	418.58	433.252	459.992	611.749	697.506	670.682	663.911	796.985	671.129	512.008	489.129	518.227
AT2G31230	12.5035	11.0026	14.786	20.2131	21.3434	23.6925	15.7391	15.5572	16.508	21.9575	15.8903	19.888
AT1G78970	14.3392	19.3859	15.0781	8.12815	4.47893	4.78386	10.1058	10.6512	11.1944	17.2797	7.22016	16.7245
AT2G32930	5.33405	6.08858	6.51907	3.75705	3.04373	3.4977	4.1157	4.08513	4.45382	5.15193	6.01636	5.92353
AT2G34490	1.78513	3.06312	5.28276	6.03766	5.42175	6.87473	7.6114	7.37829	7.59072	5.39893	4.57538	5.75941
AT4G34760	98.9465	107.517	84.4596	55.0641	61.0043	61.7713	49.9586	57.5669	46.6598	48.88	51.2204	53.4869
AT2G35170	2.44212	2.87306	1.66055	4.81149	3.89011	3.61726	6.66866	4.41507	6.91323	4.21529	2.98137	3.42568
AT1G52830	18.0857	25.9764	15.7625	7.2949	8.38821	6.67006	3.17524	7.14109	4.02963	3.91795	4.42349	4.761
AT2G39400	2.75346	4.12354	2.8012	6.06314	8.19878	4.99428	12.7824	11.3215	11.7396	9.48109	6.14454	7.80058
AT3G53620	30.3546	30.2224	35.8217	20.4041	19.8846	23.5563	18.5966	17.8262	17.7873	22.2891	24.2994	23.0015
AT1G20440	81.6427	112.204	101.441	52.9614	51.0539	57.9837	54.3557	58.5772	58.7116	67.2214	54.4049	94.8836
AT2G40300	10.5277	11.7267	8.54172	32.169	33.5535	33.0251	22.5354	23.9369	19.8959	17.803	14.5935	11.486
AT4G37190	5.58159	5.76076	6.73558	3.73212	3.69975	3.2961	5.44711	4.60554	4.91004	5.87434	5.43413	5.42257
AT1G16170	29.3472	27.4887	28.3216	14.9645	16.9556	20.2854	22.8333	18.5452	21.1399	28.3036	27.5841	27.8375
AT2G41820	18.5307	19.5759	16.2806	12.8513	11.2221	12.6719	20.1587	16.6698	17.7678	19.9156	18.3439	19.7901
AT5G18210	11.8222	15.9694	16.2468	8.4699	9.01224	7.45759	7.42726	7.6939	7.7552	12.5125	9.72938	11.5583
AT1G68020	9.0301	10.335	10.9637	6.45269	6.92577	6.99577	11.2693	9.18943	10.6625	12.8744	10.4942	11.4115
AT1G53070	16.1023	16.9291	19.2612	9.27977	10.3355	11.7368	14.921	13.1438	12.3558	12.2236	13.2327	15.1451
AT5G22940	5.58061	7.93771	6.3742	3.21115	4.08012	3.25712	3.06026	2.53609	2.51613	1.98445	1.9122	1.80463
AT2G43620	1.34454	1.96761	2.98122	4.78865	6.56806	10.173	7.46443	5.2178	6.18905	3.05739	3.58132	4.01392
AT2G43900	3.82902	4.2246	3.4199	7.92915	6.12989	4.35728	8.81281	7.19517	8.56825	9.23386	6.98221	7.92435
AT2G45190	11.5473	14.5933	8.72286	22.1623	18.2319	17.4067	19.3919	20.9352	18.3323	13.8102	13.7878	10.8452
AT2G45850	12.5371	13.3317	12.6396	22.1545	19.8781	18.646	23.0623	20.2246	23.0559	20.6077	19.5304	17.5864
AT2G46530	5.29257	5.0695	3.61997	9.27871	6.99699	7.56283	10.5007	8.19233	10.5278	9.47808	6.62347	8.13722
AT2G46650	91.5324	85.0724	80.9432	131.574	132.793	173.001	101.526	113.628	95.422	101.351	95.5139	108.051
AT4G24275	9.89906	11.2295	5.47219	2.13734	3.61931	2.75226	4.61487	2.88481	4.78065	2.46071	3.17637	2.66305
AT1G02205	49.4389	62.6429	42.3355	9.33564	7.56533	13.2048	46.5076	11.4998	43.2042	51.2388	53.3944	68.1196
AT3G04140	8.5879	9.87611	6.81674	13.604	13.9213	12.0604	15.978	14.8466	17.8367	15.3465	13.2731	13.9334
AT3G08720	2.78883	5.78369	5.89994	8.8972	9.13657	6.631	8.15183	9.19095	8.55723	7.06912	5.91499	5.23997
AT1G35720	421.795	561.58	593.275	332.091	356.324	323.509	418.429	430.835	414.965	387.729	394.339	531.591
AT3G11900	3.18107	4.3129	2.60972	7.47267	5.96806	7.54525	7.07126	6.9161	6.92409	5.47886	3.67583	4.57668
AT4G23440	5.35557	6.7089	7.44672	4.06317	4.0168	4.19321	4.46507	3.95488	4.78326	5.18441	4.14364	5.11301
AT3G13080	10.8897	13.7401	17.7205	30.6654	31.4549	17.8484	34.5958	32.8249	34.6158	23.7774	23.2524	18.3388
AT5G24580	7.78689	6.4745	4.23735	0.931981	1.47353	2.95413	1.75075	2.43288	1.55289	4.34519	3.81699	3.7261
AT1G62660	15.8296	20.3402	16.4413	9.66883	8.54667	12.3313	15.2702	19.2432	16.7861	19.0449	19.3187	19.3927
AT3G15510	1.36566	3.05654	3.14916	8.72817	8.33841	9.04864	14.7559	12.2285	16.0383	10.4898	4.85095	8.84639
AT4G16780	15.7017	15.7784	17.6288	11.9955	9.10046	8.50504	10.0727	9.90561	11.7006	13.9343	10.3033	13.6991
AT5G48900	18.0064	19.3627	18.5397	10.5115	7.84286	12.6102	16.1742	13.1517	14.265	14.5309	16.546	20.2345
AT3G15770	8.98	7.91282	7.908	13.3042	16.6598	11.8122	16.1392	12.2918	12.6608	12.4172	9.97368	9.1913
AT1G44900	7.51271	9.99436	11.1369	6.83443	6.31466	5.68512	8.99623	8.0378	8.70354	10.2538	9.58351	9.60649
AT3G16660	29.9967	9.33964	16.8745	52.7253	63.2862	36.4465	33.0016	30.0693	38.3218	27.0113	15.7368	15.553
AT3G16670	109.853	84.1343	125.312	309.193	306.135	367.522	136.068	210.963	133.305	181.933	139.383	93.687
AT2G16440	6.64528	8.38996	7.95658	5.24544	4.11656	5.18751	6.92355	5.61858	5.92806	7.30609	7.85236	7.84774
AT4G15920	28.875	32.5255	30.2857	16.5812	14.1386	21.6154	17.1653	19.8276	18.783	25.8672	32.6426	27.1582
AT3G46940	49.8378	46.3073	53.1907	31.6057	32.6806	37.5408	33.0981	34.6262	33.8511	37.5613	41.253	39.1549
AT3G21460	23.3931	11.3644	21.5357	48.5011	50.2367	30.1525	29.3675	33.7285	29.5683	26.3256	27.3334	23.4028
AT3G22120	229.001	205.705	253.499	459.194	468.684	310.875	258.456	331.309	289.497	285.592	260.063	195.289
AT3G23880	7.84492	7.33439	6.52618	13.4019	11.0587	11.7829	12.2652	11.2871	14.6024	11.3932	6.27027	8.40427
AT5G15580	10.5484	7.76857	7.06691	5.18731	4.61261	4.46747	6.99409	5.79409	7.35152	9.5445	7.0958	8.00404
AT1G24280	19.094	18.9899	13.4899	9.23739	8.60415	10.3497	11.1205	10.3832	11.4856	16.2846	13.5747	21.2869
AT3G28050	37.297	35.8158	33.1652	57.5948	58.4148	57.8369	77.7993	70.5483	79.9763	54.2017	52.2103	51.0559
AT5G44635	6.48276	6.08457	6.94405	4.49095	4.19577	4.44031	5.03086	4.27086	5.02494	6.12063	5.79295	6.29714
AT3G44450	46.5126	39.9175	37.3223	62.3316	65.5621	59.4522	60.7917	69.8827	66.3806	47.7698	44.276	46.2891
AT3G46590	25.4619	24.3049	22.7831	43.6054	38.516	34.1806	56.4529	46.4159	55.0382	56.9686	42.6093	53.7888
AT3G47420	3.53053	2.68273	3.6686	7.64291	8.34402	5.37599	7.74922	5.85498	8.59304	6.17446	5.68196	5.48236
AT3G47430	76.2627	63.7522	61.8008	104.818	100.398	96.5184	122.052	111.861	125.724	99.174	87.1445	97.6625
AT5G12940	40.8903	53.7683	40.583	21.5631	24.3059	27.1829	23.2315	32.3078	22.9092	21.0204	23.1025	29.2568
AT4G32460	11.9477	8.99865	5.68772	2.80901	4.27773	3.82864	6.05673	3.77837	5.23802	4.82387	5.79356	6.51986
AT3G50660	23.7306	34.2399	33.9167	15.2396	15.0475	22.1092	15.4853	16.0412	15.0092	15.5993	13.2312	14.2764
AT5G59320	7.61778	15.6289	14.0897	1.09438	0.730321	0.247778	12.292	0.578784	9.42323	22.5747	35.518	44.747
AT5G50915	27.4122	33.2815	32.0216	18.1534	17.2619	17.5081	16.2575	16.3827	14.7236	20.7295	29.8376	17.2331
AT3G50770	1.18616	1.62238	2.73525	3.37566	6.06497	2.05768	8.66125	6.96947	7.94783	4.93754	4.96635	4.3138
AT2G46780	7.37383	12.5876	12.1044	6.30984	5.69381	5.36599	4.69333	5.01375	4.20322	5.04799	5.12318	3.94461
AT3G52710	9.19153	13.2861	17.6628	22.3851	23.8119	19.001	19.8251	20.3816	19.8975	17.6856	16.8151	19.7182
AT1G69040	22.1656	24.8642	26.8374	14.6439	19.1831	14.5363	11.0193	11.5917	10.0613	16.8768	14.2773	13.4192
AT2G42200	4.6966	6.09985	5.61273	2.29644	3.31291	3.10433	4.26441	3.91741	3.41904	4.59544	3.94525	5.28977
AT1G65450	2.96872	5.83413	5.09257	2.17554	2.06587	1.52614	2.20927	1.71643	1.74659	1.15499	2.45194	1.99754
AT1G79460	10.1626	12.8874	12.696	7.34461	4.70829	5.26496	7.24176	6.88821	5.74643	11.0652	6.00437	13.0221
AT3G55560	2.56172	3.12403	2.72642	7.05306	6.9522	5.74291	5.04893	6.30816	6.18538	4.82547	3.3448	3.4399
AT3G55646	5.17692	6.90272	6.73088	19.477	19.8695	11.8658	10.4054	15.2646	9.04377	12.9598	9.42293	11.6912
AT3G56090	81.4258	67.5925	65.4533	122.72	113.819	120.263	81.4515	82.4295	74.3683	76.1953	89.7644	67.6339
AT2G34655	42.6341	27.4825	47.4315	20.9996	23.4055	20.3387	16.3116	16.2531	14.081	19.3012	17.0442	24.365
AT2G21880	11.1286	15.6709	11.6548	8.40483	7.46831	6.37069	4.46202	5.24226	4.47397	7.22	5.52518	5.91902
AT5G50720	7.49986	5.53168	9.43331	3.52617	1.88251	3.72567	5.60078	5.59464	5.29758	7.08414	8.72307	10.6001
AT3G62930	17.076	13.0674	15.7796	5.566	6.70242	7.44915	2.35753	5.41855	4.65951	7.4968	6.26579	8.92381
AT3G60290	5.62691	4.33977	4.29593	10.6742	8.64295	5.99523	7.47332	7.53362	7.81295	6.34281	6.64057	4.95989
AT3G61070	16.906	20.8968	17.3008	31.2061	31.2725	28.7374	32.1462	27.5847	32.5138	23.0326	21.6494	17.8368
AT3G61880	3.08286	2.20512	2.12536	5.82343	6.11343	4.76354	9.45476	8.28738	9.52396	7.59051	6.14991	8.2626
AT3G61920	15.0372	16.2268	10.9908	29.5604	26.5671	28.0886	16.4648	22.6051	16.7535	11.946	19.2798	11.049
AT4G35560	6.55505	7.92624	7.69527	5.90394	4.57567	4.25316	7.8723	6.85096	8.07177	8.23235	6.92732	9.10754
AT5G19190	34.952	56.2603	34.5639	26.6439	21.7453	14.561	30.1241	44.2439	30.9641	23.6314	25.7813	29.6126
AT5G03350	450.674	535.939	578.04	254.899	317.014	285.722	138.192	217.648	144.761	220.885	166.729	283.472
AT3G62950	4.94388	3.79376	7.0031	16.0022	16.5105	5.95442	8.7026	7.29788	8.38711	7.77241	3.52451	5.68012
AT3G14050	13.2749	18.809	34.1169	12.5077	11.3506	7.28737	17.3874	17.2308	18.3943	24.9539	18.3823	21.6048
AT2G33810	22.8909	19.6997	22.233	13.1133	13.0529	14.6645	16.9353	13.044	15.3796	18.4244	22.1092	25.1588
AT3G57120	10.5062	12.2748	13.8657	7.48562	7.17604	8.04669	6.66861	6.94817	7.63218	11.1589	7.06592	8.89813
AT4G02520	8.0892	7.61331	16.4054	18.1033	22.9075	17.9402	11.4401	11.17	11.9884	19.8633	13.0757	14.373
AT1G75780	5.68903	6.32854	5.07568	3.70284	2.71147	3.17217	4.35144	3.62259	4.99526	3.56804	4.05228	3.13512
AT2G44740	18.0611	18.6345	20.1019	12.8556	13.548	9.45372	9.31114	11.1684	9.37093	12.528	9.67549	9.54345
AT4G08390	35.6884	37.4892	25.7975	83.065	82.881	77.8525	50.7961	50.1469	45.6192	44.2892	38.8886	42.655
AT3G03840	9.5294	8.04484	8.57774	4.4467	4.61603	3.91523	4.21812	4.6744	3.8776	7.04614	4.98023	8.12987
AT4G12320	62.3495	65.4781	58.0844	119.388	99.4526	77.1625	155.358	125.535	161.812	120.411	91.0326	119.923
AT4G13410	2.37873	3.20523	2.01499	7.05381	7.10398	9.09506	7.74778	11.6405	5.78741	3.55211	9.59142	2.08831
AT4G13577	3.91164	3.06419	4.51005	12.5877	8.16024	12.1124	6.04401	4.20041	4.44557	4.99928	3.38618	7.16366
AT3G55430	26.9951	35.1625	35.2146	21.1508	18.3161	23.0336	26.1907	19.1176	21.3755	17.5844	22.3299	18.8604
AT4G14900	6.12897	5.18695	7.24326	10.3396	9.20163	8.79146	12.6318	11.7348	13.9667	9.37286	7.89022	9.13477
AT3G26960	28.939	28.9188	43.3334	22.3146	19.1035	20.9307	12.3419	16.4659	13.2097	18.0765	18.6439	21.0105
AT1G04240	56.9685	63.0968	49.8988	32.7848	41.2819	27.7726	30.3352	38.9244	31.1894	25.5972	28.092	37.0399
AT1G24580	17.3263	27.1915	26.4236	14.1442	11.9439	15.9503	18.7531	15.2725	18.6362	15.8801	16.6966	19.8825
AT1G63180	5.81527	5.9871	5.09573	3.66635	3.06855	2.66322	4.32208	4.80714	4.56788	5.35573	7.028	5.14822
AT4G17500	4.10574	9.99331	4.37881	10.7687	10.486	14.5831	9.21474	10.6686	9.71325	5.22732	6.61188	5.66335
AT4G17670	8.40191	8.43801	11.7365	19.3125	20.125	12.1085	11.1555	14.5677	12.3169	8.03937	10.9428	6.69877
AT4G18250	1.08483	1.5782	2.62665	6.91965	8.16216	2.20181	4.99679	7.73128	4.39065	2.68297	1.36722	2.05436
AT3G15650	2.99713	3.84593	2.67236	1.10226	0.882698	1.43499	3.21237	1.36022	3.78161	5.40362	6.57279	3.94263
AT4G21910	25.5766	29.4832	27.4885	53.275	47.5652	38.1884	60.0291	59.2951	60.8758	42.6096	44.8272	48.6834
AT4G21990	68.904	60.5132	56.5704	127.201	123.574	124.42	144.651	123.026	153.695	115.45	96.3661	107.931
AT2G32990	14.3545	14.1146	20.0129	11.0049	9.83935	9.28327	9.3389	12.1931	9.16618	12.0239	12.3559	15.1089
AT2G41330	16.8469	22.8494	18.7081	12.6956	12.004	11.0301	10.6367	15.6667	10.84	9.33901	10.1601	9.09344
AT4G04695	17.103	22.3234	23.8293	12.0805	13.2428	11.8961	9.30623	10.8329	9.75406	14.4718	10.058	18.7619
AT4G24120	10.0627	9.96536	8.62454	23.5977	20.3051	21.4802	25.0544	18.6737	25.3736	17.7753	18.093	14.8025
AT4G24130	6.21455	6.6586	6.55545	13.9373	13.0821	10.1154	13.0341	13.9039	14.9353	6.84989	10.167	9.67577
AT2G46640	7.17901	7.57212	6.37445	5.12117	3.41755	3.86494	7.16584	5.79302	7.67472	6.90732	8.46688	7.77463
AT4G24350	36.5779	30.3762	16.2548	50.1976	49.0285	54.2057	48.6454	54.8895	50.6263	47.9962	48.0028	45.7343
AT4G27070	5.33405	5.73043	5.97435	9.30818	9.73431	9.3272	7.76192	8.18879	7.64926	5.72734	7.23283	6.35644
AT4G27860	1.64923	1.61491	2.67403	3.73166	4.7671	2.77605	6.15398	6.56287	5.68999	4.8572	3.41176	3.07257
AT4G28270	36.5022	33.9748	36.1072	63.2375	57.0421	45.0413	82.2451	61.8785	82.3971	62.4216	49.0967	65.8701
AT4G29110	4.72861	5.29166	7.26933	9.98183	14.7658	12.1286	15.1279	14.5761	15.0411	11.7309	9.17291	12.3186
AT1G04220	5.04533	5.54586	4.30264	2.23511	1.59363	1.77118	4.81721	1.3428	4.29306	6.90284	4.66706	8.50119
AT4G32290	7.19918	6.06149	8.14241	14.8593	14.6399	16.6991	15.5691	12.5441	16.0456	13.084	11.539	11.4131
AT5G20110	6.96064	6.85473	9.57708	4.70845	4.56981	3.69491	5.4184	6.85396	6.62996	8.99112	6.00198	6.57446
AT4G32980	15.2554	15.0868	18.4346	32.2699	26.8183	20.2358	43.9652	29.7729	43.2497	31.5942	24.4973	30.1363
AT4G33040	2.69922	3.9376	4.66822	9.06915	9.40464	9.33141	12.3875	9.84389	10.9336	8.40803	6.03792	9.19538
AT4G33560	7.01948	8.03384	3.12697	11.6297	10.8653	11.9555	6.50574	5.91507	6.77136	6.81716	6.9864	8.24278
AT1G72230	12.4112	10.8026	11.8586	7.47165	4.97099	6.99728	4.24805	6.14681	4.31794	5.24701	4.09628	4.45992
AT4G34680	7.87617	8.14247	9.08108	15.2222	15.3262	10.6572	15.1847	13.7237	16.1627	10.8016	8.36513	12.1707
AT4G34740	17.0916	17.0874	11.9702	32.2868	28.7416	31.6419	24.7719	22.5899	23.3753	21.9977	21.7934	15.3379
AT1G62870	4.14422	4.11713	5.29017	3.20768	1.79032	2.93801	3.89562	3.26436	3.8252	5.69342	5.36191	5.9715
AT1G65150	8.5707	7.54311	11.7347	5.18896	4.43706	5.01792	9.61261	5.4808	8.44846	8.83202	11.7519	8.45336
AT4G35090	495.957	507.283	390.433	827.11	695.861	728.905	815.997	684.825	840.898	641.915	473.297	596.31
AT4G16442	22.6699	24.384	20.6185	10.7867	12.4579	16.3223	16.5626	15.4515	14.8807	21.3547	26.8704	18.2157
AT3G18850	5.6024	6.98194	5.90894	4.54687	3.77927	2.78308	4.40792	4.87573	3.73581	5.34776	5.12214	5.28384
AT4G36410	7.63979	7.79193	16.6136	21.0538	26.3453	14.7964	17.023	24.1587	14.7589	14.7182	12.2619	10.3098
AT4G36640	8.51185	9.25707	8.01708	15.5301	14.399	18.8108	14.2446	15.2479	14.3201	11.0529	13.9189	10.6507
AT5G58320	5.64148	8.1879	7.44185	4.44111	5.05614	4.03852	4.77014	4.40233	4.51395	4.91745	3.91395	5.3794
AT4G01026	12.6964	14.5937	9.98612	9.0654	7.65429	7.3758	10.3084	9.90074	10.7976	13.2798	13.9078	13.7371
AT4G38540	5.93834	5.49968	7.8384	13.0715	12.0616	7.80069	13.4569	13.9898	15.3881	12.49	8.04984	11.3939
AT4G38620	20.3673	22.8824	21.2599	36.3289	34.8284	31.0461	26.9657	25.4188	27.9338	27.3955	21.6837	22.2777
AT4G39210	45.2366	55.1367	69.3866	99.2447	92.7482	69.4031	123.368	105.751	126.067	75.1089	71.6176	87.4705
AT5G02860	6.54716	5.76219	7.15559	12.0931	9.82319	7.93257	14.426	11.9593	13.9595	11.1182	9.82813	10.4357
AT1G02450	11.5579	14.6879	29.4753	4.4385	8.11324	4.58767	3.79315	10.3591	4.08922	11.1231	6.18472	11.4497
AT2G40530	10.0138	6.12838	7.57688	4.31579	3.5281	3.90854	5.9675	4.37476	6.16936	6.59447	6.37399	8.63298
AT5G04590	133.697	133.084	95.5371	242.982	226.707	231.802	225.921	223.345	224.434	185.604	152.908	160.418
AT4G09160	5.54067	6.75403	5.64679	3.41135	3.5969	3.82319	3.33812	4.08941	3.0062	2.9827	2.22941	2.03557
AT3G54030	12.2412	11.2895	9.85846	6.66573	6.28422	8.64351	9.74531	7.79571	9.10259	10.6224	10.932	12.0229
AT1G14170	13.0229	17.5577	19.9487	10.0188	12.214	7.794	8.47821	10.8557	10.1834	13.5039	9.63144	14.2664
AT1G61667	11.3153	19.2523	21.3001	10.8055	10.7329	7.93171	8.43467	7.08823	7.17705	5.54218	5.58554	6.8025
AT5G13630	243.432	254.532	189.033	443.194	377.43	341.789	482.144	435.214	479.491	375.432	365.87	324.776
AT1G68870	18.3711	29.1333	25.5456	10.9131	8.32654	17.7281	9.15438	9.53913	8.73604	13.2937	11.7524	10.4893
AT5G14570	22.0913	24.4368	23.8927	40.7337	35.9763	40.454	43.9298	38.5802	43.8404	40.7137	21.8339	41.8242
AT3G10450	5.23528	7.038	7.44723	3.08099	4.6306	3.82144	7.48015	5.28977	7.36442	5.98982	5.33178	6.64439
AT5G16190	2.25906	3.49113	3.53489	7.12664	5.39588	6.50814	5.90175	7.02903	6.30004	4.95893	5.90241	3.4707
AT5G17170	137.069	161.103	86.8334	399.877	398.968	436.753	290.376	307.169	284.77	224.326	178.624	171.153
AT5G17300	3.38841	2.57306	2.72079	6.31825	5.68021	4.91232	6.71011	6.76711	8.56071	6.9067	5.76172	7.03062
AT5G18130	3.75776	6.3392	5.78762	11.0501	11.6659	9.93863	12.5219	14.2157	12.7483	10.2104	6.11183	11.4078
AT3G12750	10.977	13.2996	20.529	9.15315	9.78454	7.35447	10.7263	11.1376	11.2063	12.0922	8.60455	10.043
AT4G01950	50.4809	91.9147	70.1371	47.1645	41.2885	40.5471	57.6755	63.8757	57.8354	35.943	55.0652	50.2514
AT3G62780	3.82281	5.02665	6.94201	2.44782	2.46285	2.08894	1.6823	2.67213	1.95064	2.29369	1.80064	3.642
AT5G19600	6.36342	5.67375	6.14391	1.98762	2.04744	2.98857	2.03386	2.86157	2.03989	4.0732	1.19867	4.8381
AT4G37240	26.1939	40.121	25.6456	17.0103	19.9327	10.7379	22.3245	31.3089	20.9414	16.5323	23.6961	23.7088
AT4G10955	8.50301	9.87168	8.38829	5.95753	5.39855	5.18239	8.03078	5.08542	8.66913	10.3274	9.60908	8.9085
AT5G43400	5.62376	8.60003	6.16135	3.86045	3.58329	4.09211	6.68917	3.99054	7.22418	6.98611	8.70776	7.46039
AT5G22520	1.60583	4.1931	4.93732	10.3703	10.1814	6.68566	3.76895	8.35076	3.64177	6.16223	3.18001	4.21316
AT3G44260	24.7914	35.2913	32.4724	18.2269	19.7132	14.0878	23.4243	23.7667	25.1566	20.541	40.8895	25.1872
AT5G49360	4.22295	5.78909	6.57312	2.91204	2.29311	1.84608	3.86545	1.61709	3.23223	4.1282	1.50528	3.19882
AT2G30360	4.51043	4.97435	4.8236	2.18943	2.91788	3.06173	5.48486	3.45674	6.3375	5.93102	5.52561	5.731
AT5G23020	1.86835	12.5076	7.15493	27.9036	22.8147	32.5035	41.0319	36.7456	39.8984	17.03	9.03825	18.2366
AT5G23810	2.41784	1.48171	2.72135	4.93379	3.3644	3.32549	5.70853	4.77626	6.38231	3.6057	3.69361	2.98786
AT5G24390	4.10435	4.44098	4.63822	3.23993	2.50163	2.63108	3.15786	3.12253	3.45478	5.07558	4.00007	5.7828
AT5G24110	1.70293	2.64681	4.25413	4.65991	6.87872	6.64679	3.94132	5.98046	3.24757	2.60285	1.20439	2.47726
AT5G24200	0.734315	1.56133	1.52397	4.12326	6.92728	1.14646	3.59773	7.25293	5.02432	1.76236	2.84184	1.71677
AT1G58070	7.3808	6.39833	7.07163	4.09627	4.40108	4.05753	5.61169	5.24447	5.54557	4.83772	6.24641	4.32608
AT4G36010	3.51974	4.88075	3.79353	2.18592	2.46478	2.62816	4.39986	4.30202	4.01083	4.70295	5.33797	5.36665
AT4G23690	10.1792	9.83246	9.14206	6.12211	4.63494	6.18967	5.46977	3.90768	5.91479	6.02129	9.05734	6.76368
AT3G15540	29.3629	21.1624	18.5296	11.0703	12.2332	14.4321	7.94091	10.6497	9.24866	8.06353	12.9831	9.29432
AT3G45970	53.5729	163.249	126.576	42.1636	55.4234	33.2777	28.644	31.7619	24.2665	11.2023	15.8721	17.6287
AT5G28020	25.7735	23.0962	21.848	42.8165	37.807	36.929	52.4829	45.7891	54.646	41.7121	38.1583	36.9283
AT2G41190	2.83468	6.79761	6.41995	2.44341	2.18963	2.21284	4.81162	2.86139	3.82742	5.1854	5.05214	11.219
AT4G37610	4.9649	5.60357	5.13732	2.46638	3.31971	3.64387	3.41119	3.61102	4.11409	6.45842	6.20168	5.0597
AT5G40650	9.82939	9.77002	8.48223	17.7121	17.3626	17.3003	15.8695	14.4168	14.6843	10.5963	11.7826	9.77734
AT1G12080	34.3927	27.2826	12.2141	10.1498	11.7532	13.1408	13.0277	16.4944	12.8574	21.7038	15.9615	16.6243
AT1G74088	5.73536	7.31387	8.61198	3.87613	3.43722	3.9566	5.79141	2.63484	4.76415	5.97286	4.3129	5.61299
AT5G41410	18.0444	18.2723	18.9864	30.799	28.6679	26.6874	44.8685	39.2191	46.6503	40.1324	34.7699	38.2388
AT4G08300	27.1831	27.6381	30.5095	13.7446	12.7674	21.7207	27.7595	15.4259	28.1391	36.3068	26.8879	29.1701
AT2G29310	22.6193	23.8237	21.4244	9.58189	11.2323	18.6243	18.414	12.8004	19.0484	27.8777	24.8352	27.3099
AT5G45380	5.29655	7.29696	10.6228	15.2145	18.3519	8.6515	7.96537	11.3625	9.65229	8.55874	5.73415	8.36627
AT5G45650	23.4666	24.4489	21.6986	41.9671	39.3828	27.117	43.2818	40.2601	41.6697	34.9938	28.5355	26.1435
AT3G62020	14.4491	14.4371	14.8002	9.91289	7.53967	7.8553	9.15942	7.68469	10.772	5.4373	10.9709	7.60068
AT5G47610	10.8702	10.0911	9.68474	23.7287	18.7585	21.407	17.8663	18.0196	18.0497	17.0646	13.0206	17.2698
AT1G44890	5.61705	5.71445	6.94736	3.52125	4.60573	2.47146	4.25465	5.27646	4.50061	4.54347	4.60248	5.15738
AT5G41070	3.63464	6.77905	6.7982	3.26224	3.93987	2.64816	5.71079	4.95848	5.91982	7.94304	7.15651	9.36613
AT2G23690	10.6075	10.4665	10.2576	6.40454	7.13831	4.98613	6.0902	6.2395	3.49202	3.03787	3.54293	3.78658
AT5G51010	80.9948	79.8487	59.6365	118.054	113.654	134.949	97.9182	110.392	109.871	99.5	89.1163	85.727
AT5G51465	0.997085	1.11581	1.37954	5.30407	6.97432	1.55671	2.74973	7.39383	3.42268	2.10118	1.5232	0.372977
AT1G68740	3.78992	5.99766	7.23871	3.65806	3.55855	2.62981	4.33523	3.53685	3.72921	5.12047	3.11902	5.60272
AT5G51710	4.74109	5.96138	5.34355	10.1806	7.64838	9.81401	9.70533	8.33765	10.4404	8.07637	7.13423	8.26963
AT5G51720	12.8121	17.1868	4.92403	126.86	120.487	142.842	55.6592	65.2451	48.6125	44.614	29.484	20.3531
AT5G53200	10.6771	8.31854	5.84359	17.7076	13.9938	12.133	13.8383	15.0744	15.9871	14.5966	11.5277	14.5349
AT1G03457	3.15478	9.87212	10.7101	2.47472	4.24775	3.00999	1.61114	2.34367	1.35503	1.8467	1.39822	1.01073
AT5G56100	1.30807	1.61021	0.90491	4.63893	4.5748	3.88026	5.98669	2.78277	6.43192	4.21136	4.62934	4.46493
AT5G45670	13.3908	20.5756	12.3194	5.7413	8.68446	9.64081	7.93857	6.24147	6.50132	9.13815	12.4364	5.872
AT5G59080	1.98277	2.29538	2.89704	5.42194	4.59362	3.73611	6.58932	4.69604	6.24804	5.55311	4.61311	4.77943
AT1G07610	50.0229	43.6709	37.1903	17.5025	20.4401	37.1506	33.1367	26.1625	34.0463	52.1871	47.8215	58.4995
AT4G08950	79.2881	344.422	197.645	74.5171	85.2038	35.3189	70.7755	90.9565	63.3134	17.7429	38.6096	31.1719
AT5G61520	17.9803	16.5006	19.0492	30.2001	28.7032	23.9729	39.9908	37.3644	39.6734	27.3217	26.8734	29.9959
AT5G62670	50.5703	67.4581	59.3962	103.76	88.276	75.4528	98.7274	90.4001	100.409	85.0425	69.5821	73.7969
AT5G62730	3.89327	4.5989	3.74072	8.04345	7.53965	6.24726	5.77449	4.40417	6.39624	5.00112	4.21285	2.50309
AT5G64000	3.39257	3.29699	6.22763	14.0718	14.6669	4.66945	9.58641	16.4153	8.57271	7.83907	7.18298	6.47048
AT5G64800	3.54215	4.23419	2.78457	6.02714	6.96464	6.53572	6.42411	3.81669	5.22811	7.16285	5.49316	6.02274
AT1G73040	5.61548	6.20035	10.014	3.46663	4.34133	2.57172	8.96223	5.23361	10.6627	7.05635	12.8868	9.59259
AT5G65070	1.55705	1.41056	1.02586	4.96679	5.9369	7.2929	3.56745	2.4787	3.33625	4.29682	3.6057	5.28705
AT1G21910	5.38553	31.8838	13.3202	4.70634	5.95593	2.4411	10.7797	11.4571	9.91231	3.15251	6.85601	7.92011
AT5G66620	1.09702	2.8645	2.84589	7.6323	7.99305	6.38706	4.07667	5.77888	4.12405	3.39808	2.4556	3.47308
AT1G70800	3.78162	7.4379	11.2307	3.38664	3.69138	3.93607	6.38775	3.1344	5.58156	7.94896	9.97844	8.33209
AT5G24030	5.29807	28.674	24.8397	7.11285	8.19878	5.27045	4.8281	6.01312	4.63257	3.43066	3.43799	3.62825
AT1G01100	246.296	207.256	207.043	199.791	239.474	252.979	143.053	154.991	144.079	157.318	216.061	173.43
AT1G01120	119.159	201.735	166.84	133.057	135.204	107.806	103.995	124.575	104.397	85.6967	89.5551	95.9155
AT1G01210	23.7087	22.8047	21.3478	19.9635	16.2614	20.006	13.017	14.5823	14.0092	19.0331	18.5405	20.5879
AT1G01320	94.7496	108.357	108.157	175.77	140.741	98.3111	182.282	157.752	186.262	186.063	144.519	156.261
AT1G01470	143.591	172.796	197.657	114.116	115.323	142.27	119.421	110.473	124.523	134.454	158.04	172.614
AT1G01560	5.58044	7.24263	7.04329	5.13951	6.50357	3.91806	2.015	6.08138	2.69586	5.02554	3.43016	4.77089
AT1G01770	6.13553	6.09044	5.94939	8.52251	7.53705	5.29059	10.3032	9.90845	12.7778	11	8.32715	10.3592
AT1G02080	8.09739	12.1773	13.043	17.9497	12.6068	8.32015	21.5654	16.6856	22.2855	22.3408	14.3199	17.2823
AT1G02700	4.90513	5.38848	5.49987	3.7238	3.47904	5.90173	3.37982	2.46175	2.7555	3.63522	5.36219	3.51398
AT1G02870	26.4403	23.3807	27.4117	18.6655	21.7486	19.7965	15.6409	14.1443	12.6995	16.7424	21.3514	19.9426
AT1G02890	17.9187	23.0368	23.0534	28.3452	23.802	18.6355	36.1349	31.6403	37.3809	32.986	25.3475	29.8202
AT1G03060	5.16184	7.42121	8.12688	10.5006	7.75096	5.43088	13.4011	9.53302	13.3736	13.9528	9.74486	11.9586
AT1G03080	14.5256	18.7135	18.2766	20.382	16.6108	13.9036	29.6623	24.8392	30.2389	24.9177	20.2956	25.294
AT1G03090	6.54518	6.85119	7.34113	7.63198	6.2288	7.22959	11.7565	10.1488	12.692	10.8945	8.71773	9.35823
AT1G03210	30.873	30.1214	37.5879	20.7513	22.875	19.6632	17.3303	23.7785	17.9921	29.8482	23.8937	36.9492
AT1G03360	10.4082	10.4106	9.6641	9.2551	8.64678	7.90927	4.81003	6.83023	6.36629	7.44055	8.86466	7.1924
AT1G03380	10.4158	12.1785	12.5811	13.566	12.6743	10.4313	24.2067	15.9073	24.632	25.0544	15.2432	20.7908
AT1G03400	47.7289	57.7354	67.9142	48.8595	55.053	45.3979	37.7793	42.8976	37.074	46.0786	31.1367	52.5787
AT1G04070	11.8506	9.40192	15.4989	10.2802	11.1509	9.389	7.26478	7.95562	7.87659	8.02406	7.65572	8.84928
AT1G04480	222.335	191.903	213.895	186.847	219.386	237.713	125.056	155.13	124.383	170.909	204.509	172.307
AT1G04680	94.3569	127.027	116.119	90.488	78.1768	70.6492	71.4028	81.3699	73.4686	78.0708	81.968	77.6877
AT1G04770	14.5425	14.2532	13.2604	16.9945	20.4701	22.0369	28.1644	18.1408	28.3726	22.6449	24.3213	22.3551
AT1G04870	25.4444	25.2824	27.26	19.4461	23.1416	17.3433	15.7225	18.4996	17.2172	19.903	21.3843	21.4785
AT1G05210	13.0761	9.57801	7.12705	6.63583	10.0653	9.15589	6.045	6.45469	5.40397	5.93787	8.11132	6.37354
AT1G05380	6.69991	7.41843	7.39824	10.27	8.94311	7.58539	12.7827	11.3389	14.968	14.1288	9.31187	12.7563
AT1G05630	12.0876	16.5236	20.2153	11.6276	12.6395	9.08563	8.67255	10.5297	8.83407	14.9833	9.02716	13.7802
AT1G05690	4.13493	4.94279	4.47856	6.3569	5.42012	4.49944	8.01385	6.37848	9.63409	7.84814	5.55107	7.48471
AT1G05850	527.54	586.664	585.088	461.906	444.075	438.245	421.522	439.769	415.177	455.866	473.83	494.912
AT1G06360	29.7066	49.4424	25.7429	15.4243	17.7628	33.5294	17.4862	16.36	13.6705	18.8292	25.7739	13.8461
AT1G06380	14.3361	14.8972	14.3826	11.0505	13.7084	9.59247	9.58623	11.0338	9.4355	9.69972	11.9221	12.2097
AT1G07040	11.9704	14.6276	14.5949	15.7906	15.0693	15.4667	23.7758	21.0332	24.5568	18.7057	16.7802	20.7321
AT1G07070	48.1749	43.5284	45.4645	46.4029	50.6604	50.421	29.0523	35.789	28.4306	26.9467	42.5667	33.5385
AT1G07370	21.8166	19.3381	22.9126	14.2568	16.6497	15.0916	12.2941	15.5911	10.9468	16.7536	19.3314	17.8014
AT1G07380	2.64067	3.10286	4.16102	5.0943	4.07086	3.57308	6.7788	5.81836	7.47218	4.67594	3.98921	4.75374
AT1G07770	218.615	167.352	207.921	138.19	185.813	170.312	125.74	162.879	124.511	147.504	186.947	168.832
AT1G08060	2.42945	3.01738	2.97088	4.64149	3.23537	2.24133	5.18905	4.36292	5.81839	5.31141	3.73478	4.43202
AT1G08230	2.40637	2.93976	3.09819	3.67433	3.94959	3.63175	5.56548	5.15584	5.39526	4.12019	3.53314	4.18192
AT1G08600	4.87061	6.46494	6.53542	9.27468	7.13005	5.33999	10.7578	9.11649	11.6724	10.4705	7.08364	8.57846
AT1G08620	5.99438	6.39646	7.88878	9.49589	8.53738	7.10891	12.3637	9.83385	12.1001	12.3556	8.45433	10.2942
AT1G08830	129.732	155.818	226.383	192.939	225.612	153.765	111.598	114.882	107.649	122.013	227.194	181.557
AT1G09970	29.5102	37.9017	46.6177	58.4755	59.5957	41.2275	65.1217	63.7484	65.9043	50.0954	41.7649	50.2296
AT1G10020	52.6748	54.7185	49.9065	39.1678	39.0329	34.5158	25.8775	35.5307	26.9199	22.0031	17.8628	26.2912
AT1G10030	18.2868	17.8971	17.6837	15.5609	14.9604	19.0337	11.5376	12.5095	12.405	12.5845	16.1874	14.8946
AT1G10170	8.3037	9.51484	9.36126	11.8436	10.634	8.59852	15.1915	12.4239	16.764	17.0914	12.8875	14.2299
AT1G10550	6.36483	10.0623	7.57151	13.5353	15.4352	3.94332	1.09668	2.94758	1.12476	0.473113	0.514457	0.755834
AT1G10760	89.801	120.127	111.552	157.736	120.112	103.04	227.76	177.975	237.954	159.358	132.696	158.6
AT1G11210	2.49679	4.35879	2.303	4.52568	3.99842	3.27444	7.09068	5.28128	6.85657	5.14462	6.4079	6.74792
AT1G11260	28.6062	44.2508	55.5374	30.1653	36.0086	26.9352	19.0489	24.4531	19.3346	26.3405	25.5919	21.7414
AT1G11330	31.9596	45.6077	47.8347	37.4781	38.4033	30.3376	24.5734	29.4444	24.1712	31.6791	20.9527	36.4629
AT1G11545	49.439	51.1736	43.1275	34.4772	41.0714	34.2881	23.1835	27.2768	21.0031	27.2963	33.2946	27.5715
AT1G11700	25.6769	21.7543	21.3947	35.9448	30.4249	31.6487	52.64	41.0079	59.2652	43.2657	34.4876	43.0664
AT1G11720	23.1644	28.1534	22.9642	36.4541	28.3028	27.1055	47.6991	34.6379	48.1867	38.5148	34.6832	33.7567
AT1G12240	90.0536	97.4063	80.9932	102.772	92.9202	95.4825	142.313	136.042	147.385	111.274	113.406	106.595
AT1G12420	9.35305	9.92756	14.0517	9.2696	9.49505	8.85004	5.17202	7.8212	5.86377	9.97108	8.80384	8.98522
AT1G12990	33.5808	41.6499	41.0331	28.9241	31.067	25.0784	22.5723	27.3093	21.9217	22.3144	20.5969	26.0427
AT1G13080	16.4387	14.2445	12.8324	22.6841	20.4866	17.9756	32.5022	25.971	31.5703	25.2923	19.2823	23.3286
AT1G13100	6.56734	8.34457	8.7946	10.2434	10.2627	9.61252	15.4941	14.5118	12.8839	12.0936	10.6248	11.4675
AT1G13740	10.1925	7.52953	11.0605	7.67816	8.46104	7.1245	5.55056	7.2885	4.72805	8.28658	6.14001	7.10203
AT1G13750	20.1867	20.4282	25.6357	16.335	17.7562	11.256	12.2678	16.4067	11.9192	17.7081	13.0108	20.3612
AT1G14200	16.5171	21.3078	29.2933	21.3559	21.3245	16.0277	12.9894	15.4427	15.111	16.3829	12.6162	18.7983
AT1G14280	39.62	45.7398	34.827	29.7895	26.2109	28.5495	27.4995	32.027	26.9242	28.1875	26.2967	28.406
AT1G14290	17.7132	22.0676	18.2419	16.4329	15.0362	17.7654	13.286	15.087	12.6442	13.6236	12.6687	11.3648
AT1G14600	1.97801	2.65625	3.42091	2.28955	4.27812	2.47055	5.30982	4.74901	5.75764	3.01044	3.34906	3.12149
AT1G14620	16.9849	17.9674	20.7737	14.5451	16.2498	15.4754	14.3281	11.6104	13.794	13.9314	16.9825	15.3768
AT1G14980	126.426	114.559	137.308	100.751	115.962	112.451	74.4889	77.0183	66.9766	88.0592	102.583	104.041
AT1G15165	7.30374	7.64611	7.06284	11.1986	11.2215	8.82817	12.8566	10.9553	14.4538	13.4122	8.39817	12.0906
AT1G15250	32.887	34.2502	29.4797	28.5583	37.0912	34.1312	18.1814	22.4738	20.4583	22.3667	29.2824	27.4216
AT1G15290	24.3028	25.2963	24.4609	35.0531	26.8935	24.5838	46.6228	36.3397	46.787	50.1139	41.3037	40.8244
AT1G15420	21.7755	16.2768	17.0591	16.2222	17.7717	14.3559	12.262	12.0925	12.6022	15.6092	16.771	16.0252
AT1G15740	18.3198	20.7095	21.8581	22.8926	23.5169	17.6012	36.4446	31.6602	40.7638	38.1636	29.5026	35.4079
AT1G15780	7.20956	8.73022	10.1365	12.7887	11.5146	7.88109	15.6669	13.8437	18.1726	16.5982	10.614	12.5582
AT1G15930	187.068	163.818	174.457	167.069	181.181	178.464	107.828	128.172	111.595	145.097	174.401	147.444
AT1G16000	41.0768	41.4509	41.2011	27.3665	38.898	34.8461	26.5403	24.5345	26.2689	33.9132	42.2572	37.6365
AT1G16750	8.6922	7.95265	7.82118	10.9927	8.97289	10.2698	15.1284	13.4225	16.755	14.6799	10.7964	15.1451
AT1G16850	19.1119	27.1928	26.128	16.4739	17.2129	11.2961	13.0564	12.3635	16.148	13.1053	16.9964	25.3411
AT1G17060	3.75992	6.96672	6.04073	4.554	5.9849	4.42672	3.18267	3.44678	3.98864	2.09269	2.95039	2.39214
AT1G17210	17.9978	18.3063	19.5246	25.4951	22.4229	19.114	32.2644	26.1297	31.0732	31.0547	24.9101	28.7529
AT1G17620	52.3339	92.1046	93.5534	50.8584	57.1181	46.6619	34.805	43.9122	35.3638	32.4108	36.7248	37.6678
AT1G18265	7.76439	9.91272	6.74568	9.80334	8.95768	10.0734	16.8117	11.2335	17.755	11.3305	8.96557	12.2721
AT1G18270	8.37576	10.5624	10.5615	14.3333	12.3199	9.46188	18.4481	15.4883	19.7201	15.5234	11.9963	14.1332
AT1G18850	11.5378	11.9493	12.0635	10.3424	10.2562	8.50332	8.28372	7.01298	8.87591	8.51575	9.41502	9.81807
AT1G19380	11.7271	25.9417	23.8977	14.9107	15.6876	12.3479	9.72136	13.3857	9.51984	10.2969	12.5682	9.50028
AT1G19440	41.3327	44.9417	42.9225	30.0977	34.0568	32.7888	23.6133	24.3761	22.0493	24.391	24.176	23.0873
AT1G19450	53.79	49.2974	47.3364	47.0004	39.748	40.0335	35.4331	33.9732	35.0557	50.2914	50.6884	44.2271
AT1G19660	80.9228	86.6869	89.0856	114.286	99.1927	98.7173	183.259	133.141	178.887	148.493	132.078	134.822
AT1G19670	79.4036	72.1388	66.2437	104.887	95.2508	185.3	148.194	191.702	147.178	109.862	146.262	103.652
AT1G19700	13.8218	14.6213	12.9815	19.3271	17.6315	15.545	26.4624	20.2752	26.7085	24.1126	16.1196	22.9539
AT1G19940	6.14187	8.88776	9.21811	5.26802	6.72478	4.71187	3.47953	3.92627	4.07712	5.19141	4.66435	4.61722
AT1G19960	250.447	244.975	271.343	190.977	217.939	235.849	156.438	162.135	159.727	234.682	132.019	308.221
AT1G20090	93.2854	116.412	113.85	96.3991	97.66	95.34	64.3709	70.701	61.8626	57.6456	58.3273	59.3065
AT1G20330	180.882	225.69	220.685	171.313	175.007	182.048	103.404	127.869	99.9609	98.9267	105.941	98.0488
AT1G20450	144.212	181.526	191.358	148.024	166.237	139.21	105.938	136.554	106.69	115.76	116.735	198.06
AT1G20640	4.26652	5.31361	5.57379	8.89744	7.85345	5.18389	9.16576	7.83217	9.13756	7.76435	6.28998	6.99039
AT1G20780	17.3102	23.1143	28.5119	24.3606	23.5126	14.6934	12.5787	16.5339	13.9717	14.6213	10.9345	14.4494
AT1G20880	3.74577	4.63773	4.28818	5.80977	4.4988	3.31809	8.91618	5.84533	8.93435	8.5218	5.03232	8.48404
AT1G20980	20.462	24.2684	23.1722	31.0542	25.4719	18.2031	37.0279	35.6287	41.2665	33.2545	25.5072	30.6589
AT1G21050	4.76377	3.89248	2.87704	6.55505	6.75053	5.31249	6.5221	8.50275	6.9977	5.13448	4.27401	4.45492
AT1G21240	2.09116	2.34016	5.46122	8.14079	9.34482	3.30419	6.59332	11.1486	7.64345	4.42445	3.45115	4.41774
AT1G21580	11.5524	14.5647	16.9344	23.8183	18.9377	13.4938	26.4886	21.9308	25.7804	25.7973	15.9209	21.7051
AT1G21640	16.4428	19.947	19.0379	26.5939	21.6667	18.0402	34.5382	29.1327	37.3761	33.425	22.0142	27.4263
AT1G21680	74.2057	70.9751	71.9627	93.3274	88.2761	72.6622	130.285	108.804	132.064	105.445	83.5957	111.312
AT1G22040	7.90625	8.67687	7.70792	9.44243	10.1142	9.3412	13.8456	11.9305	13.424	12.7584	9.74633	10.4054
AT1G22160	27.9213	35.2777	36.8659	44.6594	46.3524	37.0302	59.719	60.2205	61	45.1663	40.1697	52.4328
AT1G22270	46.7119	40.0339	44.1863	41.9655	43.4458	45.7094	27.2157	27.9428	26.5135	28.6916	36.8523	33.5702
AT1G22330	13.4414	28.9745	26.2866	16.4441	16.2391	14.1142	12.9121	15.8821	13.298	13.0207	8.82326	8.36144
AT1G22740	23.7402	35.7881	26.907	26.6222	27.7892	29.5078	19.5761	20.7692	19.5927	21.9919	19.6885	18.2943
AT1G22780	250.91	202.669	208.267	209.313	234.753	253.484	138.158	162.187	127.161	152.109	192.39	157.957
AT1G22882	32.175	47.3753	48.7606	38.275	42.1463	32.1984	25.4401	31.2062	26.5304	22.0942	19.6299	22.8058
AT1G22885	31.6735	34.9066	39.9397	24.8034	27.1583	29.1696	19.2905	18.3746	14.2834	23.7977	25.9692	23.921
AT1G22930	30.2	35.9337	33.3168	51.9434	42.6689	35.2206	70.0444	56.5433	75.3762	62.9915	49.362	58.2138
AT1G23080	32.7053	31.5429	22.0359	37.7096	32.93	29.492	56.8425	45.7692	57.9188	37.151	37.8443	33.8409
AT1G23150	7.08397	5.49361	4.72866	4.1626	4.11776	4.46278	3.71905	2.71946	4.26615	6.72933	6.20199	4.53269
AT1G23280	39.0092	37.6258	37.802	34.4939	34.8767	32.2644	23.216	27.2674	24.5151	28.7065	38.3331	32.311
AT1G23490	280.888	303.371	302.127	270.483	279.115	292.567	199.072	231.55	191.94	238.337	239.798	249.516
AT1G24170	108.073	146.236	127.531	119.512	128.456	99.849	82.2239	99.6754	79.5241	68.1612	70.0322	67.2799
AT1G24575	20.8407	21.2699	22.4911	12.8109	16.8792	16.6594	11.5437	13.2755	10.0542	17.1768	9.59365	18.0863
AT1G24577	8.8106	6.02538	6.39607	4.82188	4.20462	6.87783	3.35073	4.36357	2.57332	4.96642	4.98501	3.89082
AT1G25260	45.6923	41.3979	46.304	40.7269	46.6006	39.6906	30.7502	33.9589	27.7188	37.6729	40.7715	38.3661
AT1G25450	15.386	25.015	21.2208	17.6735	20.6265	17.3137	14.2402	14.2397	12.0659	10.8588	12.5653	8.32091
AT1G26210	84.5089	89.6713	70.8813	84.5389	82.4367	83.1066	54.6919	58.2799	53.289	45.5072	53.6324	36.5634
AT1G26390	0	0	0	0	0.0635672	0	5.04553	1.15448	5.4947	0.12129	0.0351706	1.92156
AT1G26730	2.63811	6.26784	5.89621	2.83872	3.3245	2.40791	2.71484	2.44227	1.71326	2.89847	2.91408	2.86561
AT1G26880	114.288	110.54	98.9202	104.809	113.551	128.525	66.4215	83.2241	64.5401	78.3006	89.8425	78.1491
AT1G27030	26.5727	28.9238	33.0183	24.482	21.2542	22.3253	19.944	20.4276	21.425	19.8743	18.0676	18.7179
AT1G27050	20.9431	17.9961	18.254	17.6838	17.3246	19.4629	13.8246	13.0707	13.8786	16.6377	17.2347	17.1371
AT1G27320	18.727	21.5319	22.0752	31.6481	26.6933	20.4981	38.7881	31.7072	39.3832	35.6092	29.2073	33.7676
AT1G27400	194.998	158.466	178.658	169.37	189.319	199.665	124.343	138.528	116.65	129.989	164.732	139.039
AT1G27750	3.27721	3.66743	5.32777	6.52137	6.21337	4.24676	8.34552	6.00577	7.95075	8.19143	4.70604	7.05656
AT1G27950	304.176	342.968	283.218	273.446	297.337	298.133	220.591	232.211	219.447	237.273	262.509	239.855
AT1G27980	4.08366	5.02691	4.77565	7.75834	7.65109	5.64702	8.67741	9.11303	10.0805	6.62494	6.49092	6.5467
AT1G28395	15.1491	16.2986	18.5085	14.2428	16.4376	17.0126	10.6355	10.8557	10.7259	13.3172	14.1832	16.4287
AT1G28570	14.807	14.4775	15.5322	21.4286	23.7783	19.9002	25.2583	21.1547	24.6952	19.3009	17.9754	18.7185
AT1G29250	78.7524	65.1095	73.1002	62.23	71.6326	66.9891	42.921	44.1819	45.2548	50.0979	65.8205	55.1274
AT1G29320	14.3514	14.1634	15.548	12.0968	13.5897	11.703	9.41539	9.91366	9.87233	10.7381	12.5827	13.826
AT1G29465	12.2438	8.28733	9.22152	8.65702	8.81502	7.09135	7.30005	4.62129	6.09185	8.61211	6.53644	8.81836
AT1G30040	4.09885	7.88375	8.92013	4.97155	6.10658	4.31958	3.39712	4.82704	3.23231	2.75923	3.78305	2.68318
AT1G30280	22.8264	25.1815	31.4774	20.3783	19.2179	16.1991	14.5922	17.0671	15.6423	24.3701	13.1756	23.9996
AT1G30320	11.361	8.09359	7.22473	10.6149	10.2137	9.78308	17.7135	15.128	17.6984	15.2033	17.0724	16.4433
AT1G30690	60.1606	65.3348	55.7538	44.3253	42.4344	43.7976	39.7652	38.9137	41.2293	34.4356	40.7474	34.7016
AT1G30810	6.44101	6.3148	7.00662	8.84174	7.35849	5.2248	13.1455	10.8514	12.5554	13.4339	8.59897	11.2481
AT1G31660	28.8288	31.6139	31.4458	29.7179	27.0322	23.9447	21.4575	21.2385	19.1451	23.6087	28.9734	27.0951
AT1G32380	13.671	16.1661	15.9858	12.9222	11.2578	12.7028	10.9932	9.78984	10.578	11.7933	12.8802	13.0176
AT1G32460	37.2241	54.1949	49.4312	37.5819	47.8099	44.238	31.5671	30.5616	28.1776	36.1537	39.1834	33.5119
AT1G32940	2.82271	3.15882	4.15858	4.86618	3.31955	3.45827	6.27996	4.88502	6.83793	4.81928	3.66331	5.42607
AT1G33120	203.365	176.634	173.399	183.711	191.425	217.078	116.789	132.445	117.684	160.072	176.622	173.864
AT1G33140	256.705	213.595	250.29	207.722	247.089	283.147	162.643	182.117	153.268	201.046	218.847	227.293
AT1G33610	8.89328	14.3925	16.8793	9.36735	11.1442	10.1465	5.9006	8.98153	5.48994	7.52844	7.19352	8.63658
AT1G34030	268.241	250.744	228.751	220.883	246.804	241.774	160.61	172.944	152.7	168.693	228.599	192.299
AT1G34260	5.04958	6.47655	6.67279	7.92721	7.13029	4.46385	10.891	9.78939	11.1183	9.79888	7.25022	8.37707
AT1G34750	27.2955	38.1247	42.1588	23.8901	29.8438	25.2062	15.8152	18.5452	15.0735	27.1304	19.3511	27.1733
AT1G35180	7.25009	7.84294	6.54806	6.30887	5.22693	6.8859	3.54505	4.77401	5.04472	5.19886	6.58383	7.93831
AT1G36180	1.02583	1.46107	1.68455	1.99049	1.43051	0.873598	7.16829	2.46576	7.14512	5.39076	8.30255	3.70286
AT1G36370	19.6807	22.3406	25.1693	30.9478	24.4113	21.6324	50.1569	27.9811	51.0907	39.2953	35.4073	33.8214
AT1G43850	5.65543	8.22572	7.03202	11.6574	7.96061	5.73801	12.4462	11.4969	15.1894	12.7969	8.32491	10.9331
AT1G44820	19.8534	20.0574	19.9021	22.0568	23.3732	20.5781	32.7471	27.4533	35.3288	24.1469	23.3365	25.0644
AT1G46480	7.95014	8.61285	7.70365	6.33205	5.87693	5.67795	6.02953	5.80903	5.39452	5.74293	5.81412	5.93196
AT1G48090	3.82762	6.38913	7.60399	11.5108	7.11314	4.45686	14.8003	10.1681	14.7302	15.7296	8.85503	11.3135
AT1G48170	13.0216	12.56	13.1919	9.92935	11.0318	14.6309	8.53565	8.17975	8.26449	12.1831	11.1808	10.8781
AT1G48490	4.65132	6.2341	6.45418	8.41819	6.75732	5.23535	10.7582	9.28698	11.5848	11.6824	8.15216	10.337
AT1G48570	14.2674	17.1456	18.74	16.271	16.7869	12.1817	10.2385	10.4582	9.93689	11.8395	10.485	15.0387
AT1G48610	17.3174	18.8783	18.0733	14.8903	15.3199	15.558	14.1468	12.5676	12.5864	14.3754	17.6747	14.2751
AT1G48620	22.9228	24.0249	22.3447	36.9324	33.9939	26.3769	39.6523	37.01	40.1295	33.2438	26.8592	31.9819
AT1G48630	109.421	114.815	101.135	98.9698	110.008	103.926	60.826	73.1699	55.347	66.4727	94.1534	72.239
AT1G48920	187.68	187.211	195.275	178.41	187.654	152.369	132.97	144.562	127.657	135.801	179.404	151.542
AT1G49410	78.0289	65.3799	76.9839	67.3263	85.0034	72.8975	49.7574	50.9215	45.3269	60.4705	62.1865	56.1818
AT1G49760	60.9522	64.8733	65.3998	59.5208	59.0974	53.1928	45.8141	46.2506	42.9637	50.6304	56.9205	50.6888
AT1G50010	153.74	139.691	135.798	116.297	107.862	134.667	97.3089	112.838	99.9578	141.814	134.726	132.376
AT1G50030	5.49194	5.67953	6.9842	8.70902	7.71196	5.41416	11.1126	9.10524	10.9705	12.2406	8.07146	10.1152
AT1G50420	6.26722	6.34965	6.36363	8.13022	7.73825	7.89225	12.0006	8.49661	11.4494	8.84697	7.76174	8.28486
AT1G51940	42.6853	60.7248	65.9451	49.9308	46.1459	45.0751	32.4082	35.9275	31.7411	27.6917	23.7351	25.0707
AT1G51950	41.0465	54.7145	56.7674	47.692	51.1163	43.9176	38.8809	36.1741	36.6347	29.984	32.5562	30.0226
AT1G52140	11.9628	13.6447	16.3127	10.1416	10.6924	10.9548	10.0564	9.92806	8.75074	7.33927	5.56448	8.30972
AT1G52300	549.551	496.556	505.85	458.612	531.117	570.094	347.125	383.737	320.917	378.737	463.966	408.788
AT1G52342	33.2559	29.9136	29.9898	40.4298	38.5594	42.0147	54.3676	45.7339	51.6865	36.8001	40.5831	39.1799
AT1G52770	18.7968	18.4819	18.8848	16.9738	19.619	21.6379	14.5458	13.8468	11.7365	19.0361	20.097	17.7852
AT1G52880	4.74093	4.98391	5.63185	9.90676	6.80948	6.28035	14.1618	8.0337	11.9624	10.1757	7.13276	11.5542
AT1G52905	18.9466	22.3487	23.8131	11.6022	14.2957	15.9895	10.1155	10.6862	7.75954	14.4379	14.7761	14.3661
AT1G52930	28.1187	27.7521	30.169	27.7962	28.8446	24.2369	18.6759	18.0111	15.1949	17.2313	23.3173	23.5338
AT1G53160	7.15271	5.60309	5.77286	9.38024	14.3181	10.4693	22.2961	11.5755	23.3917	12.5086	22.5366	11.9984
AT1G53730	21.2153	33.5392	34.0977	27.3299	26.6905	21.967	19.5653	21.836	19.7235	16.4464	16.9347	14.5912
AT1G53780	9.71979	12.1956	15.5216	19.0477	14.5268	12.3349	22.8839	19.7352	24.8827	30.3549	16.1895	27.1474
AT1G53920	7.36541	6.8048	6.02353	3.41694	6.58175	6.55195	2.51263	3.43574	1.86724	3.86027	2.39863	4.26489
AT1G54200	4.83275	5.84086	6.76079	4.09427	3.91412	3.6217	3.62965	3.17246	3.24314	5.50699	4.33122	4.29347
AT1G54710	6.71429	6.86975	6.33392	9.86132	8.218	6.69808	11.5427	10.5685	13.3645	12.1279	10.266	10.5193
AT1G55325	3.28039	3.91157	4.7186	5.76499	4.2429	3.04558	7.3161	5.63809	7.5937	7.8021	5.62351	5.96789
AT1G55690	13.8205	16.1845	20.3321	14.433	13.7624	12.7932	10.8013	10.7186	10.8426	15.1633	11.8255	13.5424
AT1G55850	28.2551	33.1075	23.872	50.6632	46.8087	27.8398	54.9614	45.6775	58.5735	40.2927	33.7332	42.899
AT1G55860	6.81704	8.89224	10.9262	18.0222	12.3315	6.84205	23.1081	16.7173	23.7517	22.383	13.681	16.8334
AT1G56045	424.824	352.578	359.982	341.064	397.653	440.627	230.457	264.74	225.013	305.966	374.195	337.98
AT1G56110	80.5588	72.2432	77.0627	75.6554	86.0317	69.6846	49.2861	57.5985	50.9785	53.7587	76.0059	64.2474
AT1G56330	235.804	248.139	255.166	211.535	206.318	237.796	166.625	198.889	168.935	215.354	201.201	210.436
AT1G57680	89.3966	120.869	116.217	96.5084	105.737	85.8302	75.7276	83.622	72.0014	66.3743	60.5928	67.0259
AT1G57980	5.2769	10.5673	8.14272	5.58916	6.42682	5.20334	5.14493	4.75085	4.78523	4.78435	3.77808	4.56375
AT1G57990	16.7497	45.6844	36.5037	19.3797	25.2697	19.8951	13.7978	20.781	14.2447	11.4581	14.4328	9.39829
AT1G58030	16.0256	20.325	22.8602	21.5877	20.1231	17.8827	31.2565	28.9655	35.556	27.5318	23.6339	24.0483
AT1G58230	4.14717	5.42263	6.56842	7.72643	4.74096	4.29383	9.95556	8.03986	10.9115	11.3289	8.31756	9.00854
AT1G58250	5.26805	7.75744	8.58029	10.7768	8.14598	5.54954	12.7424	11.0092	13.2073	14.2126	9.80007	11.6574
AT1G58270	35.6888	60.4393	50.0281	17.3042	17.313	42.3653	22.7291	26.4931	23.7458	32.9768	58.7087	43.9637
AT1G58520	23.0108	23.7087	23.1016	31.6563	24.957	21.2536	41.073	33.3858	42.282	44.8209	30.971	44.5482
AT1G59710	37.442	52.2043	56.685	39.3612	42.9968	40.9516	27.6312	31.3079	26.1315	30.7479	22.907	32.6633
AT1G60140	2.51866	2.97515	3.29117	3.85957	3.60589	3.71383	6.0756	4.89889	6.45188	5.66803	3.87614	5.15565
AT1G60160	10.4894	12.0412	10.6543	14.8437	10.4393	10.073	18.5131	18.3428	18.6425	14.4001	11.7001	12.4076
AT1G60590	25.0519	20.742	13.5965	22.1775	18.9023	21.23	45.2735	28.9795	41.3932	38.0815	49.2891	28.757
AT1G61170	20.4261	24.409	25.6811	18.4029	19.0827	19.5509	12.2261	16.1588	13.57	14.1799	11.5512	13.9664
AT1G61240	6.81044	6.40197	6.91004	9.79517	8.44096	6.09619	11.7752	10.2661	11.4258	10.4981	10.1034	9.00139
AT1G61570	60.2999	59.404	57.0435	51.8187	60.2945	51.3285	29.5474	38.3576	28.1949	36.7057	51.7751	43.4552
AT1G61870	29.3017	30.2041	29.6433	28.445	28.2445	25.4277	20.7819	22.3061	22.4176	22.5228	26.4738	24.6751
AT1G62150	4.74473	5.20421	5.72419	4.39548	4.56928	2.55102	3.31869	3.39963	3.38162	3.67868	3.61614	4.87789
AT1G63260	24.4494	29.5647	29.2468	25.1223	25.7837	23.1152	15.3422	16.4296	14.8227	16.2201	13.28	13.2422
AT1G64140	42.6239	45.3093	43.8608	61.4277	58.0863	46.194	76.4397	64.4045	78.4491	66.6479	58.6913	72.9493
AT1G64400	35.0157	42.9376	41.671	64.3489	54.6304	38.2841	72.6012	62.9634	69.1514	53.2954	47.0139	56.7662
AT1G64950	41.1866	38.0707	36.927	62.3099	58.0501	52.5567	72.6395	60.5701	79.112	59.6378	58.5122	67.5775
AT1G65030	11.3496	13.9866	12.7681	10.9543	12.2219	10.3306	10.2184	8.88158	7.69476	11.4853	11.6057	13.2995
AT1G65490	141.909	178.223	169.997	131.208	154.213	162.274	72.3477	89.771	78.465	115.501	88.1831	117.972
AT1G66100	58.8686	53.4874	47.5192	70.8992	66.9184	83.5539	88.538	107.196	81.4953	71.9442	101.802	58.3598
AT1G66180	21.583	41.1156	35.6491	25.1781	27.5744	16.9592	21.2039	20.8	21.7527	14.5457	18.9078	16.1171
AT1G66840	21.8238	24.87	19.5996	29.5269	27.8853	24.5885	40.6308	36.4066	43.3121	36.0712	37.2217	33.6642
AT1G67430	641.276	560.073	588.953	547.293	653.646	682.907	395.187	478.88	393.606	451.153	513.846	472.999
AT1G67890	8.39486	9.31961	10.4889	14.2828	11.8357	10.2868	15.3071	14.1287	16.0577	13.362	10.7636	13.5118
AT1G67940	19.977	20.1073	20.187	23.5814	28.2129	27.1562	32.0325	32.9382	35.2833	21.674	24.1453	21.5539
AT1G68050	6.19223	6.2996	6.815	9.98183	7.97869	8.8767	11.1973	11.5993	13.2132	13.0984	10.8642	12.3317
AT1G68190	8.10418	7.45608	6.35242	8.99325	7.95992	8.55186	14.8295	10.5722	14.9779	15.9756	13.2449	13.5998
AT1G68760	20.8191	19.4419	16.8856	14.1442	16.1217	15.6916	13.311	13.4834	11.7222	15.4226	15.2807	15.844
AT1G69360	3.3951	5.21403	4.12271	4.51869	3.98899	4.11646	7.40683	6.13599	8.63687	6.37442	5.64633	6.9073
AT1G69440	3.7928	4.60143	4.12781	5.23783	3.94747	3.92926	8.36108	6.76525	8.13103	8.38274	5.27965	7.17669
AT1G69450	2.58854	4.7013	6.11585	5.81062	4.56948	3.64387	11.3042	8.95018	11.5549	12.0474	5.14286	9.67295
AT1G69620	420.732	381.16	374.249	349.964	402.515	431.784	270.797	301.772	259.593	327.271	387.954	341.369
AT1G70210	16.9721	15.9138	16.5364	13.577	12.4604	14.6746	12.116	10.6269	11.0244	15.6649	14.6438	15.7237
AT1G70600	543.277	475.023	437.841	452.068	523.375	556.027	301.561	348.008	288.703	366.512	496.686	399.934
AT1G70820	57.679	59.8785	54.0746	65.2945	61.0505	57.2838	98.095	82.2288	99.0427	83.8018	84.089	79.5402
AT1G71430	16.261	13.0254	11.8413	12.5621	11.8152	11.4913	6.98022	10.352	8.37682	9.91945	12.1591	8.92398
AT1G72150	335.632	428.439	403.188	312.76	295.223	280.001	274.732	304.546	275.416	264.852	224.172	244.77
AT1G72180	46.5347	72.2408	77.1908	55.7294	51.0347	44.4137	37.2201	39.9395	36.7126	38.1756	30.9435	33.488
AT1G72390	5.12178	6.62902	7.50094	8.90607	7.04699	5.00787	11.3228	9.4652	11.2674	10.925	8.02187	9.39802
AT1G72430	191.066	247.422	224.383	158.139	174.637	133.537	136.683	176.372	133.851	95.5399	108.872	115.22
AT1G72510	129.731	153.602	148.146	141.92	145.342	141.718	105.723	105.576	97.8283	128.77	108.96	126.525
AT1G72730	9.08528	9.76681	8.41312	7.611	8.09834	8.48836	5.33087	5.60921	5.64139	7.49576	8.5424	6.05442
AT1G72750	36.5117	40.4625	39.2363	33.2242	33.2309	38.5036	22.3447	26.8405	24.9003	28.2499	28.1851	33.3158
AT1G72920	8.27326	7.18227	7.92019	10.8173	14.4904	10.2551	18.3291	12.8003	15.793	11.4762	17.5665	9.75317
AT1G72930	428.451	564.418	651.815	530.614	587.231	464.096	323.579	451.502	350.428	397.262	340.068	428.016
AT1G72940	9.74294	10.6353	7.44954	13.9758	15.1652	11.6887	20.4801	16.4361	17.8085	12.567	16.9031	12.1004
AT1G73010	4.10543	5.01194	6.23959	6.06643	6.69818	5.82695	19.3807	9.95315	22.1172	4.53328	14.6101	5.47531
AT1G73177	18.1073	11.7528	12.944	13.1998	13.7488	9.89458	9.34967	8.08945	9.07152	10.5994	11.9867	10.5834
AT1G73250	15.3582	14.0156	15.7051	11.077	11.4427	11.5609	9.46754	11.6133	10.5593	12.5221	12.662	12.5672
AT1G73325	18.0307	12.344	18.4248	32.8774	32.7989	44.1579	46.3017	58.6226	47.7898	14.942	39.1386	15.407
AT1G73390	15.6824	15.7625	15.524	19.1635	18.7001	19.3589	27.4752	23.1764	25.7238	20.762	20.2185	19.8723
AT1G73630	21.7657	23.9224	23.751	15.443	12.9971	20.4296	15.3178	12.9934	14.1833	20.4764	18.4394	20.6877
AT1G73660	10.0587	12.5385	12.3866	18.6158	15.2695	12.6609	19.4522	17.374	21.0521	17.8644	13.04	16.0162
AT1G73870	5.325	4.10692	2.73794	5.81279	5.76187	5.95442	8.31791	9.0539	8.6455	8.00331	7.4202	9.152
AT1G73940	42.6012	42.2769	38.3834	39.0634	38.9618	39.3214	30.1847	31.1461	26.815	31.0541	34.45	36.5194
AT1G74170	3.537	3.88418	4.80225	6.25225	4.50267	3.50943	7.14742	6.02769	8.63302	8.77521	5.32756	7.07908
AT1G74330	9.34319	15.5005	15.5091	10.5112	10.2553	9.81938	7.89267	8.23126	8.57543	6.63965	6.90516	6.68058
AT1G74440	10.4252	12.8931	14.9001	9.34084	9.82946	9.59074	4.96544	7.26624	6.1248	9.57905	6.34704	9.67776
AT1G74940	11.8106	9.39873	13.3148	16.3748	13.9297	16.0492	21.3547	20.7387	24.4511	25.8618	15.9932	19.84
AT1G75030	9.57201	16.7663	11.3962	10.0444	12.7357	14.6195	2.1367	6.51374	3.37844	5.84676	6.25173	5.15681
AT1G75060	6.85527	6.0508	7.904	3.99484	4.88749	5.2007	4.5606	4.40155	4.34451	4.52152	5.85081	6.29796
AT1G75380	98.6412	114.812	122.173	179.727	167.282	130.378	276.659	220.099	280.078	245.047	169.263	187.167
AT1G75400	8.28213	7.94427	7.43469	10.6647	9.41926	9.51322	13.5028	11.3986	14.2836	12.2414	12.4564	13.72
AT1G76090	20.9377	39.1766	31.6713	26.7291	28.5102	19.1124	10.1174	15.7436	8.34479	7.86496	11.0039	7.05029
AT1G76590	3.98155	3.39017	3.44299	5.24388	5.49667	4.45948	8.63383	5.5241	9.55595	10.9187	9.05751	11.4131
AT1G76790	4.00872	3.48915	4.31385	5.9674	5.73915	8.62304	8.78137	6.03734	6.96298	5.86643	6.21464	5.18587
AT1G77210	3.30931	3.4228	2.31247	4.79124	4.06099	4.30558	5.60464	7.04016	6.93125	4.65211	4.22565	3.49332
AT1G77300	5.91426	8.58335	7.71876	11.177	7.48444	6.13977	13.3327	12.7754	13.9794	13.6257	10.0806	11.0809
AT1G77580	6.82036	8.67328	6.77157	10.6381	8.27445	8.2014	20.0197	13.5255	19.1346	13.5198	11.7435	12.3134
AT1G77750	32.4141	30.2066	29.3929	24.7724	28.6647	27.3746	19.6284	22.6819	21.4305	22.688	28.8999	24.0829
AT1G77800	13.2631	16.2233	16.7016	23.4384	19.1487	13.6307	30.7229	23.0211	32.4955	31.1495	20.3024	28.3871
AT1G77940	398.435	374.626	394.648	361.266	379.681	403.9	249.732	288.256	245.957	289.012	360.65	304.789
AT1G78070	15.7495	13.597	11.4902	21.2332	18.4589	18.1901	25.0867	20.0817	25.083	31.8472	25.6595	38.2998
AT1G78370	913.781	864.818	738.715	616.484	684.369	843.15	518.189	715.615	494.586	625.583	651.156	708.094
AT1G78476	7.26903	8.34864	8.82216	4.80525	4.66547	6.42107	4.43353	3.7788	5.14664	7.22239	5.40616	7.73693
AT1G78600	8.99857	8.88998	13.1311	8.51829	7.66723	10.8661	6.53812	6.77284	5.77218	6.09051	7.23133	6.73872
AT1G78670	32.8742	44.985	41.6347	60.5323	57.259	54.9818	81.5294	70.2724	81.6009	68.4738	43.4331	67.8971
AT1G79110	39.135	33.0895	34.1757	49.7251	50.0586	43.6752	56.7692	53.9176	58.7309	73.2854	60.3381	67.5873
AT1G79640	5.06519	4.75335	6.09299	7.0328	5.45099	5.54189	9.6065	7.00596	9.71301	8.323	6.43805	7.40359
AT1G79660	28.4105	38.2035	35.3985	21.2163	26.429	26.2322	20.4792	19.7753	23.4529	23.4259	23.6841	25.4259
AT1G80050	23.6091	20.3428	23.6987	18.0933	17.4247	15.1915	13.3439	16.1841	10.5143	17.3081	12.5791	17.8638
AT1G80750	58.4284	53.1606	51.9088	46.3075	56.3648	47.3769	33.4417	39.2702	34.884	37.1411	48.1832	43.831
AT1G80790	16.2962	17.4892	17.5314	20.3519	19.6289	16.0928	28.1894	24.7495	27.8314	22.571	22.0041	22.8595
AT1G80840	2.21059	4.12303	2.44257	5.39881	4.83202	3.0199	5.99903	8.92968	7.00719	4.58295	11.1395	5.4912
AT2G01180	9.62166	12.0267	15.3105	10.3375	8.77769	6.54465	7.18081	8.48171	5.89882	8.69533	7.53551	7.81394
AT2G01680	24.4525	28.4675	27.4353	37.3843	34.8464	31.1297	45.2416	38.7951	46.1035	38.7854	33.9183	36.8723
AT2G01860	8.44612	9.85481	10.3044	9.06207	8.64721	6.74664	6.74225	6.46694	6.77291	8.18265	8.31842	7.10256
AT2G01980	3.36492	5.86564	5.74493	6.66149	4.9134	4.74838	9.18856	8.24012	8.73509	7.93568	6.3102	7.41306
AT2G02710	6.63679	5.84537	5.52651	8.95941	9.55823	7.77133	11.4663	11.7845	12.785	11.7268	10.8584	10.3155
AT2G03090	15.3192	10.0955	11.1864	8.04858	9.71276	10.2313	7.56549	6.72489	7.57998	11.4583	11.5279	9.63029
AT2G03140	7.08829	9.19625	9.42102	14.7404	9.90751	7.92909	19.8267	15.6713	21.2208	17.4952	12.0541	15.1077
AT2G03820	48.315	52.8635	53.6725	40.409	38.3308	42.2907	35.7699	37.7628	33.6738	44.2781	46.6479	49.1249
AT2G04270	7.42154	8.53191	6.83885	14.0092	10.958	8.94433	15.8143	13.5154	15.1666	12.8297	10.8661	12.2032
AT2G04350	34.4344	45.56	39.0811	51.9901	44.4335	39.7175	65.5348	56.3688	67.8921	51.2421	53.7131	54.4915
AT2G04780	52.3894	60.3162	48.4689	40.0291	36.1385	48.9776	32.2842	39.3086	32.8967	37.1989	47.4943	39.657
AT2G06925	19.849	24.6876	20.3355	18.1009	19.3121	18.4166	14.4418	16.4425	13.7323	21.8437	19.8973	15.0088
AT2G07774	6.81459	8.08821	9.28566	7.22167	6.17683	4.99728	4.8467	4.33035	4.07115	6.16488	5.88866	10.042
AT2G09990	108.967	93.8955	98.0667	85.9351	91.3184	105.856	61.2024	65.2025	57.6239	75.6216	89.3355	77.4742
AT2G13370	7.60098	8.33968	9.84588	12.3942	9.93754	6.9636	15.5389	13.3575	17.2201	17.0251	10.5186	14.3989
AT2G13610	8.19614	9.64548	8.44403	6.58949	5.64537	9.24638	4.90224	6.17102	5.29827	5.16919	5.74882	3.14008
AT2G13820	12.2125	10.6144	10.983	9.54426	7.71801	10.8045	6.59251	7.42303	5.68396	6.95814	6.61265	6.64304
AT2G14460	27.8852	24.924	25.2616	24.4375	32.3305	25.1605	18.5931	17.6097	18.731	23.2127	26.924	26.3737
AT2G14560	493.996	568.238	767.368	505.842	591.081	450.957	318.876	427.088	334.364	426.304	248.878	569.171
AT2G14890	63.4345	62.2611	66.728	53.1886	49.2098	58.0906	46.7825	45.3587	45.3877	51.9117	56.7331	49.364
AT2G15020	13.5311	11.7083	9.03047	17.6768	16.3536	13.2777	27.231	16.5734	28.4014	21.6236	18.8701	25.3624
AT2G15042	5.09102	4.90595	5.82909	14.4535	12.9829	5.74053	12.5089	15.1929	13.7104	18.2118	6.31906	14.2498
AT2G15900	6.63168	8.78444	8.97258	9.84937	8.92172	7.10502	13.917	12.4217	14.9733	12.7055	9.92413	11.4305
AT2G17120	70.3642	92.5886	117.666	56.05	68.6334	56.1112	48.1268	55.2263	47.5744	68.4839	52.0959	82.7252
AT2G18050	5.93178	3.95461	8.4399	7.21105	7.49209	4.33496	17.6248	10.4712	15.8071	8.56985	5.46272	10.2682
AT2G18193	0.525765	0.9561	0.757747	1.03587	1.69362	1.12868	8.31015	1.83754	8.38372	5.84754	17.2517	4.05635
AT2G18790	15.5788	19.4246	15.4294	25.7285	21.0482	19.1467	33.9626	26.7447	33.4514	29.7167	27.7243	28.4319
AT2G18890	13.5271	14.4116	16.3446	10.1294	8.79751	10.9883	7.55639	8.88956	7.65259	9.58378	7.63804	9.23083
AT2G19385	15.9737	12.0443	12.9146	11.1302	14.1637	9.88443	7.02955	8.22915	8.65234	9.80661	11.5316	11.2719
AT2G19460	19.2416	24.7703	17.8413	16.5691	18.2665	20.5877	14.3694	14.3945	12.2963	18.7461	18.226	16.2954
AT2G19650	8.86122	10.9869	9.63632	13.5403	12.3722	11.0049	16.8833	14.9953	18.3338	16.9759	12.4344	15.0432
AT2G19670	7.55431	7.8844	8.34894	6.94054	7.70917	5.49991	4.24883	5.87641	4.28501	5.20106	5.28185	5.61869
AT2G19730	312.528	279.117	306.762	291.054	326.295	333.391	197.16	225.52	198.446	217.989	267.369	235.808
AT2G19740	135.394	121.381	127.321	114.876	135.093	124.358	84.7105	100.36	84.7795	95.0621	130.746	116.706
AT2G19750	161.119	138.959	149.041	153.976	175.899	164.085	96.3855	107.613	89.4726	119.844	144.993	122.747
AT2G20180	3.67067	2.53457	3.57187	4.79569	4.26484	3.12963	7.36263	7.69024	8.04272	7.92424	5.09049	7.48619
AT2G20450	142.763	123.325	133.188	125.833	147.25	143.262	94.7674	101.307	83.2295	95.2978	127.964	99.6871
AT2G20490	61.0216	56.0025	66.1376	58.4565	69.7242	53.4257	36.9656	41.4787	35.0964	42.204	53.1317	55.1694
AT2G20570	135.016	139.613	145.022	195.688	175.59	176.232	235.928	203.451	241.758	263.206	212.468	243.344
AT2G20750	9.11725	11.6349	7.56128	9.41478	8.72236	12.1117	5.04461	6.0521	5.11965	7.13932	5.09063	6.86206
AT2G20940	9.54302	11.0554	10.2281	8.87127	9.40151	6.50527	5.56003	5.55539	6.29726	6.45163	8.48696	9.42711
AT2G21140	13.1121	13.2368	13.7436	9.66502	9.62048	11.3094	8.93107	8.80583	9.31498	11.8619	13.6339	8.55338
AT2G21380	18.1619	20.1663	21.7374	29.298	23.3814	20.4572	35.8695	31.227	37.4893	32.9886	27.7691	30.2077
AT2G22010	7.16645	8.45795	7.27781	13.6519	10.2976	8.81759	15.8035	14.1063	16.9905	15.2381	10.2409	15.2567
AT2G22740	6.2141	7.133	7.21743	8.59719	8.38956	5.81397	11.515	10.3314	11.986	10.3643	9.14397	8.90913
AT2G23100	2.5717	5.62963	5.254	3.51121	4.27701	3.24026	2.32964	3.42795	1.98826	2.27129	1.24063	1.78264
AT2G23120	337.273	365.291	430.569	227.185	280.95	301.55	245.668	211.925	220.455	281.796	313.789	351.604
AT2G23130	132.035	163.029	186.794	120.514	125.511	112.392	84.6508	102.176	82.5681	60.0279	65.3481	75.1377
AT2G23740	3.49726	4.4708	4.01793	6.13021	4.29546	3.14784	7.1201	6.44524	7.89788	7.40919	5.65313	6.45958
AT2G23930	109.251	110.356	100.907	104.538	112.804	116.872	71.4951	84.098	77.472	90.7709	104.785	96.4009
AT2G24040	14.0367	10.5816	10.9023	8.33132	8.54046	10.4532	6.23744	7.92499	7.19241	7.21964	10.5571	8.3209
AT2G24650	3.76879	4.74933	5.42223	6.84421	5.06722	4.86075	8.17246	6.5934	8.49803	7.34735	5.72401	7.44731
AT2G25210	231.791	214.036	208.095	184.376	211.933	257.847	139.301	165.246	134.209	161.451	210.324	158.775
AT2G25220	4.30487	7.2262	6.08021	4.61183	4.01155	6.469	3.85204	3.8922	3.22005	4.09489	3.58959	2.91869
AT2G25320	8.70187	9.15521	9.03229	12.837	10.1458	8.67329	15.1458	13.4275	15.5424	14.3922	10.8237	12.3638
AT2G25355	9.54616	7.43668	9.48631	7.37772	9.51399	7.57554	6.52969	5.44975	5.89617	7.13166	7.35874	8.95192
AT2G25730	9.76639	12.9508	14.7741	17.3828	12.2326	9.1946	22.125	18.1613	23.4695	24.428	17.6755	20.7317
AT2G26240	58.0892	56.1771	55.6253	44.7751	48.7077	51.4505	36.2966	43.4984	39.3829	57.667	47.1076	52.7561
AT2G26400	0.108967	0	1.0051	0.966098	1.20346	0.170126	5.94619	5.23239	7.07662	0.574072	1.55366	0.40761
AT2G26890	7.13061	9.65961	10.7678	13.3165	9.98356	6.78332	17.1847	13.4982	16.8265	17.7565	11.0511	15.1488
AT2G27530	347.387	332.759	328.87	320.619	349.461	334.583	241.407	265.034	218.682	262.336	331.466	275.203
AT2G27580	36.5416	34.709	39.6656	31.3734	36.311	31.2621	25.5551	24.9195	24.8336	30.4681	29.8932	32.3389
AT2G27775	10.9115	12.8744	14.2218	8.06177	7.96852	9.62891	7.16796	6.05557	5.3367	9.44203	8.09293	10.0377
AT2G27840	34.7208	33.9321	34.9057	30.3826	35.1772	29.9844	20.4283	23.2893	18.476	23.758	35.4572	26.4978
AT2G28410	33.2672	29.0027	24.9865	22.2848	19.7703	24.9307	20.6725	16.4846	19.988	21.3652	25.4265	16.8885
AT2G28550	33.6511	36.9319	36.8752	47.3049	41.828	35.9662	62.8253	54.5861	65.8371	68.3469	51.6668	69.2566
AT2G28810	22.0117	22.327	29.8927	44.0444	35.587	33.1866	43.3206	35.2536	47.3899	31.1771	21.0011	30.6683
AT2G28950	180.033	189.058	186.556	165.707	155.734	146.921	126.511	138.424	126.56	162.425	164.278	136.688
AT2G29300	2.1322	2.49971	2.98519	3.3007	3.22392	2.53632	5.54054	4.6903	3.88567	6.12173	5.73898	3.79803
AT2G29320	18.9093	21.5305	21.2308	28.3889	26.7509	24.4945	33.6247	30.0638	34.4926	30.3306	21.5074	28.108
AT2G29540	8.13382	7.09742	9.13027	5.8948	6.59562	5.65023	4.24698	4.79148	4.53768	5.18077	7.26197	5.74675
AT2G29550	77.8563	89.2703	89.9993	65.2767	61.6046	67.3085	56.2903	56.3504	52.7473	46.3219	54.8572	42.5634
AT2G29630	483.009	539.044	431.942	591.041	548.896	480.316	786.18	706.006	817.396	718.939	630.264	709.001
AT2G30100	20.3405	21.8113	17.9217	25.2115	22.6044	25.0263	35.8762	26.0186	35.3761	35.7556	35.4791	38.5972
AT2G30540	5.58877	6.25425	10.6397	9.98679	12.6797	7.3051	2.51664	5.01648	3.07483	6.54297	7.34638	5.59108
AT2G30590	19.203	23.399	24.1414	18.5466	19.9893	17.6996	15.6286	16.137	15.9107	15.6254	13.3865	15.4834
AT2G30930	88.6814	142.061	134.255	104.508	122.405	100.269	46.2824	74.9104	50.9981	46.8752	36.0144	43.4305
AT2G31010	5.27804	9.92709	11.1888	7.27921	7.38027	6.18754	3.25994	3.64713	3.02394	5.171	3.9985	4.20847
AT2G31360	194.794	213.151	215.319	177.825	175.138	183.626	140.163	149.568	136.963	151.157	164.479	145.265
AT2G31730	16.3585	24.5691	26.6164	18.6063	19.3644	22.9355	13.9557	15.5688	12.2562	11.7492	13.7281	9.3851
AT2G31960	13.0891	17.0988	18.5626	22.1694	15.6446	13.0652	30.8231	23.3585	31.8807	29.9378	19.5424	26.1948
AT2G32010	7.09924	7.23046	5.65613	9.58662	6.75408	5.35509	13.304	12.0483	13.1634	13.751	10.0023	12.3269
AT2G32060	132.3	121.851	126.618	116.5	134.921	133.525	77.081	87.8456	73.3614	91.8775	113.003	95.1656
AT2G32160	106.665	119.523	121.771	86.3388	90.6582	65.0269	46.8425	73.2652	45.3846	93.3191	56.813	106.891
AT2G32220	20.473	22.5772	20.3966	18.6017	22.3183	17.6887	7.81412	15.2832	10.3268	13.7295	19.0792	17.2869
AT2G32380	32.0495	21.8386	25.7888	24.6958	22.3818	20.6244	15.3261	18.1118	13.5788	21.7044	25.4548	21.0223
AT2G32540	20.6538	21.3062	16.7278	28.988	25.3304	19.5282	41.5887	31.5825	40.984	27.7352	24.8512	28.5327
AT2G32560	46.0001	41.0366	38.1149	62.929	55.755	49.8264	64.6564	70.5949	64.4129	49.6247	49.4948	49.7378
AT2G33170	7.49051	8.96582	9.90183	11.0279	9.04041	7.45373	15.399	13.2918	15.8079	16.3021	12.4838	15.4082
AT2G33435	6.2328	7.21863	7.68841	9.41106	7.48989	6.41654	13.4229	12.1677	14.0586	10.7463	8.55137	10.2766
AT2G33540	6.3177	6.90362	7.56985	10.69	8.89283	6.30496	12.4874	10.8274	12.1248	11.7616	7.60745	10.484
AT2G33570	25.5278	47.5031	47.2527	29.6889	30.9257	31.0358	18.137	24.5218	17.6637	13.6641	16.785	16.5589
AT2G33770	32.5858	37.8395	47.3089	62.8766	52.9609	32.0079	76.8916	56.0175	78.4868	58.7208	41.8997	54.3666
AT2G33845	33.3844	29.1783	37.2735	25.7269	27.3808	25.2032	20.506	22.4238	22.1512	25.479	27.1998	30.4296
AT2G33990	20.3674	26.8998	27.6684	16.7664	19.6733	16.3087	15.9028	17.2582	14.2936	14.3069	15.1156	14.8038
AT2G34260	10.9743	11.4568	11.7191	10.6658	10.1681	7.47447	6.05033	6.58091	5.73988	7.20005	9.22633	9.78068
AT2G34480	545.908	450.939	473.291	463.544	551.396	553.932	323.309	358.093	321.333	371.628	461.944	414.241
AT2G34510	62.5094	118.716	107.086	73.2838	72.9126	65.5503	44.9296	59.6494	43.6605	37.6647	35.7851	35.7755
AT2G34585	74.9965	68.7789	61.9207	48.22	60.3368	70.3678	48.6845	46.741	44.8356	68.0137	63.674	75.8135
AT2G34620	102.429	76.9087	61.533	110.24	96.5104	129.059	150.744	131.295	146.329	127.69	136.603	116.122
AT2G34660	15.6227	18.9228	18.4098	29.1631	21.5956	17.621	39.1697	29.947	37.7906	29.9318	21.6579	26.2493
AT2G34770	120.654	173.53	178.849	145.123	140.207	128.891	84.6214	106.854	83.9528	67.843	61.4662	71.5816
AT2G35680	49.3479	54.4445	56.7443	66.0587	61.1979	53.7451	96.4983	74.2816	94.6575	89.0865	77.3453	85.1484
AT2G35790	37.6628	43.5425	51.595	43.6949	44.9293	38.518	27.874	29.1937	30.011	29.8051	33.8464	37.3687
AT2G35810	43.645	53.2644	54.1412	37.6134	44.6084	41.6469	29.9739	38.6446	32.2964	41.6393	33.7958	46.7121
AT2G35880	44.8174	57.7818	48.651	40.9771	40.0071	43.5033	34.7795	36.7565	36.1939	33.2793	31.7471	29.1281
AT2G35940	26.3449	30.226	36.0578	43.89	39.4752	32.9783	59.916	48.1105	63.1634	56.6712	39.3295	56.8094
AT2G36160	217.904	200.496	200.108	193.27	230.785	215.135	144.178	162.076	136.694	167.718	202.988	176.007
AT2G36170	165.224	155.215	163.741	133.135	157.224	151.472	94.9087	111.079	90.5588	116.356	147.005	122.805
AT2G36410	73.4985	105.521	92.8419	67.274	70.765	72.6807	48.4782	52.874	45.5563	43.4737	48.4251	39.3836
AT2G36420	7.26608	10.0135	9.19215	7.15786	7.18275	7.24772	5.90171	6.6043	6.19497	7.26609	5.55001	6.54333
AT2G36490	17.888	18.9994	20.3768	23.2132	18.8951	18.7897	35.3228	26.8707	36.9386	28.0092	21.7648	23.8984
AT2G36570	20.2305	18.3121	22.6186	18.373	15.2991	15.3876	13.503	13.1278	14.1314	12.3944	17.1935	14.2994
AT2G36620	221.794	209.796	194.806	197.336	219.604	244.125	138.158	164.821	133.178	155.045	197.214	163.482
AT2G36930	64.0727	67.3564	58.524	50.8909	54.63	59.3277	40.9316	41.811	37.8599	52.6464	52.6479	63.4204
AT2G37190	269.753	236.242	235.706	211.311	240.651	258.463	142.09	174.883	141.205	162.975	214.082	179.267
AT2G37270	114.337	111.679	118.751	111.392	123.029	117.291	79.317	92.9469	76.2184	91.4138	100.821	92.601
AT2G37400	23.8275	26.9434	27.6162	19.3833	21.1275	21.3873	17.8294	18.1667	16.387	20.3871	23.1464	21.5451
AT2G37600	85.4727	76.8533	72.0728	76.3104	79.8396	83.5417	50.7757	59.4911	51.2542	56.5048	71.241	63.3618
AT2G37760	7.47652	10.4585	11.1134	11.2644	11.1311	11.5584	23.999	12.7422	21.3191	16.0043	16.1245	24.06
AT2G37950	4.27604	7.37484	4.11816	8.52383	9.76926	6.28331	10.5969	9.63188	8.72764	6.86131	6.81408	7.15082
AT2G37990	51.2083	51.8986	58.1233	42.5942	54.7863	38.6527	35.2497	40.754	37.3184	40.8812	45.0498	47.4458
AT2G38360	22.6147	28.7246	28.7148	19.6929	19.3207	18.7711	18.9243	20.4737	17.2628	18.7677	20.019	20.8809
AT2G39390	140.341	126.661	137.945	131.808	140.671	143.1	91.2371	105.735	90.527	88.355	116.872	90.2439
AT2G39460	303.038	287.349	292.697	271.678	308.783	307.775	199.222	218.535	189.326	204.179	253.778	219.874
AT2G39800	32.4928	33.6267	27.8727	29.8439	22.079	26.0383	108.042	41.8468	98.6488	50.4601	79.529	84.5129
AT2G39980	2.86874	2.55739	2.747	3.6403	3.31152	2.9606	5.02126	3.63515	6.13495	5.18012	4.38244	4.93355
AT2G40000	8.39171	11.4614	8.98982	13.6043	15.0819	12.5858	13.9963	18.4347	15.8774	14.4079	15.5618	13.6098
AT2G40100	557.454	451.698	470.001	363.085	380.138	327.329	318.585	324.592	324.489	353.204	304.724	336.402
AT2G40600	98.1068	93.6928	106.123	78.3	86.8357	85.132	66.9494	73.4305	66.2477	90.0069	74.8818	91.7213
AT2G40750	65.4533	72.6271	102.931	73.252	84.9092	58.8789	42.881	58.3552	44.9899	50.5618	30.5307	54.3556
AT2G41090	2290.42	2438.34	2638.85	2209.28	2354.6	1997.76	1542.51	1988.77	1514.05	2187.72	1603.3	2427.57
AT2G41110	90.9692	129.087	125.359	106.715	118.543	102.201	62.0853	84.6917	63.3746	78.0721	75.237	79.3711
AT2G41170	10.5178	7.03508	8.01489	7.26475	8.56751	6.03995	5.56848	4.8866	5.29958	6.82909	6.40241	6.71275
AT2G41700	4.47479	6.39805	7.48591	9.26724	6.74937	4.79854	12.4594	9.142	12.3938	11.3525	7.81112	9.71912
AT2G42380	25.8423	32.1889	31.6015	28.7806	20.624	20.7846	18.415	21.4926	19.1271	16.4143	13.5428	14.1678
AT2G42580	39.9759	63.7947	64.9811	42.7615	40.964	36.5985	21.3791	29.8088	20.8168	19.9385	17.6745	19.4894
AT2G42740	23.1262	30.0724	30.9005	20.0139	21.2181	15.0723	13.2736	16.29	13.8692	18.3872	21.6816	20.5826
AT2G43010	2.20871	2.73466	3.79282	4.16646	3.58985	3.52175	5.3218	5.68424	6.30002	4.40139	3.30235	4.6584
AT2G43110	10.3694	10.6968	12.1033	9.29016	12.3713	9.99343	7.36131	8.61119	6.29473	8.26806	8.77873	8.8192
AT2G43130	39.3762	43.6783	47.7895	33.9127	36.664	33.4346	31.0085	32.0167	30.9235	43.3358	38.1087	51.9242
AT2G43290	118.98	195.127	145.517	111.897	141.532	110.575	102.778	105.015	98.9591	74.4884	118.552	89.4942
AT2G43460	309.023	274.005	288.804	272.342	297.683	317.569	212.196	219.35	199.12	236.233	281.264	239.157
AT2G43500	2.77103	3.16696	2.61714	4.10916	3.33714	3.47485	5.01616	4.23762	6.07838	4.62462	3.79033	4.07315
AT2G44120	133.468	126.841	130.572	117.092	135.565	130.034	85.6654	93.9294	80.6585	93.7841	113.153	100.73
AT2G44300	29.8823	26.7268	35.3101	22.1764	24.9783	24.1745	20.0816	22.2264	19.8251	20.4019	26.098	19.7431
AT2G44500	14.1969	45.906	39.9454	21.7387	20.2182	10.7325	12.276	19.832	12.3624	8.13542	7.07708	11.2966
AT2G44510	5.51163	5.48259	6.96002	4.74008	5.55578	3.6879	3.49067	2.87151	3.61187	3.89207	5.01181	4.41797
AT2G44670	358.383	354.214	347.083	316.228	332.53	328.992	228.705	275.576	209.84	312.331	254.849	295.876
AT2G44770	22.0999	29.4058	27.0569	21.3967	18.173	26.3817	19.6961	17.2873	16.1701	21.0719	19.4715	21.9455
AT2G44860	84.946	82.7898	85.1341	81.4364	80.802	76.8169	56.6947	59.4225	54.2018	57.3938	75.5982	72.4138
AT2G45010	20.0534	19.2794	22.1677	14.867	17.7269	18.0751	14.0915	15.6446	13.9535	19.645	16.6858	19.0755
AT2G46330	139.058	182.597	221.295	133.657	142.419	113.961	76.8458	109.385	75.7668	71.8618	64.63	79.8709
AT2G46560	6.54218	8.11149	8.46464	11.3834	8.28533	5.8643	14.6034	11.7974	15.199	15.1184	10.7213	12.9872
AT2G46680	5.9614	8.895	6.30061	7.25921	6.47726	8.5317	21.3761	13.6636	21.4123	12.5044	11.721	20.9834
AT2G46800	11.3681	12.4327	11.9157	16.2892	13.9864	12.8348	20.714	16.7178	19.7862	12.7316	14.4961	14.7606
AT2G47000	0.894886	1.21797	1.97992	2.88294	2.44859	1.35939	6.6274	3.74873	6.4848	3.08639	3.81795	2.99124
AT2G47110	475.041	456.403	436.786	398.976	431.126	478.899	298.375	341.638	296.044	349.715	424.23	385.412
AT2G47220	2.90015	3.77536	4.06036	6.5885	5.88308	4.43549	6.68522	5.46822	6.20492	7.05046	4.41535	6.30985
AT2G47640	47.9409	45.7447	47.4324	37.4336	44.6645	36.352	30.8928	31.5646	28.0941	35.5669	37.1347	39.0834
AT2G47990	10.9111	10.213	10.7942	14.1988	13.3275	9.51656	6.10582	8.63805	6.74857	8.65402	9.84328	10.2982
AT2G48030	11.567	19.7136	24.2915	18.8943	16.7562	13.8668	9.45335	8.60899	9.08874	10.0527	5.76988	10.6101
AT2G48060	3.64546	5.38792	5.22464	6.33105	4.71189	3.29927	9.03327	7.01817	8.42828	9.79399	7.69527	7.71466
AT3G01080	5.28381	8.83341	9.88115	5.14164	6.04909	4.12471	3.8187	4.50411	3.91568	6.18594	2.59217	7.41188
AT3G01310	19.1231	24.4874	21.398	28.8443	21.8126	19.48	36.4672	33.4414	36.123	33.8758	30.2271	30.922
AT3G01820	33.5487	35.9668	40.6607	31.2708	34.6047	30.5196	21.1317	21.9438	19.6675	31.8027	22.6435	36.7261
AT3G01960	4.48304	5.40651	6.77472	4.41628	3.92571	5.30037	2.324	2.80427	2.54395	2.82805	2.72611	3.82607
AT3G02080	249.621	216.572	224.924	201.817	227.939	231.221	140.527	168.343	132.702	162.637	207.785	166.746
AT3G02110	20.3405	20.5537	21.0607	15.3907	15.426	16.3485	13.6428	16.4304	13.8584	15.0008	16.0647	15.0798
AT3G02260	9.20781	12.903	14.0705	19.7046	13.1231	8.53243	22.6921	17.4701	23.7443	23.7257	16.6758	19.3319
AT3G02560	159.584	147.616	142.135	151.327	164.081	172.365	101.742	115.859	100.961	109.037	144.163	118.214
AT3G02570	184.214	224.462	230.304	146.379	149.74	158.867	133.339	147.037	128.703	171.34	182.283	172.993
AT3G02920	8.658	8.21622	7.90615	6.75501	8.0322	5.56917	5.68978	4.75734	5.79946	7.48053	5.78435	7.25463
AT3G03300	2.56076	3.43353	4.62605	6.02174	4.3335	3.16893	7.94205	5.89602	7.66372	7.59854	4.96955	5.68889
AT3G03470	11.9432	11.2625	8.66607	17.3813	18.2027	10.5414	22.9107	17.7902	24.7312	17.9346	14.2716	18.6594
AT3G03520	7.11083	7.57193	8.52371	8.45529	9.51404	7.43385	12.0575	12.8902	14.0225	8.39824	8.86895	11.2783
AT3G03920	70.9187	66.7473	75.2689	64.2451	75.6463	63.9572	44.189	48.1259	47.4613	48.458	64.1156	54.5217
AT3G04400	522.26	464.857	477.651	460.191	529.5	581.53	333.048	376.348	328.857	388.369	481.968	400.883
AT3G04460	8.37424	6.97406	9.28111	11.3191	12.5468	10.5406	13.884	12.4292	14.349	12.806	11.4706	11.6407
AT3G04640	10.2748	16.0625	13.0223	7.64931	10.4671	7.10244	6.71919	7.77086	6.33076	7.89697	9.86515	6.16131
AT3G04710	7.17085	9.57787	8.64124	7.29192	7.57906	5.77836	5.70057	6.04582	5.23638	7.0411	7.13812	7.4847
AT3G04770	7.86574	8.47804	7.35071	4.89385	6.97258	4.91219	4.37239	5.08294	4.37848	4.50741	5.98697	3.91018
AT3G05180	15.7228	18.7363	12.4447	22.1865	19.3593	22.5571	30.9928	24.6925	30.4551	17.8351	20.9679	16.0944
AT3G05490	28.3168	43.3112	38.1448	25.1273	27.0204	27.5018	19.0046	24.8101	18.1876	15.2822	16.6217	14.9675
AT3G05560	254.993	226.833	223.05	204.089	241.078	236.339	156.188	183.742	152.264	172.014	224.674	176.511
AT3G05810	18.4561	14.9786	16.4869	13.7588	14.9968	12.2009	13.5122	9.60105	8.36854	15.5728	15.5366	13.6055
AT3G05880	428.817	452.143	397.328	321.285	323.872	407.42	310.921	294.655	311.146	318.351	410.174	323.728
AT3G06020	4.88173	5.80445	6.44937	4.80902	4.39933	5.0811	1.84992	3.09087	1.65121	3.81014	3.08143	2.52039
AT3G06035	59.7669	64.0117	60.7567	42.416	47.7637	55.7378	36.9093	46.5883	36.2958	42.864	47.481	55.5455
AT3G06060	18.2625	23.3918	24.6502	21.7114	19.0356	17.5197	14.5673	15.3354	14.1362	16.7223	17.404	15.9639
AT3G06320	31.4794	31.8405	39.7851	24.5699	34.0982	26.4641	23.7279	22.372	23.6449	21.758	31.1965	28.7026
AT3G06740	31.0611	27.7803	32.429	21.684	25.2108	25.9656	17.0056	19.9203	17.415	19.6854	21.1099	24.9876
AT3G06770	30.8171	40.9198	37.8677	31.2169	27.7989	22.7325	21.0268	22.5406	20.7654	22.5905	21.4993	19.9068
AT3G06810	11.43	14.3351	12.3	17.549	14.5759	12.7328	24.2406	20.1162	24.6094	18.0951	16.1396	16.3319
AT3G06860	34.1829	38.1275	36.3307	50.3779	47.3767	41.5516	61.3047	56.6662	59.6968	44.4627	44.557	43.4869
AT3G07050	34.0053	34.8668	37.5146	32.4864	31.7024	30.2592	22.8132	26.256	24.1927	26.1798	30.9386	31.1828
AT3G07100	17.4638	21.97	24.1626	32.9595	27.458	21.4035	36.6845	31.031	37.0894	33.6073	25.1446	31.9487
AT3G07110	190.14	187.709	195.232	168.025	196.701	193.119	120.63	141.409	118.286	133.665	178.453	150.245
AT3G07195	10.7268	11.6078	20.7687	13.1092	16.5318	9.32168	5.64092	8.05778	5.28106	7.84893	4.53473	8.28064
AT3G07310	38.0691	38.1081	34.0302	54.0983	46.8765	50.1076	64.062	51.4185	63.595	59.7054	55.4962	61.2789
AT3G07360	37.9448	51.3146	53.4022	37.112	38.8253	35.6469	32.5833	32.1505	32.0134	31.1218	26.4088	34.9001
AT3G07460	256.506	296.733	285.925	255.38	263.766	249.272	194.099	215.784	181.902	202.116	196.051	193.964
AT3G07470	134.008	169.606	160.546	135.643	154.377	134.365	92.0871	109.173	90.076	95.4988	87.1719	92.533
AT3G07700	26.224	30.4256	30.5258	40.7429	35.8655	31.6805	47.5145	41.7792	50.273	39.6957	34.1902	39.736
AT3G08850	8.82968	11.5189	14.1271	17.0389	14.9839	12.067	21.7385	17.2108	21.3547	21.5311	12.9898	17.9171
AT3G09020	2.69145	3.53122	4.70829	5.577	7.17503	4.63675	7.46051	7.10781	6.84522	7.33415	3.54447	3.25468
AT3G09440	346.13	400.951	464.438	293.847	316.123	283.594	233.11	288.469	234.499	258.599	237.524	305.208
AT3G09490	6.46709	7.03037	8.41512	5.55167	5.95203	3.89449	4.33671	5.33473	4.11419	4.54274	3.66951	5.09744
AT3G09500	338.242	294.707	307.863	280.456	331.943	349.999	193.87	221.45	190.91	221.473	275.157	241.335
AT3G09560	7.82648	9.24692	9.41925	13.1314	11.1061	9.63904	15.2587	12.2055	15.9396	15.0126	11.9006	13.2531
AT3G09720	5.554	6.91794	6.29229	6.47039	4.5116	4.07172	4.17985	3.93361	4.1334	5.69655	5.80394	5.28425
AT3G09770	17.1221	17.7202	18.3314	23.7788	21.5049	22.5112	30.253	24.7074	30.8595	25.8104	23.2721	28.8487
AT3G09810	38.2847	45.4994	48.8611	36.4607	32.3863	32.652	30.4766	33.4315	32.7264	38.8209	35.6098	36.7676
AT3G10185	6.87397	6.20797	4.44944	7.6032	7.10345	11.6735	13.6568	9.08934	12.9785	7.62404	9.27284	5.63888
AT3G10360	7.52009	9.26981	11.2548	14.2562	9.82119	7.22708	19.394	15.697	20.4557	18.6254	14.3167	15.1056
AT3G10390	3.80052	3.81907	4.04658	6.62826	4.65783	3.87501	6.45104	5.91655	7.50163	6.8557	5.69725	5.90238
AT3G10420	29.4806	28.4777	30.6547	45.0414	37.663	36.3425	56.2154	45.4304	57.8738	50.0773	41.1743	45.392
AT3G10525	120.861	109.624	107.75	163.236	146.727	128.258	197.188	177.818	199.174	142.361	158.451	138.553
AT3G10610	62.4244	53.3742	56.7706	58.6618	62.2943	61.7617	35.5581	41.1831	35.497	35.8843	52.5745	41.9792
AT3G10720	37.5114	57.4662	53.2379	37.2306	33.9677	26.9236	30.1665	36.2577	30.1101	27.0524	27.2775	25.33
AT3G10985	62.0358	81.8127	71.0389	53.1191	62.6179	54.6289	43.8636	50.447	48.7719	53.2832	49.2351	60.4245
AT3G11670	23.9054	24.7059	25.5905	37.4737	33.9431	27.7464	44.7216	40.8783	48.1593	42.4175	31.9241	39.9311
AT3G11690	8.09539	12.7897	11.6085	5.76332	7.57588	7.00988	4.31097	8.31122	4.74931	5.57503	3.25628	5.43935
AT3G11700	112.603	154.056	152.31	141.509	130.268	109.482	86.0836	110.366	98.5514	84.7117	83.2053	86.3863
AT3G11960	4.8324	5.6613	6.15205	8.55389	7.69052	5.36377	10.0348	8.41399	10.6653	10.6298	8.16401	9.37949
AT3G12040	8.09126	8.80319	9.97693	8.52428	6.67114	6.14084	6.46204	5.12298	5.4215	9.04513	7.49649	8.45998
AT3G12110	26.4495	34.0674	28.9612	30.1909	33.1065	27.2811	19.6447	23.0467	18.776	12.506	17.3788	10.8035
AT3G12520	4.59786	4.41828	5.07076	6.49868	6.30151	4.91569	17.5799	8.3385	19.1376	10.4439	8.70356	9.24217
AT3G12710	8.42557	8.28595	6.18198	5.86875	4.77805	3.98622	4.6941	4.00907	4.244	4.98187	5.20054	5.92939
AT3G12810	3.68022	4.94213	4.44529	6.5948	5.01616	3.0097	8.66847	6.33796	8.87322	8.60686	5.9969	7.47734
AT3G13000	16.3559	18.6432	20.1051	15.1777	13.6737	14.5157	11.5231	12.0982	12.6481	10.8293	8.2804	10.1586
AT3G13225	4.02689	5.1784	6.72004	10.1261	6.33952	6.45249	10.1974	8.35205	9.76595	11.724	7.141	9.76141
AT3G13230	27.2557	22.9438	27.8402	25.8447	27.1418	23.9694	15.4224	15.1787	15.9562	20.3911	25.4573	21.0361
AT3G13437	24.8565	27.5657	36.4048	31.3248	36.5824	23.9488	11.9569	16.7417	8.88149	20.58	15.6221	19.4232
AT3G13520	342.324	430.043	370.372	296.556	348.688	369.556	195.027	228.358	186.299	137.456	196.452	124.663
AT3G13560	28.6154	29.2809	37.1505	25.8212	28.719	20.8585	16.9124	23.2377	18.3242	28.0348	23.5756	25.3984
AT3G13730	5.05309	4.79427	3.9263	8.38657	6.11662	6.43142	8.79817	7.14432	9.50344	9.13095	6.34889	7.7046
AT3G13790	23.5379	35.1744	38.8603	24.1064	30.8878	22.1091	18.7797	24.63	18.2311	23.776	16.9313	18.265
AT3G14020	2.27954	1.30819	3.1674	4.77908	3.60424	2.50953	5.62454	4.26326	6.16832	4.79004	2.52991	3.52559
AT3G14067	117.887	132.112	142.553	158.626	137.4	128.765	222.491	193.439	241.993	206.751	159.225	219.889
AT3G14200	28.4341	38.9194	46.8343	30.3936	26.2536	27.2202	23.1648	30.5989	24.792	27.8921	24.3798	30.4747
AT3G14330	10.7422	11.6397	10.0264	14.6975	14.3592	12.0461	18.7967	14.432	19.2006	13.3997	14.804	12.7366
AT3G14600	128.045	120.376	134.54	114.313	123.534	122.373	89.9441	91.6351	83.9914	102.441	114.794	115.452
AT3G14690	38.1059	38.3497	42.2502	60.8327	53.5914	46.8611	81.9012	60.3631	82.0138	54.5578	50.2249	58.5421
AT3G15354	30.7518	32.8914	31.466	46.0684	38.1437	27.85	62.2041	51.376	61.8845	59.5972	43.5236	56.4858
AT3G15480	67.5848	85.0409	82.8021	55.8915	61.7029	67.494	46.9443	52.9816	48.9891	51.4368	55.3241	58.0546
AT3G15640	97.213	92.7377	106.276	104.881	106.551	95.9128	70.9464	77.4305	70.5874	90.579	105.995	95.6219
AT3G15680	25.7415	26.6625	27.1822	21.9935	23.1547	23.2161	13.5155	16.3299	15.8826	16.2874	16.9471	18.7751
AT3G15820	23.6213	26.1127	23.9251	22.9059	25.703	20.4883	18.3837	17.6478	17.0638	18.1721	18.8987	16.8167
AT3G16080	158.104	144.969	146.179	136.48	157.22	163.749	95.6912	109.375	87.6472	115.379	134.834	122.856
AT3G16240	450.554	417.192	340.659	281.908	286.571	304.241	200.646	231.058	195.908	264.911	334.227	178.371
AT3G16520	54.0604	47.6245	46.2214	72.8552	60.91	59.1203	83.7188	74.0907	86.0302	84.4016	56.8544	78.8228
AT3G16570	78.3809	89.6601	95.8141	74.9192	72.3099	68.4592	64.5765	64.0257	64.7232	65.7139	64.9928	67.3024
AT3G16700	6.08361	8.4685	8.89617	6.43152	5.18941	5.55987	3.9614	5.9525	5.19669	9.20686	5.17572	6.383
AT3G16780	101.921	86.155	87.3786	94.0474	100.145	96.8073	60.1883	69.0293	55.8521	70.5438	96.2824	69.7211
AT3G16990	14.1232	16.0197	17.1246	12.9299	13.8815	16.4776	10.8766	11.8503	9.56012	13.1872	12.1166	15.9891
AT3G17510	16.7953	15.4865	12.5231	16.2418	14.3239	15.3228	24.7695	23.1128	26.7635	31.225	28.3026	28.6959
AT3G17640	17.1815	14.5731	13.2066	20.2167	15.2484	14.7962	27.5638	20.3479	26.7409	22.7092	19.6508	19.7019
AT3G18130	110.032	103.167	110.438	103.34	113.251	94.0388	60.8068	78.0976	60.0293	71.1578	87.8845	77.8295
AT3G18600	16.9423	18.0444	21.757	17.6108	19.6257	13.8642	11.655	13.4584	11.9242	13.3715	14.5772	16.1717
AT3G18740	348.049	313.507	315.303	302.113	329.011	387.066	216.156	248.822	210.27	254.297	314.985	262.859
AT3G18760	31.3825	30.4043	33.5032	26.1204	31.4906	27.9007	21.824	23.049	23.7235	25.5143	31.8131	27.6156
AT3G19000	30.804	35.6093	30.7388	39.7415	37.8848	35.9478	69.041	48.1628	66.9491	47.047	49.1279	45.422
AT3G19360	6.10537	4.96245	4.37183	3.98853	4.90934	5.3179	3.88406	3.43755	3.18988	5.15392	5.00706	4.50754
AT3G19710	131.968	157.895	145.126	108.211	104.776	124.029	89.4014	118.173	91.2987	139.926	126.434	166.044
AT3G20600	37.3215	42.7225	44.7213	29.6653	33.3934	33.855	22.293	31.6698	22.2995	27.7107	21.3687	30.075
AT3G21190	45.0672	48.4088	48.2826	35.1603	34.8172	35.5917	30.69	30.4521	30.2597	30.5787	37.8072	33.2395
AT3G21250	7.79051	11.933	10.7928	18.119	12.2227	9.88246	20.5631	18.0458	21.4967	16.2461	8.81431	15.6751
AT3G21430	3.62271	5.0529	5.59948	6.64616	5.36369	4.18052	9.56546	8.18557	10.1621	9.02029	6.26945	7.6165
AT3G21750	58.8122	48.1948	44.9193	78.1068	68.5052	80.0643	93.009	83.1271	93.0174	80.1287	82.0168	81.9024
AT3G21790	24.4794	22.8813	21.6169	30.6314	31.9715	24.3009	42.4678	34.5747	43.1571	30.1498	30.6589	29.0124
AT3G22150	15.4539	15.6903	16.657	23.0073	18.8572	18.7457	30.7598	23.3183	31.0823	29.6325	26.3003	23.9055
AT3G22230	225.067	185.766	181.921	182.659	198.047	202.473	121.339	150.492	125.22	145.335	197.587	155.291
AT3G22231	2253.69	2333.44	2937.33	2222.07	2545.66	2234.24	959.324	1548.06	1078.03	1810.82	937.503	2162.29
AT3G22235	2659.1	2729.22	3192.89	2293.04	2574.04	2554.7	1105.32	1814.89	1203.83	1895.09	1201.72	2438.07
AT3G22240	18.9648	18.4739	23.2257	21.4896	18.0875	27.9215	8.36026	12.4232	8.43269	16.5658	10.0575	17.6434
AT3G22380	35.0027	35.2582	43.8264	58.3282	49.5217	40.3577	74.1648	61.9525	78.0099	79.5019	53.7901	69.8606
AT3G22550	29.3297	30.2154	24.171	37.8775	31.7042	34.4204	50.7237	47.0809	53.5541	47.1466	37.3881	52.3407
AT3G22660	33.0964	30.7294	32.9127	26.1847	32.0788	27.1279	19.1162	20.3683	19.1908	23.2483	33.5485	29.379
AT3G22900	7.31674	6.22285	5.82088	4.54089	4.71381	4.79781	4.03557	4.53623	3.52983	5.35372	5.775	4.44755
AT3G22930	4.01018	6.80632	7.47492	3.75293	3.26021	3.54787	3.17657	1.94999	1.70521	2.69954	2.96098	2.53138
AT3G22942	8.2808	11.3629	9.94542	4.85564	9.20906	7.54162	5.40835	6.41142	4.57294	9.69461	8.18245	10.2331
AT3G23050	117.118	123.762	100.815	97.8566	95.104	91.4759	76.4891	83.5311	70.6327	96.4703	95.2554	94.1968
AT3G23090	6.7629	7.74216	9.41078	4.51803	3.79181	7.64593	4.97165	3.73266	3.28139	5.23287	4.90838	6.2881
AT3G23100	21.6465	22.1962	23.1511	19.2496	16.3166	18.8859	13.9369	16.4019	13.8806	16.0539	16.4344	20.9988
AT3G23620	49.0844	49.9136	50.2832	44.5752	43.1525	39.6961	32.973	37.9548	32.5445	34.5344	40.7726	40.1997
AT3G23640	9.01733	11.8943	12.0483	12.154	10.8159	8.00487	17.7545	17.2541	18.9591	18.2268	13.3195	15.9674
AT3G23730	24.79	49.0817	32.6326	29.6609	36.3019	32.1225	15.6058	18.9722	11.8254	10.9275	16.8143	8.3064
AT3G24460	3.78334	2.93637	1.99344	4.24797	2.90169	3.14393	6.75521	3.53595	7.81259	3.86967	3.43877	4.83154
AT3G24760	18.4293	14.513	17.1563	23.0634	18.4065	17.7967	27.2142	25.1211	30.5229	27.7889	21.0457	25.6284
AT3G24830	334.839	321.851	318.264	304.579	347.452	330.078	228.934	254.714	222.142	248.952	317.325	266.716
AT3G25690	140.609	181.676	181.548	245.453	196.736	153.136	311.295	258.949	322.53	264.876	188.564	244.514
AT3G25940	14.9554	12.9137	12.1341	15.1873	17.4178	13.2601	8.55853	8.64133	9.24993	11.4023	12.5985	15.5398
AT3G26230	21.4169	22.8609	25.643	27.8492	29.1725	21.5028	39.6716	33.9862	39.571	28.8923	25.1002	29.226
AT3G26410	6.39927	7.03337	7.68566	5.17826	5.85456	4.51971	4.91704	3.42658	4.17	5.41821	4.73275	6.57214
AT3G26520	794.794	771.068	722.166	586.822	594.443	674.945	457.777	519.61	448.515	568.668	606.241	485.078
AT3G26539	9.56694	5.49773	8.64553	4.07544	8.09109	8.88117	3.7929	2.35744	4.91765	7.87051	6.97831	7.25408
AT3G26700	12.4045	12.1366	11.592	10.89	10.3242	10.0648	8.50744	8.84115	7.92409	11.1029	11.4243	9.66325
AT3G26890	13.2326	14.2612	13.7993	21.6373	17.3294	14.4748	28.5846	21.4346	28.197	28.3195	20.8328	26.2627
AT3G27050	73.4579	63.1679	65.8248	49.766	51.8324	59.758	45.4463	45.2761	45.1947	61.8594	67.1667	64.628
AT3G27210	7.90279	11.3066	9.80381	13.008	9.94338	10.6203	19.9862	14.7753	18.7241	19.7631	17.2176	19.014
AT3G27690	138.329	107.256	97.3949	182.964	158.364	199.256	215.148	210.947	207.632	121.546	175.643	116.585
AT3G27960	24.0088	35.3585	32.7125	25.2393	25.7564	21.2086	18.779	21.4782	19.1834	12.7581	14.8197	13.4774
AT3G28030	3.66372	4.4801	3.88851	5.58105	4.97974	4.46996	6.64848	5.58199	7.45648	7.17241	4.91735	5.99584
AT3G28070	25.6744	28.0634	29.1203	44.467	36.3237	28.3388	53.6549	47.5788	52.6384	45.9432	37.3061	42.3384
AT3G28080	16.4568	19.6494	16.5148	28.1512	23.4313	18.2636	35.5024	28.142	31.9821	35.9396	26.919	31.9088
AT3G28180	93.6643	157.487	157.53	104.779	100.593	75.0816	83.4493	100.48	81.3528	74.6861	72.0652	78.8218
AT3G28510	0	0.0696813	0.502548	2.20823	3.18058	0.19443	6.28414	7.56947	6.98997	1.09347	7.7366	0.087345
AT3G28900	102.297	96.0985	87.0158	95.0323	104.345	112.039	65.0537	72.8927	59.9865	71.5528	99.0076	74.6535
AT3G29030	113.063	116.716	112.117	100.89	97.5647	86.3245	77.5817	86.0071	79.5637	88.4114	93.1543	85.6781
AT3G41762	31.9324	27.5353	30.5762	26.5013	35.7301	36.9644	16.9079	16.8502	17.7042	17.892	29.5697	25.4391
AT3G42670	2.61394	4.32995	4.989	6.63394	4.81153	5.30306	7.68612	6.36425	8.72076	6.74289	5.85819	6.44955
AT3G43270	12.8769	12.1155	12.6087	12.0387	9.91384	10.7564	25.1533	14.989	23.3731	16.0836	18.1678	15.3657
AT3G43600	4.99508	6.15422	5.53772	8.63486	6.61961	5.73649	10.5893	8.61939	11.5966	8.46962	5.16053	6.92825
AT3G43790	2.54257	3.13566	3.49989	4.34489	3.72501	2.26835	5.63259	4.44706	5.7287	4.75356	3.87094	4.71906
AT3G43980	85.176	68.0505	72.189	72.9494	69.8121	78.7307	45.813	53.7038	47.4232	53.7661	70.1305	60.4834
AT3G44010	257.918	238.883	230.088	219.976	235.947	246.78	159.104	176.775	151.345	195.226	236.194	194.68
AT3G44735	75.2775	79.7674	74.966	56.8434	70.1153	80.4325	35.1411	46.0764	32.5052	42.6521	37.8717	47.6486
AT3G44750	42.302	44.2569	48.178	45.2754	54.0625	32.5184	25.2251	30.3419	25.7713	25.9713	36.4201	30.9071
AT3G44940	3.70711	5.54691	5.52289	3.44674	3.22019	3.38162	3.34832	2.27859	2.80167	4.82769	3.0543	3.79787
AT3G45030	193.363	165.528	181.142	155.69	165.587	193.996	104.219	126.48	103.751	124.597	154.326	140.674
AT3G45780	82.2268	99.5846	85.1382	133.366	106.239	95.2184	150.242	132.319	151.602	113.244	98.4866	96.2412
AT3G46210	10.0977	9.25439	11.9436	8.83255	9.33357	6.52353	6.64001	7.85724	7.08672	8.73892	9.86276	9.70764
AT3G46490	16.4318	18.5137	10.6784	9.19718	9.52067	10.5532	9.35663	10.9183	9.00819	15.2805	11.8474	13.0266
AT3G46670	23.6758	21.6454	16.4518	30.2646	26.038	28.7132	37.1487	29.8308	36.2983	30.791	33.7284	27.2972
AT3G46830	61.23	65.0692	66.5121	56.869	56.0849	54.6635	47.6177	48.2378	42.1891	47.8463	51.8948	50.7118
AT3G46970	198.397	224.284	208.849	288.515	256.805	230.057	384.406	341.868	392.985	275.759	255.55	272.736
AT3G47010	12.8702	14.7784	16.6456	9.75696	10.4804	7.51332	8.71731	9.72751	9.26678	13.5936	7.66501	13.4749
AT3G47370	183.601	170.269	180.299	167.589	181.754	175.047	117.527	140.577	116.896	136.011	157.108	139.215
AT3G47380	6.31258	4.70949	6.85015	3.41411	3.98714	3.86494	2.75982	3.7617	2.69859	4.9269	4.34899	4.0513
AT3G47480	6.44117	3.79376	12.2473	15.4735	21.5286	8.99779	15.847	23.3532	16.9315	14.0896	19.3632	14.7419
AT3G47690	7.58175	8.94733	9.43035	6.24666	5.20172	5.59572	5.79674	5.47418	5.37141	5.46021	4.96048	5.24246
AT3G48050	11.1535	13.0776	13.9816	19.0085	15.1103	11.7689	21.6645	18.4269	22.9521	22.0507	14.7074	20.5208
AT3G48080	12.1759	16.1706	19.9381	9.00758	11.119	7.32283	5.65708	9.14301	6.09864	11.5092	6.81536	14.499
AT3G48200	49.89	65.2865	64.3627	81.8969	64.297	55.0385	107.784	88.0498	108.98	102.179	75.1388	94.2497
AT3G48310	24.2841	25.232	28.3014	32.4131	32.7258	28.397	50.6116	42.3492	50.3193	38.6935	33.1259	39.6117
AT3G48320	16.6183	22.7205	18.8138	24.0377	24.4994	21.9539	32.0987	29.2747	33.1027	28.6993	26.9186	25.5089
AT3G48570	27.3664	27.4543	27.569	20.2191	23.1516	20.0683	15.8142	17.222	19.074	20.3074	21.7125	22.5547
AT3G48930	318.933	293.695	298.309	266.664	316.311	342.673	210.12	228.37	205.076	217.931	292.83	218.67
AT3G49010	308.641	279.637	283.304	273.304	320.271	302.858	184.732	219.864	179.508	200.004	253.923	216.418
AT3G49080	24.1875	24.2061	25.099	22.7721	23.8512	20.8776	17.1321	19.0493	17.92	23.3212	24.3342	23.3626
AT3G49490	15.7425	18.4455	20.3972	26.3713	23.06	16.6389	30.3634	27.9481	33.1327	26.8927	22.0251	25.0345
AT3G49910	455.996	403.214	374.491	378.265	424.76	425.574	272.579	309.298	266.824	281.626	398.127	312.209
AT3G50120	5.94132	6.28143	6.13114	4.26836	4.98476	3.1774	3.75577	4.78843	3.22807	4.22722	2.47382	3.392
AT3G50470	13.7658	14.9451	17.8261	14.2186	19.0987	9.6233	6.51	11.739	5.62318	10.0726	7.40212	8.11789
AT3G50560	6.47848	4.90434	5.98664	6.382	5.34873	4.83419	3.10254	4.19836	3.27038	3.68075	2.52273	2.96241
AT3G50840	3.10016	3.06456	2.97869	4.78459	3.3288	2.74276	6.89724	4.86792	6.20777	8.07557	4.28868	6.53522
AT3G51750	48.3298	42.1389	49.2304	31.05	35.5072	47.2417	24.6098	29.938	26.1231	35.5724	29.7892	40.4017
AT3G51890	17.3483	23.816	25.7587	18.8287	18.9372	16.0622	13.671	15.5105	13.7322	19.3656	15.8705	20.2323
AT3G51920	100.534	127.798	137.425	90.7253	106.636	87.5711	84.3004	94.9832	77.2296	89.2131	83.4771	98.6837
AT3G53260	82.8558	66.419	57.7574	118.268	105.223	93.7197	127.643	123.001	124.433	70.7967	102.261	57.4311
AT3G53540	5.93265	6.11216	7.92599	11.735	9.67806	7.20411	10.2866	11.0088	11.3575	9.18725	7.6724	8.38075
AT3G53890	298.661	294.49	284.882	269.881	301.869	313.316	204.973	222.156	194.902	217.137	279.52	215.142
AT3G54220	15.1126	14.3556	17.5765	24.0192	24.3003	19.1022	28.4713	21.843	26.9411	22.0646	17.5164	20.4597
AT3G54400	56.7701	67.6879	66.9378	56.1006	48.9606	50.3685	45.8463	43.7571	43.9016	30.4708	43.8081	27.948
AT3G54680	9.54189	6.56311	8.69397	12.1509	11.5236	9.59247	14.3111	12.2786	15.3084	15.5577	14.9085	16.3884
AT3G55130	9.56744	10.5239	11.623	14.8271	11.984	13.4071	19.8262	18.6374	21.5411	21.3364	14.1642	18.7672
AT3G55280	151.107	136.651	131.87	136.397	150.838	153.463	94.1904	113.275	95.4057	101.883	123.231	108.468
AT3G55290	3.38155	4.07088	2.89461	4.49206	4.00818	7.99922	8.6882	7.53642	7.60544	5.30852	5.21801	6.27672
AT3G55500	32.1449	51.6388	49.9977	10.9558	11.1336	31.9854	11.3912	14.8243	11.2683	18.9022	23.4229	32.4329
AT3G55510	9.59291	9.37972	11.0046	9.06823	9.43088	7.18596	7.39126	7.21488	6.18046	8.56486	8.73356	9.19752
AT3G55610	34.9164	38.3137	35.33	50.0724	46.4181	39.0459	70.8126	53.7438	70.1358	53.2464	54.713	57.8853
AT3G56020	136.656	110.281	111.466	93.2785	123.513	155.499	74.0107	88.1785	76.677	99.3591	125.364	102.215
AT3G56070	34.3157	32.1354	34.6542	36.9635	42.0221	30.7855	22.522	21.2361	22.0014	22.1044	28.9286	28.7789
AT3G56080	8.92207	9.31883	10.0376	12.518	10.7994	12.0302	21.9557	16.4992	21.6343	18.3427	14.3733	21.1119
AT3G56330	9.59791	9.11487	9.39105	8.5008	8.14466	6.66757	5.78667	7.03807	6.22906	6.80381	11.1424	8.81097
AT3G56340	248.498	215.723	249.216	216.261	233.714	228.994	139.812	159.399	137.474	167.454	214.068	186.597
AT3G56400	145.414	178.941	234.905	118.999	139.067	106.483	91.5098	113.517	89.2714	107.039	74.1318	116.208
AT3G56630	25.493	25.9282	27.8787	35.1985	35.3025	30.7053	45.685	42.0235	45.2404	34.419	32.7538	33.9968
AT3G56710	23.624	28.1549	35.0555	24.4904	27.3548	20.3058	18.3153	22.3164	16.5368	25.7104	20.0641	23.0694
AT3G56880	35.4117	56.7119	60.5943	33.9393	37.6586	35.0346	33.5779	32.7551	33.5112	27.9803	48.086	32.0432
AT3G57150	52.736	44.0049	53.7089	45.0115	51.0944	42.895	30.4366	36.6967	33.0388	34.3772	48.2659	42.1492
AT3G57490	29.2765	30.8289	31.763	24.8038	29.8075	26.4384	17.7866	22.0862	16.8098	20.2876	23.4306	21.2149
AT3G57930	15.7544	24.2632	20.0058	15.8526	14.7541	16.4938	14.8482	12.6559	12.6646	14.022	16.4202	14.4459
AT3G58620	7.56287	11.607	12.2078	8.25912	7.51739	6.40986	5.22367	6.54073	4.63088	4.17408	2.81684	3.49586
AT3G58660	36.1156	37.5047	40.6702	36.5199	40.5632	37.6304	23.885	27.8352	25.2363	29.2031	37.8334	32.7724
AT3G58700	60.2103	65.953	66.4815	56.2309	66.7753	59.5329	41.9595	46.3542	39.9194	46.9143	61.7923	54.8435
AT3G58850	13.9511	12.0701	9.19166	6.92943	9.17145	6.77237	4.6089	6.6271	5.00326	5.62736	6.50717	5.09806
AT3G59300	22.5651	27.3934	24.1069	28.8725	24.011	20.0742	41.6105	35.0479	42.1621	41.1566	33.7349	37.8072
AT3G59350	14.422	32.6847	29.9624	18.1835	16.4874	15.5775	13.6913	16.2917	15.2314	15.9552	13.8796	14.102
AT3G60160	4.33902	6.43316	6.15828	9.13463	8.49368	6.3617	10.9011	9.10358	11.4176	7.86472	7.31267	7.90945
AT3G60260	9.89446	13.2717	13.1969	10.4603	10.217	9.04264	7.84878	8.71729	8.26806	8.05214	8.77775	7.6732
AT3G60770	358.06	333.005	327.87	318.959	341.88	336.207	235.648	259.673	209.777	258.082	305.265	281.336
AT3G61100	14.4745	10.9124	13.8781	9.75613	9.11488	8.56366	7.95667	10.0019	7.77457	8.65129	8.61205	11.5413
AT3G61260	146.43	166.462	158.816	123.521	122.404	138.147	85.5711	97.7599	80.3144	104.855	103.88	101.164
AT3G61480	6.55866	7.69529	8.0284	9.97611	7.15317	7.17237	12.6216	11.4854	13.4295	11.5346	8.89383	10.4296
AT3G61690	8.70923	10.2565	10.6593	15.3511	10.8588	8.89881	18.4276	14.6477	19.6977	17.5164	12.4397	15.2924
AT3G61750	3.82714	6.3223	5.95353	2.99217	3.57824	3.22469	3.17237	2.88009	3.1843	3.00482	4.42356	3.91988
AT3G61890	7.98954	8.94089	7.07573	13.0606	9.91088	13.3777	18.3781	17.3839	21.1627	17.555	15.0354	23.281
AT3G61960	8.6921	12.4699	10.488	13.5907	12.6509	10.967	19.7187	15.6348	23.3016	20.1304	14.0634	18.9982
AT3G61990	4.85232	3.72977	3.89929	7.33907	6.18004	5.35659	9.60552	8.66932	8.59426	5.70947	4.7421	6.57742
AT3G62370	31.199	33.327	39.3863	29.2141	30.4033	29.4994	23.9597	24.3382	22.7535	29.5429	24.6164	30.132
AT3G62470	6.9183	5.92754	6.69916	7.56069	7.93427	8.18535	11.0364	10.8249	10.944	8.13113	8.29812	8.4284
AT3G62630	31.1244	35.4546	35.0712	25.2027	26.2498	18.2297	22.779	26.7611	22.8556	19.6776	18.6704	22.082
AT3G62820	48.5109	51.2014	61.231	36.118	45.3053	43.0512	28.9137	35.2591	29.6804	34.7635	33.3875	30.5384
AT3G63080	64.0113	60.3417	78.9128	57.1676	61.4191	50.6777	45.3593	49.8108	46.9546	58.5333	47.874	62.6322
AT3G63120	34.0925	38.5602	35.1019	24.6985	25.6085	27.7528	25.5889	25.4593	24.8297	29.5273	31.2252	35.6349
AT3G63200	34.8695	33.9576	35.3702	30.2858	26.3354	30.7006	17.6877	23.2573	18.2125	23.8588	22.0257	24.4722
AT3G63210	7.43609	6.93461	7.67118	8.09643	6.78382	6.61956	17.6824	12.9648	18.049	21.096	13.9173	24.0035
AT3G63450	3.63801	3.69122	2.76841	3.72718	3.21434	4.84684	7.58508	5.80827	6.09782	6.30353	5.42176	4.78569
AT4G00100	311.379	278.414	286.199	287.652	319.423	322.824	199.632	226.926	199.367	230.547	281.415	241.223
AT4G00150	13.1057	13.3909	15.1404	24.4942	18.5457	19.1674	28.0087	22.8115	27.5376	24.9555	19.7703	23.9549
AT4G00450	3.45124	5.00254	6.17466	8.87331	6.50336	4.06445	12.015	8.90187	12.1728	11.6817	6.65855	9.15732
AT4G00870	2.90402	1.49991	1.71707	3.37424	1.09651	1.86007	6.88137	3.9376	6.90824	5.09975	4.36049	4.56106
AT4G01020	2.29616	2.83623	3.59651	3.81973	3.32943	2.87469	5.36376	4.17382	5.0393	5.42711	3.67319	4.79597
AT4G01120	13.8856	18.1428	21.5051	11.7194	12.0198	12.6559	9.05034	9.53492	9.94035	10.8522	8.9818	11.1779
AT4G01410	11.6232	13.0072	12.9546	12.7382	10.6083	12.0979	5.9675	8.7133	6.87443	6.91721	5.37616	5.29893
AT4G01560	30.5963	33.1396	37.9375	31.4877	32.6037	29.4886	22.4157	24.3633	22.5976	28.516	29.55	31.0303
AT4G01670	4.54754	3.78718	4.81645	5.36535	4.67203	7.18245	8.50136	7.71377	9.56632	8.01689	8.21259	7.76367
AT4G01990	6.11664	5.99441	5.92566	4.8133	5.19645	3.95549	3.95002	4.22382	4.36518	5.0847	4.92085	4.60314
AT4G02050	9.06926	12.2792	12.2317	16.5724	17.4668	11.7559	21.1709	18.6983	22.4374	14.3372	13.4128	14.6983
AT4G02130	72.1164	91.2058	97.8887	75.8909	80.9795	71.4367	57.66	60.2497	54.6008	54.4956	50.4754	55.3297
AT4G02220	16.5755	17.5317	22.3368	16.6731	16.9611	12.7756	12.9267	14.7724	12.4905	16.8058	15.9907	19.6214
AT4G02710	5.1128	6.50181	7.90461	8.63426	8.41814	5.52031	12.7012	9.89817	12.5824	8.415	8.26703	7.87056
AT4G02850	13.9596	14.3035	13.7861	5.91844	6.23416	14.7136	4.00905	6.01466	4.15308	8.51626	8.42816	8.75811
AT4G03000	11.2232	12.2633	11.8414	17.0534	15.3965	12.0397	20.2529	17.4726	22.9857	18.2009	15.7433	15.8176
AT4G03110	32.1896	44.3761	43.833	34.0065	33.9166	34.3131	23.9026	25.5365	24.6121	28.4591	26.4243	25.6003
AT4G04020	252.761	308.398	357.193	225.927	194.767	228.382	184.77	193.101	189.251	247.425	182.856	353.586
AT4G04745	8.16072	18.1826	15.0886	12.1674	11.3	5.7392	7.24728	7.01589	6.07055	3.74415	5.09152	5.84405
AT4G04940	6.11592	6.64611	8.07187	6.45103	5.77363	4.4212	4.68477	5.0681	4.4608	4.524	6.65926	6.5194
AT4G05320	554.21	510.554	601.75	829.11	847.536	682.882	967.961	900.531	987.196	821.596	781.254	781.914
AT4G08930	28.4407	35.6042	38.7066	31.2977	33.8378	26.4172	21.9424	26.1219	20.4575	16.8854	18.6302	18.4958
AT4G10060	46.2223	53.273	46.0899	63.7439	53.3459	47.0743	80.6504	71.1002	80.32	76.9313	70.621	65.8209
AT4G10450	60.9821	49.9687	55.2121	46.668	56.5247	48.4052	28.931	35.2443	24.9946	36.7822	51.1794	43.8227
AT4G10930	3.60888	4.64188	4.76527	6.18092	5.54037	4.20828	7.97814	7.10861	7.90498	7.90662	5.33773	7.54804
AT4G11000	5.9794	8.6412	12.1446	7.17765	6.4872	4.26585	2.4629	4.47684	3.36151	4.3578	3.50859	4.07346
AT4G11360	11.4907	9.74571	13.388	18.8262	17.1435	14.5408	20.3333	16.8359	21.7699	21.3117	16.6915	16.7124
AT4G12310	23.3769	25.4002	25.0093	33.1674	28.0229	27.4615	50.9834	43.9884	54.8037	37.9737	31.7523	36.6513
AT4G12420	142.453	176.487	149.389	150.985	143.284	127.962	113.612	117.565	105.509	117.073	121.422	89.2885
AT4G12480	0.131229	0	0.151305	0.904924	1.93244	0.204883	32.494	2.55246	23.7714	0.460904	0.200472	5.7679
AT4G12490	0	0	0.35805	1.22367	2.28648	0	53.1608	2.45382	55.1364	1.40881	0.2372	3.2308
AT4G12600	98.0044	91.9469	95.0882	75.5357	85.5473	76.794	59.675	57.9584	51.0375	56.0335	87.3503	72.3117
AT4G12730	228.42	278.418	255.129	227.903	218.225	211.61	147.391	191.734	159.136	152.571	171.791	145.064
AT4G14320	212.583	186.403	194.411	180.338	197.821	222.201	119.714	133.133	114.894	145.566	191.081	151.015
AT4G14480	7.35125	9.34205	8.54768	6.68943	6.62243	7.19758	6.21424	5.64213	5.80868	6.89238	7.07435	5.85511
AT4G14510	10.2855	11.0846	11.9188	17.0632	14.4461	10.1478	19.3022	17.0111	18.8763	14.9053	14.1018	13.5955
AT4G14750	5.9923	6.0725	7.98375	5.31275	4.90227	4.67778	3.82858	4.37072	4.2313	5.94359	3.98375	6.42881
AT4G15000	410.451	381.811	377.7	351.653	405.389	421.127	235.751	276.807	230.309	272.767	360.679	278.375
AT4G15180	5.46903	7.22432	7.3626	10.6144	9.00875	5.6277	14.2263	10.7517	14.3352	14.2334	9.77887	10.9045
AT4G15440	26.0076	24.5032	19.3387	29.4135	26.6392	42.8973	55.5839	45.2225	55.0993	57.8397	64.4728	58.9727
AT4G15520	16.2882	14.7274	16.6706	13.9527	15.9686	15.1106	8.96856	11.6939	10.6492	16.0982	16.2278	14.901
AT4G15530	37.4942	47.7083	55.4802	92.3313	79.5139	52.2042	105.21	86.3792	111.39	77.9417	45.8309	79.1763
AT4G15540	14.6869	18.4504	19.8106	27.6295	26.889	17.1606	30.5417	27.933	31.354	33.0762	22.0665	29.153
AT4G15770	47.8874	48.6468	47.7086	41.7927	44.5549	38.1083	29.8034	30.8733	28.6839	33.5088	42.082	41.7393
AT4G15790	36.4343	31.1791	33.3594	26.8602	27.6151	27.3264	25.8495	19.9022	24.3574	28.7154	33.8622	27.7254
AT4G15840	12.551	13.1107	14.9767	18.4124	18.4323	14.02	21.7134	20.8046	22.7556	23.2755	19.0353	19.8713
AT4G16130	9.03119	10.3797	10.8148	14.8393	12.516	8.05718	17.2478	14.5818	18.0515	14.4717	12.0742	12.5218
AT4G16141	52.8563	51.2919	54.7289	36.4109	41.8833	35.4397	25.2008	34.0133	30.3771	30.781	37.4486	33.776
AT4G16250	3.71587	3.37865	3.34713	5.04753	4.83599	3.8072	6.86461	5.10831	6.04644	6.381	5.12959	6.14906
AT4G16500	27.9475	23.9843	27.3382	14.1689	17.1041	20.7328	15.918	15.5373	14.8799	16.8388	23.0964	18.2616
AT4G16563	17.8519	58.4168	74.6955	42.4081	44.0815	26.4615	19.7484	24.3366	19.8299	10.6438	6.13186	12.5842
AT4G16590	11.5223	10.7452	12.9795	28.6376	21.9405	27.6559	101.645	62.1058	99.5258	15.3307	83.6263	23.5786
AT4G16720	317.202	278.687	310.232	265.363	300.316	303.932	194.472	227.629	201.347	237.418	251.976	255.423
AT4G17330	19.4073	23.6164	25.9724	34.2744	26.4818	18.6384	40.6746	33.2378	44.1668	40.4126	28.7976	36.3962
AT4G17340	132.01	156.36	141.234	109.163	107.467	120.549	102.387	100.635	106.196	119.648	108.469	150.804
AT4G17390	374.045	335.092	328.014	310.98	351.486	407.091	218.643	259.884	204.777	264.39	309.83	267.539
AT4G17900	11.266	11.3575	14.1302	17.732	17.9177	14.8487	19.5879	18.5064	20.3416	15.9358	14.009	15.3408
AT4G17940	26.1205	27.5004	27.315	36.0133	39.0845	34.4871	46.2387	44.0385	44.6756	33.4249	34.5883	33.7228
AT4G18100	496.126	440.667	402.088	391.136	446.147	485.057	301.311	321.48	274.239	316.738	440.816	330.715
AT4G18640	4.683	5.51405	6.80796	4.49291	4.34752	4.13253	3.99028	3.53949	4.13689	4.50523	4.5205	4.30323
AT4G18730	303.672	280.14	267.107	257.212	294.75	294.891	188.208	213.204	184.092	203.73	264.927	204.999
AT4G18800	33.8662	36.3269	37.6676	26.341	29.972	25.3405	21.8554	24.3475	25.5072	29.6906	30.0401	30.503
AT4G18950	22.8935	31.6221	29.9662	23.8599	21.7572	19.1664	18.9489	21.7467	18.2639	19.6484	17.8527	19.7544
AT4G18970	45.5694	47.7981	35.1616	31.6217	31.2069	32.2273	26.0369	31.8981	24.2221	28.518	33.2111	21.5665
AT4G19003	24.0138	25.6681	29.3429	22.7721	25.8013	23.4814	17.5655	18.8506	17.4335	19.5199	20.7825	22.8933
AT4G19170	23.966	25.9741	18.8572	43.1238	39.1467	26.3775	91.5316	58.9903	93.5829	70.0656	49.0355	59.3117
AT4G19860	25.4231	29.2164	31.4291	36.5091	31.5319	27.9351	56.6015	45.318	57.609	52.6055	40.026	50.0086
AT4G20260	410.997	451.289	404.726	357.701	390.088	354.274	257.389	282.15	248.283	281.721	275.481	231.206
AT4G20860	1.25613	3.69922	2.97282	2.99587	2.49472	2.58046	5.70242	3.77735	5.88824	3.79259	4.32601	3.72502
AT4G21140	12.3765	11.3211	11.4159	9.70074	12.1337	9.49347	7.95667	8.50397	8.08757	8.94576	10.714	10.4419
AT4G21740	17.5311	23.8944	21.3791	17.3807	14.4283	12.1062	13.9132	15.164	12.7197	15.3603	14.7068	14.9232
AT4G22160	14.6671	15.5561	18.1729	10.8365	10.6783	12.304	11.5604	9.51377	11.0687	17.0431	14.4915	16.3775
AT4G22200	13.6016	12.726	11.0548	20.9406	17.7857	16.1299	32.7522	25.8865	32.6938	27.8451	22.8224	24.927
AT4G22590	16.9601	27.9658	24.1041	15.6846	15.673	18.6975	13.8102	15.6945	13.6796	15.8035	16.7968	20.5539
AT4G22840	3.1689	4.45552	5.9021	7.44406	6.09477	4.44005	8.05732	9.33433	8.6691	6.44482	4.22033	6.30683
AT4G23060	4.37899	4.64585	4.3932	6.7788	5.49578	5.06098	9.44344	5.91096	9.78724	7.09074	8.10858	5.47786
AT4G23170	73.8348	102.993	118.033	84.7643	83.873	81.0637	49.4674	69.7275	50.8089	75.5526	50.8858	86.2082
AT4G23600	158.735	262.745	268.757	290.753	240.498	293.525	412.145	418.8	416.596	274.518	291.281	382.153
AT4G23730	32.2959	30.9449	35.9183	24.5968	26.5023	25.867	22.1128	25.3463	20.9024	26.4315	23.0049	25.3794
AT4G23880	3.41765	4.44147	5.33872	6.7878	5.63139	3.61461	7.95667	8.51035	7.56885	5.7436	6.17535	5.25806
AT4G23885	10.642	17.1036	17.0997	22.4168	22.4021	19.9733	25.5086	28.2135	23.475	19.8813	27.9601	23.3449
AT4G24240	10.1323	9.93738	9.6478	13.6263	14.0666	11.9977	17.6687	15.2756	17.5595	15.0277	14.1163	13.2816
AT4G24920	139.648	129.786	152.714	99.6021	120.37	157.856	82.4283	104.005	78.6567	133.898	127.443	139.938
AT4G24970	11.1536	12.1684	14.1508	10.0754	9.76983	8.06809	7.3783	9.22679	8.03049	11.8983	6.47998	13.5113
AT4G25340	32.8429	29.8061	37.311	28.266	32.6253	25.1109	19.6295	21.4878	18.488	24.9682	33.0552	26.5022
AT4G25630	29.2575	23.9695	31.8944	31.9644	35.2321	26.3257	12.3539	17.5618	12.4726	15.6592	24.2274	20.1157
AT4G26070	23.5699	31.8336	37.8959	22.3541	20.2565	22.333	20.3537	20.7682	19.8462	27.7082	21.0245	31.3449
AT4G26150	9.04854	8.53595	15.0888	8.98745	7.36434	6.53819	6.75731	6.86354	5.37685	5.80013	4.68383	6.32895
AT4G26690	36.861	64.1722	67.5464	46.9697	41.3046	29.9098	36.8714	38.1301	39.3058	37.9979	34.579	31.9418
AT4G26810	13.7169	13.4418	15.3879	10.3718	11.3961	12.5021	8.57058	11.1316	8.46099	9.33148	9.62779	9.53402
AT4G27380	62.0399	50.0542	50.5774	42.4416	50.2499	49.6533	32.5416	39.233	35.5012	44.0195	48.8237	48.2016
AT4G27490	8.71737	7.15698	8.54802	8.22638	8.32302	8.45861	5.21061	5.71954	5.17756	5.93744	7.77868	6.78081
AT4G27657	23.6213	19.9212	13.0254	10.7916	14.9659	9.35337	9.34043	13.005	9.56783	9.51866	14.7304	16.9676
AT4G28080	144.528	160.666	150.985	273.303	216.696	159.641	307.986	250.028	309.793	269.416	221.084	209.786
AT4G28190	7.24385	10.2211	9.01777	7.75649	9.95209	7.33482	3.6652	5.29635	3.89595	2.5657	3.23429	2.84714
AT4G28250	25.5888	21.0845	25.5965	20.7762	18.7116	25.9041	15.4772	16.7075	15.8945	16.5177	15.0829	20.2693
AT4G28570	6.51004	7.93728	9.19711	8.57058	10.7071	7.2151	12.7681	13.0922	12.4522	10.115	9.7609	10.4379
AT4G28760	13.4546	15.2376	15.285	22.0844	15.9045	16.6591	30.1765	23.1692	29.8231	28.1281	21.8802	23.9215
AT4G28780	89.4409	105.805	100.961	72.4141	66.7769	66.555	53.7616	60.5523	48.6375	57.685	67.033	57.123
AT4G29080	36.9106	37.2132	60.1587	35.3974	37.415	35.851	28.9684	30.2151	29.0363	28.1031	25.8547	29.9246
AT4G29210	17.5487	19.2217	19.6202	25.5119	26.5758	20.3825	33.1528	30.8521	31.5503	22.9106	21.9205	22.8635
AT4G29380	3.18857	3.99931	4.6263	6.21893	5.58367	3.54154	7.59671	6.11995	8.36836	7.81043	5.5412	7.35957
AT4G29410	201.261	170.456	176.887	173.075	188.481	178.418	116.895	125.955	116.646	133.652	153.529	134.999
AT4G29700	2.63968	2.51404	2.07217	3.43027	3.46326	5.43652	8.40338	9.14885	8.18062	5.53964	5.96297	4.5957
AT4G30100	11.8095	14.1493	15.269	19.8292	16.2656	13.2091	24.9042	20.3915	25.6737	28.1193	18.5973	23.0053
AT4G30680	12.3721	11.9679	8.46215	8.88265	9.84277	9.49433	6.52118	7.85993	6.32276	8.42878	8.82722	10.7202
AT4G30790	4.58411	5.92909	5.98922	9.4061	7.57939	4.89121	11.908	9.42311	11.9146	9.87054	7.88854	8.05142
AT4G30800	16.3526	21.6637	19.2008	18.478	18.4808	17.4585	11.9938	10.5973	11.211	11.1559	17.5418	13.8306
AT4G30840	9.88007	11.5097	11.9518	10.77	8.83233	7.96557	7.98306	8.51577	7.13767	9.14926	9.34052	10.6595
AT4G30930	22.4642	18.5903	18.8271	16.9227	19.1983	16.5047	14.2611	14.8591	13.7482	16.5754	19.7542	17.3888
AT4G31000	17.7658	31.1184	29.3895	18.7785	18.0266	13.6101	16.6723	15.4935	13.9485	18.9581	20.5516	16.3044
AT4G31570	4.91999	7.05053	6.80719	9.10106	7.01864	4.85422	12.6059	9.15838	12.2704	12.58	9.95874	11.33
AT4G31600	12.9616	18.5795	21.8291	17.3237	18.9328	12.9605	11.3653	12.8798	12.3292	14.0024	14.0163	13.5513
AT4G31790	23.2252	20.776	24.902	19.5276	21.1712	16.5136	13.5625	15.0609	12.9352	17.7301	22.787	20.2323
AT4G32350	8.56228	13.8913	12.6354	7.70832	8.89839	6.58804	8.0408	9.03915	7.0695	7.0265	5.02762	6.6471
AT4G32790	15.5805	23.4215	25.9135	16.0252	17.8399	12.4116	11.3735	13.4671	11.4842	10.3986	9.07083	10.4402
AT4G32800	42.3773	62.9856	56.1944	32.7574	43.7665	30.136	21.2874	27.8911	20.2683	24.8576	31.0509	31.1583
AT4G32820	3.24613	4.00953	3.63487	4.69991	3.47836	2.70199	7.13026	5.68609	7.32506	6.99834	4.28251	5.5377
AT4G32920	4.12459	4.16662	4.81984	8.07141	5.44791	4.80356	8.75829	8.0157	8.76498	7.88268	7.15808	7.91765
AT4G33630	37.5315	36.6643	39.5741	58.6841	52.8045	48.6474	69.6502	58.9012	70.0578	63.658	47.063	62.737
AT4G34000	8.38922	11.5675	12.9832	13.9706	12.0642	12.0063	23.9384	16.633	27.6347	19.0292	16.7953	28.953
AT4G34135	15.7828	16.8254	21.0916	25.9656	27.0608	18.804	29.4588	28.6335	31.3663	25.9029	15.217	23.8501
AT4G34280	6.94479	8.13441	7.31326	10.1024	9.01229	8.31269	12.1433	10.6093	13.015	11.4911	9.97267	10.7701
AT4G34670	308.454	283.504	280.633	264.012	284.658	277.975	210.066	218.803	202.3	220.744	280.06	252.215
AT4G34750	20.8039	19.6334	23.1022	12.9387	16.4117	13.6208	11.4756	11.771	11.6962	15.994	15.0362	13
AT4G34890	9.40584	10.2807	12.6601	14.3505	12.311	10.0465	18.2198	15.9529	20.0438	16.3573	13.7762	15.4795
AT4G35100	371.307	428.896	394.314	302.251	289.637	312.26	246.324	273.516	248.225	201.039	229.899	163.578
AT4G35270	6.82433	7.54492	6.98354	10.3945	9.08071	6.54679	15.1164	11.4278	14.7603	16.5565	10.9416	14.3785
AT4G35320	65.5253	92.2806	93.2483	62.7373	63.7511	61.9953	48.0129	55.4814	45.1374	45.0028	43.5736	50.5106
AT4G35440	3.34805	3.59274	3.22568	5.85089	5.29747	5.22718	9.25736	5.96568	7.90369	7.89304	6.70275	5.36128
AT4G35640	1.72844	3.61622	2.90265	4.849	4.01155	3.22653	9.21582	3.72274	10.4755	5.08087	3.92242	3.6193
AT4G35750	86.9492	88.0217	85.0522	121.043	117.224	91.5907	148.65	126.182	148.174	167.026	135.54	152.093
AT4G35830	76.4906	85.3644	84.412	111.481	96.722	80.4859	133.673	122.094	134.292	108.712	90.2891	98.8737
AT4G36130	94.2252	84.931	85.9663	89.074	94.4516	83.4679	58.8536	66.4624	58.5383	60.941	84.489	61.8478
AT4G36230	6.76023	7.63215	8.69113	7.30783	6.38701	6.72499	5.54626	4.65448	4.99526	6.37357	5.91001	6.65763
AT4G36990	6.36568	6.47258	11.2855	10.3166	11.8434	7.58746	14.6192	13.5423	14.0342	12.1805	12.7221	13.5382
AT4G37310	32.2555	31.6335	32.9301	47.4027	40.6167	41.4778	64.3836	53.7552	67.6717	56.5925	49.5439	54.7071
AT4G37320	12.0787	10.2256	9.35017	14.0366	12.0365	13.3745	18.9664	15.5686	19.6304	13.7063	13.3337	13.512
AT4G37450	52.3303	78.0138	73.6267	61.69	63.024	50.7063	34.0604	47.4334	36.1364	36.3359	39.319	36.083
AT4G37560	32.3228	29.6173	30.8523	45.7607	43.6963	40.8058	51.2052	45.0336	53.0641	47.2053	40.5238	48.9866
AT4G38060	11.4617	12.5856	13.029	18.0232	18.6463	14.2822	23.4753	16.9425	22.4904	22.4746	22.7706	23.0476
AT4G38100	48.9565	41.6736	42.2676	39.999	47.4064	40.3904	27.6366	30.6383	26.9342	35.4484	40.2002	42.555
AT4G38120	5.07627	6.99034	7.14958	9.35753	6.64428	6.35929	11.6734	9.16405	12.1122	13.8254	9.0627	11.0222
AT4G38600	12.0288	15.0714	17.9458	26.1713	20.1471	15.2324	29.4625	23.4275	30.9845	28.7609	17.7861	25.7676
AT4G38840	133.786	106.303	108.074	123.221	136.448	135.049	76.1625	83.1028	73.879	117.839	101.602	112.317
AT4G39090	211.742	221.275	230.491	263.016	261.097	252.657	352.704	317.199	381.624	319.929	281.785	283.036
AT4G39270	6.59603	7.41854	7.6051	9.76302	7.77905	8.22816	12.0484	11.9874	13.0078	12.049	8.57425	11.4379
AT4G39420	5.44815	6.96786	7.28614	9.85287	7.19528	5.22329	12.1633	9.20022	12.1675	13.2157	9.11552	10.9938
AT4G39740	12.6121	15.7056	17.4935	12.5177	12.0004	11.1038	10.3492	11.643	9.39151	12.212	15.0175	15.785
AT4G39850	12.0971	12.7848	13.251	17.9485	13.4738	12.3005	21.2743	18.2818	21.5102	19.8956	17.3248	17.6783
AT4G39990	58.1603	60.2499	56.0834	46.9398	48.9601	48.775	39.3341	43.7276	37.137	47.6153	45.019	46.5261
AT5G01015	99.4134	90.4622	75.8088	62.1092	67.1453	95.9738	53.179	56.7989	43.6087	56.4139	71.606	48.8531
AT5G01520	1.1974	1.85536	2.01778	2.9943	2.11931	3.16371	5.83689	2.18343	5.29812	4.36728	3.49427	5.29739
AT5G01820	8.37119	9.18308	10.4773	14.7569	11.0499	12.6397	21.4895	14.3273	22.354	13.7335	12.634	13.8801
AT5G02010	2.78256	4.04806	3.33657	5.09849	5.1219	4.77874	6.66139	6.05488	7.0734	4.78873	6.34784	4.78798
AT5G02450	289.568	250.84	253.11	234.029	263.716	286.286	180.715	196.372	166.885	196.571	249.744	225.639
AT5G02500	1565.69	1723.17	1871.57	1353.14	1330.23	1237.44	1148.31	1281.98	1155.45	1671.56	1327.09	1843.7
AT5G02502	64.1839	66.8459	81.2951	63.228	69.4206	68.3901	47.2818	50.4742	44.6058	63.6242	56.1227	71.9068
AT5G02610	107.855	110.23	103.219	100.93	107.47	106.248	68.8841	79.4085	68.7277	86.5439	97.919	94.9623
AT5G02940	76.3127	101.895	98.0146	119.803	96.7281	115.032	188.56	163.563	185.181	125.086	149.669	122.789
AT5G03120	55.0195	78.8983	68.752	61.2268	66.9697	52.0152	31.1858	42.5627	29.6583	30.7554	33.0444	28.3497
AT5G03190	15.916	16.9954	16.4598	16.4869	16.5214	17.309	30.0306	21.2499	29.9973	31.435	25.8918	33.958
AT5G03240	189.377	165.053	189.88	243.399	225.252	202.45	352.668	297.602	347.349	287.261	247.581	297.042
AT5G03260	12.6643	10.259	11.5506	7.82056	8.58227	6.88585	6.39573	7.90827	7.37986	7.13663	9.84975	6.34879
AT5G03280	15.1202	18.7787	19.5798	25.0811	20.9087	16.831	32.5057	25.9197	32.4845	30.6613	22.8934	28.4915
AT5G03520	108.04	162.936	167.605	106.02	115.908	112.428	74.1675	90.1894	68.5938	78.6601	78.297	71.7871
AT5G03555	14.8694	18.5599	18.6937	25.493	21.8962	18.3041	30.352	27.6005	29.9646	29.2087	20.9679	26.4469
AT5G03850	151.832	133.565	128.08	128.047	148.255	158.58	94.864	106.286	89.8199	114.88	132.78	119.837
AT5G04600	27.2774	27.8749	27.5843	22.7029	27.2848	30.2473	18.0665	20.6237	19.4306	20.0954	24.4873	21.4026
AT5G04810	30.2285	30.4577	29.9483	43.9628	37.7298	34.4996	55.0217	43.5886	51.3917	55.8828	42.9581	48.6517
AT5G04840	4.90515	5.73501	6.24643	3.89453	3.43641	4.57208	2.94258	3.51547	3.12441	4.04984	3.72804	3.83403
AT5G04930	23.2744	23.8911	25.1889	46.7458	40.3583	23.2707	45.6496	49.4538	50.4523	45.1733	24.8039	42.6858
AT5G05000	23.5592	21.9085	22.4958	18.6647	20.4613	16.9923	15.498	17.6275	13.4683	18.6855	20.8169	19.0839
AT5G05180	9.21885	9.61901	13.0122	8.69373	9.17911	9.62951	6.5835	7.25855	6.39179	5.37721	4.76122	4.89351
AT5G05960	37.5323	23.6859	50.9038	25.3787	32.1721	26.6569	14.731	22.3525	15.817	14.9622	24.0252	24.2575
AT5G06530	88.3932	131.747	177.797	138.798	131.703	116.881	87.3474	85.6404	86.8951	90.5574	54.4623	85.478
AT5G06550	7.76895	6.95522	10.749	7.7924	7.05271	5.12742	5.0558	4.07822	5.34023	6.9869	6.50955	6.8855
AT5G07030	33.425	29.7655	37.1276	25.536	22.6425	25.8412	19.6124	20.7667	18.5523	18.6611	27.6298	20.1912
AT5G07090	351.702	329.39	326.355	336.417	355.864	347.058	227.95	263.686	222.732	256.699	306.981	272.691
AT5G07670	14.3753	14.4455	11.2	17.4687	17.8205	16.3874	25.5914	20.8237	24.6926	23.2218	21.8276	22.1311
AT5G07820	5.60996	8.11397	7.56656	10.3229	9.03555	6.3624	12.8252	12.0793	12.4225	9.85166	8.71829	9.72537
AT5G07830	10.0379	10.0274	9.87349	14.6092	15.1626	10.9349	17.786	16.3046	19.0201	14.7893	13.2408	11.5218
AT5G07940	5.22551	6.54022	7.38581	9.53903	6.68667	6.1009	12.5469	9.45195	12.221	10.8468	8.35038	10.7915
AT5G07980	3.94988	5.58002	4.87279	7.0107	5.8398	3.38005	8.45968	8.00044	9.95188	8.87776	6.3976	7.21529
AT5G08180	47.4612	51.1378	45.8336	42.2711	47.9127	42.7776	29.7557	32.2071	27.5094	31.4793	47.0591	35.4596
AT5G08230	2.79265	3.3142	3.59639	4.92528	3.90717	2.09212	6.01926	4.96227	6.20037	5.78086	3.72718	5.60756
AT5G08330	86.0738	103.61	94.0299	65.0562	74.6707	70.4513	44.2786	62.5857	45.2584	44.622	39.7925	44.7066
AT5G08370	38.6625	39.4869	39.1169	58.3155	54.4825	55.9988	63.5243	57.358	62.051	51.3532	51.1364	49.3333
AT5G08620	12.1687	13.1859	12.2508	11.8413	12.4834	11.3064	7.40132	9.1824	8.8802	9.17324	11.2142	11.81
AT5G09510	134.613	138.928	134.706	120.226	140.089	133.593	88.1312	97.2129	82.3327	98.4909	123.315	107.783
AT5G10140	0.310279	1.96761	0.357746	0.916975	1.42784	3.39099	4.85491	4.52628	4.12603	6.96238	17.4326	11.0504
AT5G10360	362.034	354.5	331.775	327.443	342.859	340.481	237.839	275.72	232.484	269.998	333.724	292.891
AT5G10930	8.3803	5.67546	5.90997	9.3776	8.51161	7.32526	13.1922	9.95671	14.971	13.6371	15.9233	17.0562
AT5G11160	4.41433	6.78033	5.18944	6.30971	9.43994	6.75679	2.28543	4.10362	2.97118	2.33067	2.5123	2.63068
AT5G11420	286.565	295.2	318.441	266.541	264.294	226.568	184.322	218.444	179.344	174.324	180.564	179.288
AT5G11530	3.57238	3.58318	4.05787	4.95292	4.5056	3.01594	7.01815	5.62146	7.07049	6.2115	4.1705	5.46898
AT5G11670	78.0946	87.6461	96.4876	135.192	124.76	104.586	148.986	165.398	160.012	122.76	96.3729	110.403
AT5G11740	706.056	903.854	953.15	699.785	756.281	713.517	441.468	499.68	421.723	512.033	528.515	484.063
AT5G11970	59.271	73.1853	80.521	63.6851	68.9937	58.5681	42.1149	60.6519	41.2996	48.6759	41.0701	49.9615
AT5G12930	1.89486	3.45561	2.42749	3.66415	3.29413	3.83493	4.15906	5.3748	5.30645	3.86162	2.3229	3.74092
AT5G13000	20.0558	27.3838	25.4032	36.1868	27.4935	24.6305	48.4232	36.8979	50.2564	43.3482	33.4187	37.8028
AT5G13100	38.7589	39.78	36.2724	27.1442	27.6106	34.5869	24.2412	28.1727	22.2457	34.5023	33.0432	35.6488
AT5G13530	5.44527	6.62564	7.24994	10.8561	9.0686	5.90381	12.0132	9.88989	12.4994	11.2068	9.06669	11.2454
AT5G13550	18.337	20.2355	21.847	26.8199	25.8775	21.3126	39.0328	28.9943	39.6007	28.7281	27.3123	27.5443
AT5G14050	22.8051	23.3275	24.7875	23.1383	22.328	15.7625	16.9355	16.1176	15.6753	17.7992	20.3979	19.6605
AT5G14880	18.1599	19.1576	16.3586	32.4103	25.0216	23.3451	39.5188	32.6623	41.6568	34.8	31.9709	33.6771
AT5G14950	9.10251	9.68354	12.2999	14.0501	12.3396	10.2286	17.7324	15.9991	18.3959	15.0347	12.7024	14.5307
AT5G15350	140.647	204.456	176.486	118.256	138.703	129.708	76.7656	100.59	77.2736	79.1729	107.63	74.0944
AT5G15520	17.0918	16.1182	13.396	12.0131	12.0189	13.0426	9.7189	9.89271	9.10886	10.2579	12.444	11.1796
AT5G15750	31.2789	34.3845	33.5133	29.1181	30.5976	23.5059	19.3628	22.7099	19.9827	23.9213	24.4393	25.1996
AT5G15860	4.47909	5.06633	5.66408	7.40142	9.13126	4.73722	10.5409	8.79689	9.46156	7.51333	6.69534	7.85945
AT5G15970	494.031	706.549	676.269	359.314	338.692	508.492	361.726	392.96	369.041	582.475	469.62	951.052
AT5G16000	28.5105	32.6335	24.1191	23.4563	22.6687	26.4892	20.8438	20.7718	18.189	16.1107	19.4883	15.1003
AT5G16130	376.557	361.807	367.79	330.347	372.632	381.083	246.11	269.271	233.75	259.431	333.825	273.383
AT5G17050	51.341	47.1691	42.6918	68.7958	63.2685	70.2768	75.9641	76.8595	77.406	47.5165	57.4855	51.0771
AT5G17600	5.09793	6.52977	6.2319	8.22883	9.94912	8.53457	11.1361	8.7546	10.5989	10.1929	10.29	9.30508
AT5G18380	417.158	394.794	384.548	353.417	379.207	411.59	274.024	300.558	263.952	319.16	392.808	357.011
AT5G18500	52.9613	63.4153	64.7704	55.7797	55.3808	53.8926	42.8402	46.1424	43.2417	50.5021	52.1525	51.2921
AT5G18700	3.33576	5.06723	3.73794	6.04427	3.95783	2.88636	8.80386	5.81395	7.94198	5.99124	7.13559	5.38081
AT5G19240	164.302	248.279	269.195	161.251	195.961	155.568	103.119	171.41	111.131	139.724	115.051	163.325
AT5G19750	73.4042	69.0636	65.8453	61.0887	67.9228	74.5462	36.8803	46.8748	37.5888	54.7978	59.2459	55.7453
AT5G19780	245.183	280.631	250.952	214.616	213.225	212.753	173.272	190.995	169.998	193.269	191.799	171.677
AT5G20160	48.5758	48.7472	55.8464	52.7931	54.0246	45.3877	35.7232	38.8687	37.0957	41.6462	52.0961	43.4722
AT5G20280	76.5358	92.8256	90.7668	137.22	116.996	101.945	162.151	142.809	170.474	130.934	103.263	117.637
AT5G20300	12.9073	12.2381	13.4238	17.552	15.183	14.2863	21.7384	19.5796	21.9308	16.2542	16.3085	15.5143
AT5G20620	36.9545	44.5694	49.8137	59.9216	55.733	40.484	76.2337	64.2947	76.2223	61.0103	55.742	57.2469
AT5G21482	29.7565	41.3433	45.87	37.0351	38.4121	30.1098	28.2032	26.9143	24.5607	21.1584	17.2914	22.1014
AT5G22100	15.4506	16.5546	15.1137	14.2085	15.3925	13.216	10.7777	11.6891	10.6173	11.8586	12.8059	13.6611
AT5G22440	85.6336	94.2369	88.4736	82.5048	91.1223	89.2369	50.306	60.241	52.5085	73.5535	92.4946	73.1626
AT5G22930	5.44913	4.74287	6.18302	3.83427	3.50264	3.91616	3.14658	3.02296	2.76846	5.01245	3.25927	3.86233
AT5G23150	2.74646	4.0736	5.65468	6.87126	5.48677	3.16491	8.36452	6.47873	9.66637	6.97941	4.87826	5.76362
AT5G23740	246.018	217.313	207.307	208.229	243.224	250.45	138.334	166.016	144.685	167.525	212.594	169.172
AT5G24105	34.2986	42.016	41.3694	44.121	46.8908	48.0903	23.642	34.4591	24.5992	26.3636	24.0362	22.3046
AT5G24380	5.46577	6.66221	3.93501	7.93752	5.85706	8.29312	15.4784	10.4658	17.76	12.843	4.84784	10.1988
AT5G24770	6.35977	9.09901	9.46753	15.0679	14.7072	15.7109	14.596	33.6162	14.8068	5.74913	13.9584	7.75427
AT5G24780	2.37154	1.53111	3.36535	1.52753	1.09133	5.5539	9.31251	11.2269	8.08153	1.92215	5.57367	2.00454
AT5G24870	4.07944	3.99454	3.47864	5.1908	4.77139	4.11336	7.45522	6.35392	8.25935	7.1639	6.34015	6.398
AT5G24980	25.5808	29.4756	28.4607	23.3659	22.8454	29.1733	17.6395	22.7571	18.967	30.8766	28.7559	29.0163
AT5G25440	11.5839	31.1117	36.4008	19.6508	22.3346	16.3076	11.1055	16.23	12.86	17.1015	12.4773	18.4893
AT5G25995	3.71077	3.92192	5.7046	10.1542	6.83047	3.54047	13.9107	9.3979	10.9975	8.32663	10.2878	8.67549
AT5G26340	3.92619	5.34655	7.7447	6.10448	9.73034	4.50505	10.9497	12.7516	10.9057	6.25793	4.26354	9.0243
AT5G26770	7.94402	9.67856	8.49452	6.94216	9.08021	6.70146	6.69112	6.30829	4.84405	7.80028	7.0139	10.0351
AT5G26800	42.8205	40.6295	39.3203	36.5206	36.8533	38.1382	28.7789	26.6096	28.8397	32.1873	35.0732	36.5505
AT5G26920	6.50967	7.10713	10.1904	12.5648	14.1744	8.18023	14.5797	14.9423	15.4053	13.0271	12.3296	8.47568
AT5G27120	27.7686	27.7802	36.077	33.6962	34.5896	25.733	21.2391	22.7034	19.2816	20.2425	26.8106	26.7511
AT5G27420	4.38104	4.28014	6.65483	7.87803	10.2403	6.51424	7.63024	10.4403	10.2258	6.67588	6.58646	6.73079
AT5G27700	199.567	170.364	169.776	150.595	183.089	197.195	113.48	123.726	110.156	133.273	165.893	151.312
AT5G27720	89.1521	91.4653	85.9678	69.7966	79.6619	74.3247	60.4368	70.498	63.7828	82.442	79.3989	87.853
AT5G27850	297.177	260.969	260.619	256.954	286.581	312.22	184.842	208.818	175.02	196.152	268.717	210.798
AT5G27990	24.6037	25.3501	30.2422	22.7425	21.5469	24.1984	15.1678	18.8417	17.899	21.064	28.2308	24.9091
AT5G28060	384.436	345.805	339.43	315.592	364.398	363.801	229.735	261.53	227.242	279.405	373.963	290.171
AT5G28300	18.6986	15.7875	15.0804	22.1419	18.3978	19.0392	31.0347	25.9139	31.1238	25.3343	24.693	23.8816
AT5G33320	98.8508	109.237	117.618	128.687	108.876	112.383	1552.38	1063.91	1587.43	623.934	1093.88	420.102
AT5G35690	18.2464	20.279	20.2009	23.1772	22.9438	19.6169	32.8384	31.1724	33.9376	28.0134	24.2672	26.0867
AT5G36001	4.00611	6.80475	7.62954	4.61593	4.04917	3.35067	3.88272	4.32649	3.96556	4.04101	4.40781	4.19796
AT5G37480	27.76	26.208	30.3192	21.6784	24.4807	25.1376	17.9765	19.5116	17.4896	22.6611	21.7949	25.7951
AT5G37710	6.25862	9.38632	9.7003	8.64169	9.20683	7.28847	5.71917	5.08258	5.44951	5.15005	4.83274	5.08528
AT5G37830	20.3543	25.9616	25.5439	32.4122	27.6634	22.5731	39.2968	34.8098	42.6893	33.3146	27.7	29.8051
AT5G38640	6.15476	6.15177	6.27752	10.0533	8.06114	6.36507	11.0347	8.8889	12.4451	12.0709	8.96034	12.028
AT5G38720	26.6824	23.0222	27.5542	21.028	22.9914	20.5273	18.2202	19.6499	18.297	19.0597	20.8927	21.8064
AT5G38865	5.98011	7.30678	7.17639	11.9023	7.63799	6.09733	12.8182	11.2384	14.04	10.716	8.07904	9.159
AT5G39030	6.68849	8.65139	8.93856	12.1937	11.1324	7.59453	14.1436	14.163	16.7623	13.6778	8.94599	12.723
AT5G39050	7.60897	8.85024	10.7072	11.155	11.9106	10.7571	14.2552	15.8595	15.1885	13.8356	10.9832	12.6905
AT5G39790	14.4021	13.6948	15.5495	12.2194	12.3356	14.0372	8.45056	10.6009	9.53848	11.3544	13.0355	14.7724
AT5G40240	2.618	2.68039	2.44049	3.73133	4.66519	3.39165	5.03329	4.94313	5.94294	3.84752	3.48882	3.16451
AT5G40720	2.38201	1.9339	2.66564	3.9109	4.85746	2.4793	6.08397	5.96171	6.86809	4.53848	4.49509	3.73448
AT5G40830	45.7824	45.5251	42.5213	37.8986	36.0655	35.308	30.7908	34.0094	32.964	40.5321	44.1279	40.5353
AT5G40960	7.17901	4.95705	5.63559	4.66457	2.8116	3.57712	3.09205	3.06379	3.40103	5.00706	4.43348	3.78532
AT5G41110	1.96019	3.4573	4.00424	3.40023	3.96112	3.42629	5.7508	5.03776	5.64351	5.25074	4.0903	4.97131
AT5G41330	3.75814	5.68839	5.02747	7.49927	5.87558	5.67938	7.56244	7.61429	8.94007	6.783	5.88833	6.33059
AT5G41761	2.84926	4.25137	3.01138	6.54925	5.35393	5.56055	6.54799	7.21603	7.93022	7.92234	6.46855	4.44089
AT5G42110	63.3563	60.5682	61.6692	61.4719	64.6592	54.6771	37.7976	51.4105	37.0692	41.0625	47.7177	39.003
AT5G42250	13.047	17.3718	22.2448	13.5445	16.4641	12.8105	5.03135	8.69411	5.09208	8.58925	5.57097	8.93484
AT5G42860	21.7195	26.91	29.5638	14.5188	18.086	16.955	11.6316	16.4497	11.9943	22.4764	15.6244	21.5809
AT5G43450	5.73131	9.43199	8.63803	10.5539	10.8255	7.71991	16.0012	14.0484	16.473	10.2402	7.93521	11.2449
AT5G43810	7.35547	7.26292	7.91534	11.082	8.82711	8.42147	15.7403	12.3956	15.8693	11.144	11.3174	10.4191
AT5G44130	300.376	466.363	489.051	379.864	404.593	323.376	202.496	298.298	218.549	153.961	150.014	169.543
AT5G44568	56.8572	82.8392	128.563	71.3316	96.6794	50.6872	37.0018	59.7165	37.4135	67.6591	50.2019	73.7161
AT5G44820	20.5686	25.8248	29.7623	18.7347	23.7995	16.0921	10.035	16.3553	10.176	16.5252	9.63781	18.3394
AT5G45160	6.18913	7.96727	8.5818	10.839	8.0231	7.32609	13.0783	11.0152	13.5199	10.0281	8.61028	9.75995
AT5G45610	5.5797	5.78997	4.5033	7.09561	7.74966	7.28587	9.37537	7.86205	9.6708	10.6596	7.77476	9.85482
AT5G45750	27.9243	33.6099	31.5013	20.9282	23.2042	22.1122	20.9231	22.4374	16.9839	20.0209	33.4517	19.3036
AT5G45800	13.4479	15.5577	17.0771	23.687	22.073	13.6101	29.4415	24.5344	29.2072	19.6255	16.4097	18.8351
AT5G45950	77.7195	87.6586	61.9402	53.7398	50.0869	64.6285	51.7839	56.5389	49.9419	55.9853	68.9576	53.5295
AT5G46230	18.7759	25.0783	30.2028	20.5099	27.175	16.5483	10.0396	16.4744	12.0812	14.5362	13.4162	17.6294
AT5G46400	2.17441	3.47618	3.82028	4.28406	2.93832	2.42488	5.74135	5.20272	5.60366	6.38435	4.42899	5.55161
AT5G46870	4.62682	7.03392	6.74378	5.41789	3.93694	4.42961	3.79051	3.82047	4.13056	4.95686	4.97883	5.34733
AT5G47490	5.31813	6.27066	6.48698	8.74654	7.62547	6.05798	10.8011	8.06735	11.1437	9.89365	7.88599	9.33837
AT5G47500	5.62372	6.52818	5.80661	7.68981	6.48911	7.60069	13.6916	9.23433	13.9975	12.0377	10.4503	5.5731
AT5G47550	35.866	26.5738	22.7481	14.8547	17.3154	23.1026	16.2487	17.7743	15.2973	21.1185	24.9016	20.7571
AT5G47700	180.13	162.92	160.09	155.636	175.544	168.364	106.241	121.527	99.3666	122.736	154.279	130.066
AT5G47910	25.9634	32.3528	37.1018	46.7989	42.2109	31.7305	59.675	56.9172	59.5041	43.7404	41.4568	40.1739
AT5G48240	17.3386	14.3015	15.1657	13.4361	14.1006	11.5515	9.25273	10.4707	9.68973	10.2807	16.0789	13.4888
AT5G48450	5.06923	8.90576	9.3013	5.82603	6.47151	6.63789	5.40513	5.38382	4.02031	5.90282	6.38396	5.40325
AT5G49215	27.1799	35.7094	32.4901	25.9876	22.9919	29.122	20.2673	21.0962	21.2917	26.985	27.3078	25.4645
AT5G49430	3.56851	4.27532	4.47747	6.90666	5.52537	3.58863	7.37777	6.20087	7.97489	7.37255	5.80418	6.88044
AT5G49560	6.50897	6.58363	5.05125	3.69925	6.10578	6.44909	3.01129	2.73898	3.54194	3.81014	3.63318	3.04349
AT5G49740	51.3558	54.0601	50.9563	68.2567	52.8761	41.4589	107.562	75.7669	111.996	111.902	81.6642	99.9084
AT5G49930	9.02029	9.52938	10.051	14.6883	11.4461	9.6164	14.8315	14.8116	16.0346	11.9592	10.9176	11.5201
AT5G50160	37.1283	39.9764	48.3179	61.7512	50.7934	46.0079	75.9121	54.2616	73.6729	62.061	62.2896	53.7357
AT5G50170	2.3407	2.72095	3.09628	4.11119	3.33997	2.60628	6.29222	5.07332	4.74721	4.63096	3.91765	4.07247
AT5G50460	157.824	157.986	161.921	116.39	144.08	189.179	89.6503	109.965	85.044	134.982	140.804	148.188
AT5G50890	6.09844	6.07556	6.90277	5.34824	4.38068	3.83173	4.05834	4.06841	4.86437	4.91939	4.69601	4.2773
AT5G50970	5.54452	4.63571	4.7027	7.06286	5.57218	5.37297	8.86244	7.66986	9.43057	8.91602	7.6101	7.79249
AT5G51070	44.7561	57.8613	59.6747	64.8134	61.7394	45.2971	93.467	77.9067	95.2678	93.5	59.69	83.6031
AT5G51460	35.8852	42.9979	44.2455	33.299	33.6001	29.8632	20.1008	22.263	18.412	23.4303	18.6391	20.865
AT5G51540	3.83716	5.99381	6.23687	4.20002	4.07111	4.07709	3.62741	3.64425	3.36217	4.99144	4.32854	5.55703
AT5G51670	4.85682	8.29207	7.28695	5.15253	5.90271	3.2081	3.10554	4.01182	2.72955	2.0047	1.96586	2.35832
AT5G51690	3.14506	3.33212	3.36871	4.82149	4.50458	3.80618	6.00572	4.98837	5.53354	6.02415	4.35916	4.51616
AT5G52220	8.46098	7.45999	10.9378	3.66233	7.66913	2.80208	5.41588	3.50644	5.23313	6.52866	11.9462	8.03232
AT5G52420	42.3898	39.5495	32.962	58.7047	51.1262	56.3313	69.9036	60.9085	68.9599	53.3781	52.5584	54.8759
AT5G52650	271.105	252.102	251.052	251.134	269.249	276.725	170.793	188.021	161.171	176.377	220.601	195.804
AT5G52810	63.6316	76.0934	75.0265	44.9073	54.1322	45.8086	40.6107	54.2132	39.8504	58.0319	42.0038	64.8088
AT5G52882	49.4074	65.6767	57.5988	57.2567	50.525	48.2112	31.1142	41.1049	30.4472	37.4272	28.7844	28.1798
AT5G53070	24.6732	26.1952	23.3417	20.0565	18.3677	14.8159	18.2906	16.9896	16.6744	17.4392	22.0822	22.482
AT5G54080	4.14113	3.97647	6.46888	6.8956	4.47523	5.38088	9.86048	9.28883	9.97668	9.53994	6.14934	7.72032
AT5G54170	27.0556	31.1748	28.1	36.8031	38.1036	31.4519	53.7799	43.2596	50.2304	40.8487	35.3933	39.7554
AT5G54300	11.3836	11.1097	11.9042	7.47607	10.3146	8.54199	7.11958	5.7124	7.57296	8.72984	8.87485	11.1408
AT5G54380	62.1304	101.997	100.485	76.0421	73	52.3383	54.846	62.027	53.8526	38.035	34.9315	41.7708
AT5G54490	2.98832	3.21039	1.65383	4.12135	5.72068	3.17258	4.97973	7.33816	5.37851	4.19824	5.47814	3.63296
AT5G54610	84.7867	95.3326	128.826	67.8925	80.4232	60.0508	43.8284	63.047	46.3521	81.0282	38.1108	104.01
AT5G54650	3.09719	3.0376	3.69137	4.35376	4.77222	4.02055	5.16605	4.90731	5.85986	5.19453	4.25296	5.01173
AT5G54960	49.7005	48.9994	53.6625	68.2069	65.6451	61.5081	85.0055	78.4592	90.1338	65.9724	57.2538	70.0553
AT5G55450	171.153	159.806	224.965	177.662	253.753	187.931	52.5222	126.598	58.0994	121.473	88.0408	136.573
AT5G55850	133.012	177.793	175.992	128.074	147.497	144.303	107.652	118.57	103.826	141.427	127.556	134.727
AT5G55920	37.7659	36.6939	38.175	39.7516	40.041	31.9236	24.6602	26.9381	27.1523	28.6683	31.437	32.8639
AT5G55950	5.72077	7.09035	6.87964	4.969	4.52917	3.74552	4.90875	4.18762	4.19461	4.64504	4.35401	5.98267
AT5G56010	317.322	357.876	381.806	256.624	276.08	260.727	237.604	267.624	235.14	250.642	256.304	304.043
AT5G56030	295.026	345.357	376.525	273.132	278.327	259.468	228.33	263.4	225.044	229.863	233.098	290.101
AT5G56180	4.97824	5.26341	6.62016	7.43136	7.56131	6.96172	10.4834	8.94773	9.478	8.29534	8.55369	9.18245
AT5G56210	8.16604	9.26358	7.67411	13.6921	10.5528	9.16904	14.3089	13.2927	15.697	14.3731	13.8135	15.8224
AT5G56240	7.74306	10.0305	11.4706	12.605	10.7112	7.27779	17.6134	14.7563	17.4004	16.5094	11.8685	14.27
AT5G56270	6.63497	8.05502	7.13999	7.76416	7.17981	5.96423	13.9681	9.41008	12.5537	12.6168	9.80829	13.2181
AT5G56670	420.851	377.655	356.911	347.048	387.675	444.725	256.143	286.362	244.444	310.706	376.024	326.798
AT5G56710	470.564	408.454	400.809	384.258	458.031	427.831	273.87	343.333	283.517	289.845	392.423	309.8
AT5G57120	67.3069	61.3471	70.9327	50.9278	62.4444	60.8927	42.204	50.3478	44.7768	51.2897	65.3258	58.9923
AT5G57280	17.8402	14.2928	16.2452	14.1295	16.6992	13.7684	10.5274	11.9527	11.238	14.2405	16.9303	16.1859
AT5G57550	8.14308	14.1305	20.3821	13.3528	19.021	8.5293	2.84263	4.10375	4.11209	4.25382	0.73484	3.97627
AT5G57610	8.6446	10.0322	8.82606	14.9673	11.8538	10.4291	18.6668	15.8516	19.4628	14.1244	13.8507	15.2156
AT5G57660	3.78459	2.8817	4.04866	5.91903	6.31998	4.75135	9.20307	7.3991	9.04939	6.85167	6.23849	6.16628
AT5G58140	48.4505	60.0885	60.3481	74.6071	58.157	48.6321	92.376	83.15	94.881	83.0474	65.4061	78.7144
AT5G58350	5.21266	6.60934	7.27829	9.02163	8.38464	5.15179	12.2904	11.3364	12.5671	9.61585	6.72117	10.2637
AT5G58420	212.141	206.862	209.385	204.074	208.7	201.615	136.04	164.093	142.135	152.072	182.827	163.981
AT5G58670	48.0503	59.6728	71.2346	49.2792	49.4659	37.3334	33.3562	38.3759	30.5956	34.6966	22.6588	34.2946
AT5G59430	9.79517	7.86735	9.19309	12.4997	11.836	11.8461	20.6756	14.9821	18.5329	18.9453	16.1969	18.4205
AT5G59540	38.6448	49.7535	46.2517	62.1402	64.64	46.2583	83.6664	72.0959	81.1008	65.5313	59.435	63.5265
AT5G59850	305.684	274.279	276.775	259.613	307.265	288.174	173.825	199.815	166.53	205.506	267.736	219.166
AT5G60100	18.5349	21.9592	21.4707	27.6455	25.508	20.5825	36.1241	30.7566	37.2374	29.7985	22.0448	27.0985
AT5G60450	7.1911	9.02977	9.04495	11.5184	9.48921	7.64032	14.7516	12.3748	14.8247	15.2852	13.1255	13.8078
AT5G60670	116.698	97.5716	108.36	95.8733	95.5158	97.8785	60.1432	63.8252	54.9342	70.3971	93.5315	77.0071
AT5G60680	25.2568	28.1588	29.7726	19.9602	20.6432	15.0079	21.5659	15.6381	16.8746	20.6045	21.6433	25.6905
AT5G60840	28.155	26.492	31.2697	18.6791	20.9416	21.1713	16.2505	19.8025	15.8858	19.3399	17.0288	20.0159
AT5G60860	22.8102	25.7221	26.2997	17.2982	21.0472	17.1232	13.1787	14.4674	12.4754	14.4451	15.2395	13.6935
AT5G60970	3.12745	4.72072	4.02518	6.16174	6.62694	4.88277	9.15396	7.07326	9.801	5.87528	5.59244	5.78136
AT5G61020	74.4549	79.8022	78.8259	70.1363	70.1034	66.2209	56.8352	60.8039	55.844	63.8945	71.6649	75.4012
AT5G61170	211.121	196.03	195.087	202.293	220.984	225.957	136.059	159.529	133.441	153.208	192.654	167.94
AT5G61600	7.64417	13.6182	13.1697	15.2338	16.335	9.60252	33.1499	23.8991	31.2411	16.4328	28.0308	20.1311
AT5G61820	42.718	57.0076	43.4915	63.7696	60.1563	46.5877	93.5755	67.9672	90.8801	53.5215	46.0936	79.5631
AT5G62070	30.2326	39.3536	36.0124	23.6431	28.0296	25.4248	22.5495	22.5473	22.1634	30.3132	29.4676	38.801
AT5G62100	12.6499	16.529	16.9055	14.09	13.9908	12.7925	9.99503	12.4945	9.36882	9.00363	7.31996	10.9056
AT5G62440	22.4969	22.9606	24.2686	18.7377	19.3278	19.5968	12.5771	15.8162	14.4892	14.4971	19.4208	16.9752
AT5G63320	9.93811	8.9931	11.1496	14.672	15.2115	10.9156	16.1028	15.4598	17.2038	14.5044	12.1128	12.5128
AT5G63500	21.9725	19.3771	24.7832	16.9398	15.2769	19.7626	13.1729	14.5894	16.3413	19.7823	17.8777	17.3095
AT5G63780	72.1007	75.9641	70.5559	96.2826	86.2069	72.2331	136.212	104.912	140.788	93.8138	72.9272	107.67
AT5G63800	14.1211	18.134	14.7867	17.0122	14.3174	13.7702	31.5942	22.3021	33.2032	30.11	22.3855	25.2746
AT5G64080	13.0163	10.5572	15.1453	10.705	9.12215	9.13555	10.1249	6.06076	7.8106	6.74556	11.4928	7.48216
AT5G64140	126.975	130.843	121.247	119.665	145.729	142.955	85.8207	102.162	80.9595	99.4979	108.837	105.29
AT5G64310	24.2538	30.8955	31.0879	17.5382	16.801	22.0553	15.2152	15.291	14.0036	17.9733	26.2776	18.6699
AT5G64550	22.0188	18.7636	22.3875	32.1092	27.0277	24.0716	37.9818	31.6139	41.4707	41.9248	25.2217	39.3127
AT5G64840	78.6444	92.9035	89.1088	114.725	101.361	84.6298	151.28	123.286	152.435	110.665	101.091	111.242
AT5G65430	140.376	149.67	154.864	133.48	154.243	144.483	103.904	122.484	94.1487	97.7225	100.168	101.798
AT5G65470	63.7543	106.278	94.2963	56.5882	64.8737	60.6988	42.3841	47.2962	40.7216	35.9674	40.6993	37.3191
AT5G65660	14.7455	17.3097	16.9033	10.549	12.3978	11.2786	10.1979	10.4091	12.5369	16.1934	15.8828	15.9155
AT5G65730	259.861	276.96	258.31	274.924	238.477	243.621	170.646	189.943	166.931	164.604	162.49	143.886
AT5G65870	5.75884	7.55997	7.59751	8.61871	9.07148	12.1898	16.5054	10.703	12.8689	8.13587	7.38764	11.004
AT5G65880	19.8568	17.1787	20.429	13.6928	19.1189	17.6471	11.8752	14.4834	10.3448	14.5741	16.295	15.9983
AT5G66750	6.16825	6.7055	6.95948	4.99132	5.08902	5.503	4.60165	4.57939	4.08758	5.64815	5.33966	5.60354
AT5G66800	3.9302	9.37508	7.63192	5.39996	5.52098	7.58936	2.00265	3.89763	2.63874	2.90604	3.31799	2.56311
AT5G66820	12.519	10.1819	12.1862	18.3641	17.944	13.7779	21.6757	21.7469	23.5147	17.4596	17.0694	17.4171
AT5G66920	22.4024	26.1925	24.6409	22.1237	20.7465	19.0541	16.4965	18.596	17.7077	17.0608	18.048	16.6506
AT5G67280	15.0104	15.7261	16.5364	23.2334	21.6858	17.6633	30.0553	26.5318	30.0214	28.0546	22.5338	24.5756
AT5G67510	125.796	111.298	120.28	100.918	116.417	119.902	68.4699	88.1636	67.1876	77.7053	101.926	80.2686
AT5G14780	70.7398	78.4324	69.0539	61.127	57.8951	54.418	95.8631	80.3167	96.8129	86.6247	82.977	92.702
AT1G67050	20.7104	21.4175	24.6249	17.032	16.423	16.4558	30.0545	24.5583	28.9498	23.2721	23.3991	26.5008
AT4G11280	22.3735	34.454	21.5094	18.0563	19.3609	13.2391	47.8421	42.4626	45.6142	20.886	38.9619	35.075
AT1G09590	229.111	197.032	223.334	231.627	230.958	243.64	160.999	176.52	151.141	178.6	200.479	181.863
AT3G09630	246.052	231.348	228.82	250.281	271.898	258.766	178.263	196.635	175.449	186.417	223.368	200.059
AT2G22660	16.6335	24.0251	21.0067	19.8915	19.5097	15.8835	30.5846	28.0617	31.6979	32.2329	26.6412	30.7032
AT5G13370	9.72924	11.8449	9.61512	8.92608	9.44638	9.68147	15.9813	15.0766	15.6101	12.7985	11.8549	14.8475
AT4G31985	218.702	197.845	195.691	195.146	243.52	256.127	145.848	166.15	131.697	168.228	178.785	173.337
AT2G16280	140.579	188.846	164.111	180.618	183.38	166.691	115.813	139.438	113.594	88.4622	96.6257	85.0283
AT1G15100	25.8244	22.8848	23.5782	26.3437	29.0762	28.8575	19.7677	13.9438	19.5804	22.4833	26.1002	26.6326
AT1G08580	54.741	50.4769	51.0189	58.4957	59.2489	52.5939	37.7732	40.691	35.6563	43.0729	57.7853	48.6224
AT3G61110	269.997	248.405	252.428	250.428	265.972	309.399	192.891	200.175	186.987	204.192	227.183	214.883
AT2G18020	463.805	440.127	441.927	454.447	512.565	504.279	316.891	375.599	321.641	326.639	405.642	345.593
AT3G05030	14.2666	14.6782	14.7042	11.0922	10.2517	11.2787	21.0875	13.8844	21.6605	27.2743	25.247	29.4385
AT4G39180	4.03766	4.24949	3.96259	2.9358	3.18522	2.92679	5.41517	4.71847	5.64123	6.51373	5.93561	6.42801
AT5G54280	5.37001	6.79934	7.30855	5.00372	4.35638	4.36486	8.68935	6.30932	7.8326	9.94878	8.81665	10.1279
AT1G27435	51.5293	45.3466	47.6403	50.2904	53.6656	50.811	36.5071	36.751	32.5987	37.8212	49.1891	47.8902
AT1G17430	15.1341	23.233	21.5321	26.1859	29.8666	24.9915	13.0924	19.1349	14.0857	12.2663	9.18858	13.1777
AT4G25890	113.572	106.732	105.535	106.163	129.576	120.497	72.7145	90.962	77.0606	76.6282	91.5422	80.1703
AT3G20510	15.9624	20.1136	16.8103	27.2396	27.3	30.0235	15.0447	19.481	13.5848	22.8078	13.9525	20.2168
AT2G01250	422.676	415.473	410.649	393.388	454.348	462.619	293.452	327.323	285.801	293.589	384.479	322.586
AT5G05110	15.8033	17.4269	21.5459	15.4543	17.8358	14.5878	28.3597	23.8038	30.2863	23.1269	28.6649	25.5392
AT2G27710	286.834	281.75	263.484	281.226	305.947	317.367	185.997	233.65	191.256	217.457	278.344	227.688
AT2G15790	7.86465	8.03384	9.11429	8.66133	10.9873	8.05991	5.8689	5.54027	6.64164	8.40471	9.15972	9.56119
AT4G25270	5.82479	6.86325	5.40113	5.49516	5.64453	5.29282	10.6692	7.39934	10.7507	7.97386	8.08218	8.06986
AT2G27402	113.791	94.9665	84.5761	105.231	102.872	123.616	69.0275	78.5279	67.9483	72.111	87.0097	66.1976
AT5G27350	23.26	31.4284	25.3284	27.072	23.4161	23.2236	51.8456	30.0039	50.9117	44.4945	38.9841	37.0321
AT3G47360	1.69504	1.7915	2.38866	1.48427	1.56005	1.3232	3.78494	2.57572	4.34644	5.01624	5.20285	4.16102
AT1G08800	2.79939	3.85124	3.79026	3.5167	3.5692	2.12515	6.43465	4.91729	5.99249	5.8481	3.81876	4.92357
AT1G66465	2.85892	5.34972	5.24163	5.7712	7.93683	5.41477	1.76	4.13065	1.5436	2.93552	2.7207	1.88465
AT3G27400	5.30288	6.92337	7.35467	4.69395	6.2952	3.95961	14.3851	7.24057	11.3369	5.17356	8.72711	5.06689
AT4G27280	16.3803	34.7379	24.1323	20.6186	23.8699	15.3128	51.7348	51.1644	50.2106	20.7158	47.0861	34.1352
AT3G07390	111.278	120.246	117.771	168.678	162.099	155.412	123.851	134.84	129.58	103.397	99.3252	98.3854
AT3G06500	9.50023	10.9833	11.601	9.049	8.80562	8.45059	13.5076	12.2042	13.1375	18.9972	15.954	18.8503
AT1G68440	73.3106	77.5349	73.2069	91.5607	99.2579	82.3695	73.8478	78.8815	72.175	52.4431	56.518	53.2842
AT1G73920	19	18.7323	17.3197	17.0038	14.2855	14.4586	27.6286	20.5338	26.9955	36.14	29.3574	38.9313
AT5G39590	70.8415	76.749	69.7418	53.2207	48.4521	51.1376	76.9485	67.4683	77.0897	87.84	81.4294	92.4489
AT3G22970	53.2323	54.2066	55.1946	51.259	50.2698	50.0233	79.9737	58.0412	78.0147	115.486	90.297	104.708
AT1G04990	18.2232	18.7616	19.9904	15.4385	15.3582	14.9572	20.8506	18.9883	22.5824	25.769	26.1418	28.7397
AT2G41560	45.8701	49.772	43.1023	37.7422	32.2226	29.6695	50.6795	43.0962	52.8917	71.211	57.9494	62.7434
AT2G45680	21.1058	23.536	26.0422	30.5671	34.0787	27.9222	23.0951	25.3871	21.2986	17.2531	16.8942	18.664
AT2G42300	10.9845	12.5343	11.2663	14.0132	13.0004	12.4018	11.584	11.414	11.9794	8.78409	8.54683	8.75718
AT3G17390	789.721	969.628	920.857	902.259	927.909	823.359	754.859	785.586	747.578	554.618	631.462	546.123
AT3G62750	43.0741	43.8368	46.1248	47.7879	40.7447	40.1631	62.3611	54.9557	64.9022	74.3787	64.8485	67.525
AT2G40460	19.2439	26.6839	25.6958	33.5043	34.3071	28.616	30.6382	28.3252	29.9014	20.2563	19.2964	21.3388
AT1G01610	50.639	57.3103	53.5754	67.0465	68.3261	57.9282	52.3246	56.3325	53.7912	44.706	46.3666	44.3031
AT2G47600	20.2974	22.2217	21.0145	18.4394	17.6086	15.8852	21.9357	20.6775	22.59	28.0214	25.734	28.2906
AT3G59110	14.1308	17.4002	15.8979	18.6407	17.7305	16.0311	14.9618	14.5479	15.4348	12.4076	11.4906	11.4314
AT4G01330	20.6129	27.61	25.4075	29.2904	25.2546	25.1449	19.7043	23.0233	20.4809	17.4666	13.8387	13.8288
AT5G44020	346.424	443.7	406.661	460.552	440.883	375.268	310.632	355.109	304.621	266.899	265.038	210.948
AT3G02910	51.9895	59.7825	56.768	79.1557	80.3903	77.386	72.4179	69.2265	71.0984	62.5745	53.1161	58.2242
AT5G41900	14.3872	16.6555	15.2535	12.8697	11.3541	11.0504	17.4076	14.213	17.3368	20.2897	20.3955	24.4036
AT3G54640	59.3452	60.8773	65.7662	84.802	84.7054	80.5482	69.7902	78.9699	71.3495	59.0509	60.2257	55.5173
AT1G56280	357.491	384.582	404.919	292.39	285.508	283.553	352.707	321.553	347.139	496.892	393.182	530.621
AT1G74100	107.579	115.027	125.496	135.232	141.361	146.082	138.632	135.916	139.289	96.6557	105.649	93.8409
AT1G08570	61.9472	60.8772	60.5873	54.7819	51.1812	54.4722	79.0258	55.9602	78.0493	99.345	90.3915	106.59
AT2G28130	3.43283	4.50394	4.91337	6.99664	6.64571	6.0064	4.80989	4.46092	5.38125	3.67248	3.10431	3.12725
AT2G45180	1392.3	1530.28	1436.37	2200	2204.43	1677.75	1383.22	1657.1	1423.96	1186.42	1160.79	796.239
AT2G01850	134.84	183.073	183.064	181.078	186.588	131.714	141.366	141.664	132.647	99.808	99.9773	100.853
AT3G25590	8.23348	7.75598	7.02967	7.59752	5.85117	6.18324	12.6739	8.21943	10.201	15.0689	13.2944	14.7659
AT3G21260	5.90165	5.673	5.05975	4.39759	3.55145	4.1345	6.57054	5.6107	6.00175	9.19021	8.55332	8.75616
AT3G16640	1149.34	1177.35	1331.43	841.163	858.796	885.302	988.175	967.282	981.609	1426.61	1203.01	1536.34
AT5G65410	10.4126	11.6964	12.0508	14.0121	13.7421	13.9869	12.5421	11.4161	11.4465	8.53324	9.1639	8.01047
AT2G42600	324.33	372.723	381.451	290.05	228.387	266.937	388.799	313.449	396.361	520.956	398.225	521.229
AT4G37800	273.839	290.01	256.19	309.665	277.32	255.189	242.684	279.733	243.88	202.561	183.424	188.387
AT1G58180	25.3099	30.7415	34.6979	40.2576	44.6566	37.5396	36.6743	34.1824	37.3125	29.306	24.692	28.2152
AT1G09200	252.952	220.147	262.088	267.99	280.882	279.827	242.574	263.953	242.235	180.611	193.232	190.766
AT5G64620	83.105	93.9344	98.1916	82.7441	92.869	88.1493	72.7524	84.2564	75.3206	64.3742	56.283	56.3372
AT4G13170	37.0212	34.1129	36.5461	42.2311	45.9297	39.409	30.3663	33.7201	30.8147	26.5639	30.6237	26.0045
AT1G75840	79.7269	84.9619	86.6377	77.1846	84.348	86.7529	63.6742	62.8948	59.484	53.996	61.1893	52.435
AT1G64720	552.044	510.985	525.082	462.331	461.651	440.754	622.648	567.356	615.001	845.843	621.919	825.024
AT3G11410	62.7505	85.6251	73.7183	55.07	55.9121	52.6106	71.968	63.8367	68.5174	86.6409	90.3368	112.197
AT1G61580	50.9198	52.1578	50.4713	67.9202	70.6367	50.841	39.1301	51.9665	39.4691	26.153	37.8692	32.4881
AT5G42100	58.0265	76.7895	92.9013	91.9443	90.3607	77.0986	68.7667	73.7663	70.8792	56.103	51.706	54.7086
AT4G26080	28.5274	29.7204	35.3568	33.7563	30.1911	31.5812	48.4663	37.9283	50.4401	54.7905	49.3819	56.776
AT3G04910	71.8531	84.4963	75.9233	81.6186	71.5786	67.8398	125.25	95.8838	114.472	120.603	108.526	125.831
AT3G52500	130.59	157.136	155.831	177.898	159.056	134.822	143.514	157.025	146.607	110.452	114.951	105.605
AT1G28960	11.4045	11.2708	11.3561	11.7453	11.5186	9.24958	18.7281	14.6966	16.9015	19.5723	17.5164	22.1094
AT3G27540	13.9691	16.7261	15.6422	16.1396	16.7718	14.0909	13.1212	12.7187	13.1199	11.071	11.0359	10.6981
AT2G36910	21.8485	26.0465	25.1316	25.4606	20.5816	19.2628	32.4869	27.4506	34.7214	37.014	33.5928	35.8221
AT1G26670	57.0669	60.781	63.9502	47.7352	51.1398	47.2055	64.2669	58.8152	62.186	81.4616	65.9701	85.645
AT4G09730	50.8891	50.8356	52.5718	68.5609	63.4554	51.2146	61.2139	57.9064	58.0309	42.5459	46.3072	43.5931
AT5G54390	70.184	82.2323	76.3149	77.226	77.6819	75.4155	112.124	91.2446	110.319	126.726	106.022	129.263
AT3G04210	144.196	203.088	240.908	217.859	225.99	157.881	117.976	169.554	116.379	105.554	68.7995	100.747
AT1G55110	10.0008	10.1167	12.9313	12.44	10.8683	11.3796	17.5875	16.9998	16.4335	21.184	17.4068	21.5448
AT5G13400	22.232	29.2048	28.3197	28.4091	26.9959	24.2671	22.6797	23.8438	24.2881	19.0956	18.7054	18.9834
AT5G27150	46.8716	59.0061	43.9282	47.9866	41.2908	41.7206	52.27	46.4465	53.9852	77.2745	68.5972	74.9696
AT4G30470	45.2153	54.5827	52.3278	49.7183	51.3645	53.3251	45.353	45.5903	43.1674	31.1558	38.5826	33.4467
AT4G09420	4.65627	6.6505	7.41713	6.03542	7.21756	5.16528	4.85309	4.58044	4.26303	3.12012	3.151	2.69285
AT1G17550	28.64	32.6964	29.3464	29.0553	26.0189	23.2948	38.8271	30.7308	37.7241	41.777	38.4358	44.6998
AT5G10240	11.0897	11.5237	13.0472	14.4917	12.9924	14.0455	10.2585	12.4838	11.1021	9.05835	8.88835	9.16698
[truncated: 383 more rows]

## Sheet: DEG cluster annotations
id	PST3	PST1	PST2	PCol1	PCol3	PCol2	ST1	ST2	ST3	Col3	Col2	Col1	Clade	annotation
AT4G25780	12.7252	11.984	10.2843	6.68102	6.88156	7.08643	12.0324	10.0437	12.1921	8.19578	10.6437	9.61127	1	CAP (Cysteine-rich secretory proteins, Antigen 5, and Pathogenesis-related 1 protein) superfamily protein [Arabidopsis thaliana]
AT1G74030	11.5036	11.608	8.67512	6.9954	7.20918	7.86684	10.522	10.9987	11.8907	10.4946	9.77022	9.34983	1	enolase 1 [Arabidopsis thaliana]
AT1G74100	139.289	138.632	135.916	96.6557	93.8409	105.649	135.232	141.361	146.082	125.496	115.027	107.579	1	sulfotransferase 16 [Arabidopsis thaliana]
AT1G08920	9.82356	9.06707	6.63308	4.95194	4.65437	5.78674	8.77802	9.39488	9.50946	7.0877	6.1219	5.24492	1	ERD (early response to dehydration) six-like 1 [Arabidopsis thaliana]
AT5G20970	9.44422	10.2253	8.26135	4.78688	4.58844	7.81138	9.27804	10.3292	8.80506	9.10346	7.88905	10.4334	1	HSP20-like chaperones superfamily protein [Arabidopsis thaliana]
AT4G23800	14.3796	13.9388	12.8653	6.65631	6.86119	11.0266	12.4588	12.6761	13.4762	14.2358	9.4074	10.8833	1	#N/A
AT5G24110	3.24757	3.94132	5.98046	2.60285	2.47726	1.20439	4.65991	6.87872	6.64679	4.25413	2.64681	1.70293	1	WRKY DNA-binding protein 30 [Arabidopsis thaliana]
AT5G48540	23.6035	24.0571	28.06	15.6018	15.4142	13.2475	24.623	29.4012	28.4717	24.7021	18.5525	18.874	1	receptor-like protein kinase-related family protein [Arabidopsis thaliana]
AT1G21120	13.0361	11.206	16.4959	7.47742	7.3437	5.24641	12.955	16.5748	14.7777	11.4444	5.34303	7.83187	1	O-methyltransferase family protein [Arabidopsis thaliana]
AT2G39420	25.4324	23.6069	32.259	14.5791	19.3458	17.0623	25.5389	31.2885	26.2201	24.6272	22.5801	17.854	1	alpha/beta-Hydrolases superfamily protein [Arabidopsis thaliana]
AT3G12145	15.8532	15.4865	19.296	10.9908	12.3603	10.861	15.1702	17.3942	23.4641	14.9069	14.9293	15.1525	1	Leucine-rich repeat (LRR) family protein [Arabidopsis thaliana]
AT3G05410	28.0515	31.289	33.5666	20.3905	19.606	19.6721	31.4595	34.6813	35.1121	29.6178	26.6216	33.9342	1	Photosystem II reaction center PsbP family protein [Arabidopsis thaliana]
AT1G09200	242.235	242.574	263.953	180.611	190.766	193.232	267.99	280.882	279.827	262.088	220.147	252.952	1	Histone superfamily protein [Theobroma cacao]
AT2G30424	13.0731	14.6443	15.8959	10.3805	10.5811	13.2563	18.9985	20.4974	17.5253	10.464	11.8935	13.5537	1	Homeodomain-like superfamily protein [Arabidopsis thaliana]
AT3G61920	16.7535	16.4648	22.6051	11.946	11.049	19.2798	29.5604	26.5671	28.0886	10.9908	16.2268	15.0372	1	UvrABC system protein C [Arabidopsis thaliana]
AT4G30610	19.1759	19.2489	21.6833	15.3835	9.38797	20.6303	30.9747	30.8526	26.0847	16.039	21.8665	20.3644	1	alpha/beta-Hydrolases superfamily protein [Arabidopsis thaliana]
AT3G10520	197.946	207.273	208.004	170.81	136.47	178.694	238.216	247.111	221.947	175.291	167.528	210.356	1	hemoglobin 2 [Arabidopsis thaliana]
AT2G42040	15.6814	13.6455	15.065	10.3074	8.41678	10.5042	16.4962	18.5882	16.7152	14.0623	11.7177	12.9024	1	WRC protein [Arabidopsis thaliana]
AT4G04955	8.67099	7.9733	9.53919	6.53529	4.50438	4.74301	15.6174	15.4423	10.9564	6.17874	5.78285	6.31588	1	allantoinase [Arabidopsis thaliana]
AT3G07390	129.58	123.851	134.84	103.397	98.3854	99.3252	168.678	162.099	155.412	117.771	120.246	111.278	1	auxin-induced in root cultures-like protein [Arabidopsis thaliana]
AT5G16570	14.1784	12.0483	15.3204	7.61038	5.62188	6.80476	19.6927	20.7981	17.7537	8.85201	10.0506	8.36557	1	glutamine synthetase 1;4 [Arabidopsis thaliana]
AT2G30010	53.156	52.5908	69.992	38.1592	27.1089	33.5827	75.664	74.6733	59.3643	42.1309	43.3131	46.7979	1	TRICHOME BIREFRINGENCE-LIKE 45 [Arabidopsis thaliana]
AT4G36220	117.816	121.974	129.314	74.3271	70.501	95.9963	142.255	147.424	133.867	104.829	110.248	99.8953	1	ferulic acid 5-hydroxylase 1 [Arabidopsis thaliana]
AT5G63140	9.85445	10.6447	10.3108	6.57396	5.25119	8.31819	12.6879	12.4683	10.2995	6.97229	8.9644	8.32469	1	purple acid phosphatase 29 [Arabidopsis thaliana]
AT5G13930	750.23	752.094	791.966	328.402	342.074	460.989	837.449	781.514	735.761	498.694	539.765	634.044	1	Chalcone and stilbene synthase family protein [Arabidopsis thaliana]
AT3G51240	95.7691	101.479	106.918	44.6263	41.3422	75.8492	108.825	115.377	115.171	59.5326	75.1255	86.9193	1	mutant protein of flavanone-3-hydroxylase [Arabidopsis thaliana]
AT5G08640	151.802	166.544	160.305	83.0965	81.8596	128.979	161.019	155.885	161.807	105.231	122.31	151.272	1	flavone synthase [Arabidopsis thaliana]
AT2G23910	41.3821	47.2553	39.3262	20.5345	20.5486	30.6986	41.1178	46.3262	41.953	21.6963	26.3011	34.7699	1	NAD(P)-binding Rossmann-fold superfamily protein [Arabidopsis thaliana]
AT5G48880	62.7315	70.2865	69.7848	32.8211	26.7444	51.6098	64.0253	66.857	73.4913	32.281	38.3003	49.7195	1	peroxisomal 3-keto-acyl-CoA thiolase 2 [Arabidopsis thaliana]
AT3G53730	152.244	148.032	160.627	107.318	110.826	139.871	158.387	174.295	184.729	129.454	123.111	150.531	1	histone H4 [Zea mays]
AT1G06000	140.302	139.655	177.903	93.0251	86.605	137.47	172.195	174.855	197.805	111.853	122.117	140.307	1	UDP-Glycosyltransferase superfamily protein [Arabidopsis thaliana]
AT5G53880	217.742	216.492	261.305	178.553	151.783	200.163	231.203	247.588	286.065	207.524	204.501	226.363	1	hypothetical protein AT5G53880 [Arabidopsis thaliana]
AT4G15620	51.1352	49.7352	65.9886	25.6591	26.9717	35.1345	57.1285	48.9921	61.0041	29.3688	35.5622	32.4583	1	Uncharacterized protein family (UPF0497) [Arabidopsis thaliana]
AT2G22170	96.4886	88.7628	124.411	52.174	59.9808	70.0579	113.479	111.053	118.171	76.6028	82.4713	81.1066	1	Lipase/lipooxygenase, PLAT/LH2 family protein [Arabidopsis thaliana]
AT1G25520	21.7742	21.3599	20.6395	18.2692	19.193	17.8251	26.4654	26.9319	20.5822	16.9847	18.944	12.9833	1	Uncharacterized protein family (UPF0016) [Arabidopsis thaliana]
AT3G52710	19.8975	19.8251	20.3816	17.6856	19.7182	16.8151	22.3851	23.8119	19.001	17.6628	13.2861	9.19153	1	hypothetical protein AT3G52710 [Arabidopsis thaliana]
AT4G36040	11.4819	9.60862	10.7936	4.31484	4.3083	3.36964	12.6249	14.5704	7.97737	3.76653	2.53091	2.76419	1	Chaperone DnaJ-domain superfamily protein [Arabidopsis thaliana]
AT5G55930	5.53081	5.73896	5.73454	2.57134	1.75041	2.00543	7.56739	8.1056	4.4257	3.0438	2.37312	1.60128	1	oligopeptide transporter 1 [Arabidopsis thaliana]
AT1G71880	135.897	139.348	133.307	88.4758	79.6334	89.9858	177.401	184.012	107.988	102.033	85.5913	75.1863	1	sucrose-proton symporter 1 [Arabidopsis thaliana]
AT5G11920	9.94419	9.46497	11.1916	1.9879	2.48111	3.37752	10.2976	14.1625	4.22505	2.87545	2.19708	0.95512	1	6-&amp;1-fructan exohydrolase [Arabidopsis thaliana]
AT2G43570	18.3905	18.3583	25.2045	7.27572	9.11844	8.34803	19.1052	29.1903	9.11721	13.1571	8.39356	4.50027	1	chitinase [Arabidopsis thaliana]
AT2G17710	14.7902	15.0137	12.5399	8.86139	4.82331	8.52723	13.461	16.5218	7.11132	5.25166	7.19606	3.48312	1	Big1 [Arabidopsis thaliana]
AT2G14610	293.327	273.341	294.955	12.7515	2.81531	217.065	300.897	471.895	14.1533	4.36805	1.0599	0.405909	1	pathogenesis-related protein 1 [Arabidopsis thaliana]
AT5G64000	8.57271	9.58641	16.4153	7.83907	6.47048	7.18298	14.0718	14.6669	4.66945	6.22763	3.29699	3.39257	1	Inositol monophosphatase family protein [Arabidopsis thaliana]
AT4G18250	4.39065	4.99679	7.73128	2.68297	2.05436	1.36722	6.91965	8.16216	2.20181	2.62665	1.5782	1.08483	1	receptor Serine/Threonine kinase-like protein [Arabidopsis thaliana]
AT1G21240	7.64345	6.59332	11.1486	4.42445	4.41774	3.45115	8.14079	9.34482	3.30419	5.46122	2.34016	2.09116	1	wall associated kinase 3 [Arabidopsis thaliana]
AT1G74710	16.3736	14.6176	25.2657	11.863	10.1828	12.2012	18.5853	20.5067	12.4988	12.4577	9.08413	8.67738	1	ADC synthase superfamily protein [Arabidopsis thaliana]
AT5G28630	9.00828	7.87432	17.8494	4.43612	3.91264	3.13546	13.5312	14.8941	9.85984	4.73293	3.18028	2.84188	1	glycine-rich protein [Arabidopsis thaliana]
AT3G54150	4.01929	3.68652	7.18845	2.9326	2.11211	1.63103	5.8252	6.95407	3.39795	2.17793	2.34365	2.91557	1	S-adenosyl-L-methionine-dependent methyltransferases superfamily protein [Arabidopsis thaliana]
AT5G51465	3.42268	2.74973	7.39383	2.10118	0.372977	1.5232	5.30407	6.97432	1.55671	1.37954	1.11581	0.997085	1	hypothetical protein AT5G51465 [Arabidopsis thaliana]
AT1G22360	26.5127	25.8069	34.7782	22.2675	17.6253	20.0591	31.4036	33.3324	26.7504	24.286	24.4513	17.1653	1	UDP-glucosyl transferase 85A2 [Arabidopsis thaliana]
AT5G05440	7.20529	9.8115	14.1136	2.55143	3.03855	2.86519	14.2865	18.6719	10.022	4.84274	6.78442	2.29822	1	Polyketide cyclase/dehydrase and lipid transport superfamily protein [Arabidopsis thaliana]
AT5G37600	92.1209	91.2035	132.923	60.6431	52.6993	49.0362	137.033	167.672	83.6918	71.6416	58.0961	48.4176	1	hypothetical protein AT5G37600 [Arabidopsis thaliana]
AT5G20400	7.42602	8.1267	10.0584	5.36985	4.62579	4.12172	10.3658	11.5055	7.58234	6.84384	4.42838	4.76661	1	2-oxoglutarate (2OG) and Fe(II)-dependent oxygenase superfamily protein [Arabidopsis thaliana]
AT4G23200	3.45968	3.38158	6.29948	1.70095	1.92483	1.80027	6.72691	6.73049	3.8562	2.90361	1.6259	0.871737	1	cysteine-rich RLK (RECEPTOR-like protein kinase) 12 [Arabidopsis thaliana]
AT1G18570	22.8989	22.0647	25.3503	18.3103	14.674	11.6285	25.3248	29.7012	20.4952	19.9837	14.3079	9.64038	1	MYB51 [Arabidopsis thaliana]
AT4G36410	14.7589	17.023	24.1587	14.7182	10.3098	12.2619	21.0538	26.3453	14.7964	16.6136	7.79193	7.63979	1	ubiquitin-conjugating enzyme 17 [Arabidopsis thaliana]
AT1G43910	20.6644	19.6364	29.5017	9.47056	9.81028	11.455	28.3462	34.9141	11.4763	23.1257	11.2021	10.9336	1	P-loop containing nucleoside triphosphate hydrolases superfamily protein [Arabidopsis thaliana]
AT5G64810	4.36404	3.89431	8.73406	3.09297	3.13348	1.93592	6.47466	9.7853	4.42652	5.94355	2.59594	1.54648	1	WRKY DNA-binding protein 51 [Arabidopsis thaliana]
AT2G26560	25.5344	21.8663	37.0001	16.6433	12.6523	7.97622	36.7112	44.7517	16.8057	27.0471	14.2058	10.4672	1	phospholipase A 2A [Arabidopsis thaliana]
AT5G40780	27.4525	26.4584	36.1984	22.7565	22.6066	17.1874	38.06	47.1984	23.9114	31.3483	21.9464	15.1553	1	lysine and histidine specific transporter, putative [Arabidopsis thaliana]
AT5G52740	4.80755	5.6617	13.7935	3.45172	2.33943	1.9108	11.6177	16.7745	2.65028	5.35659	2.99946	3.57374	1	Copper transport protein family [Arabidopsis thaliana]
AT1G57630	9.36933	9.13956	19.2475	7.31434	8.20366	6.97295	16.8619	22.1338	9.75422	10.8545	4.2141	6.67557	1	Toll-Interleukin-Resistance (TIR) domain family protein [Arabidopsis thaliana]
AT2G40460	29.9014	30.6382	28.3252	20.2563	21.3388	19.2964	33.5043	34.3071	28.616	25.6958	26.6839	19.2439	1	Major facilitator superfamily protein [Arabidopsis thaliana]
AT5G13490	15.4087	16.4847	16.3323	9.12803	10.9672	8.62963	20.2492	21.0236	14.688	11.2927	13.5566	9.60107	1	ADP/ATP carrier 2 [Arabidopsis thaliana]
AT5G65040	7.14739	8.68271	5.93446	1.2502	1.42664	2.40817	11.1209	13.6192	8.81254	2.1107	3.07294	2.59342	1	senescence-associated family protein (DUF581) [Arabidopsis thaliana]
AT2G31750	53.2299	51.4697	51.3653	32.3713	34.4614	34.4463	64.0017	62.3197	56.1491	38.0713	41.6689	42.5545	1	UDP-glucosyl transferase 74D1 [Arabidopsis thaliana]
AT5G35732	5.6613	6.05931	5.54318	2.59068	3.19817	3.27805	6.07734	7.77623	6.28158	4.02039	4.50248	3.48695	1	hypothetical protein AT5G35732 [Arabidopsis thaliana]
AT3G43800	216.547	221.984	202.756	121.025	119.614	124.501	234.589	246.123	221.691	175.556	161.775	152.321	1	glutathione S-transferase tau 27 [Arabidopsis thaliana]
AT2G28130	5.38125	4.80989	4.46092	3.67248	3.12725	3.10431	6.99664	6.64571	6.0064	4.91337	4.50394	3.43283	1	actin protein 2/3 complex subunit-like protein [Arabidopsis thaliana]
AT1G58180	37.3125	36.6743	34.1824	29.306	28.2152	24.692	40.2576	44.6566	37.5396	34.6979	30.7415	25.3099	1	carbonic anhydrase, putative [Arabidopsis thaliana]
AT5G49280	10.9867	9.39273	10.7639	5.15757	5.7922	6.13024	11.9452	12.525	12.1216	8.34827	7.80988	6.01928	1	#N/A
AT5G22300	4.69846	3.92303	4.82205	1.92765	2.19303	1.80392	5.13638	5.23502	5.45294	2.24359	3.07099	2.39496	1	NIT4 [Arabidopsis thaliana]
AT5G47220	16.9322	15.7771	17.896	9.24262	9.03319	7.25988	18.9396	21.456	20.4462	9.95918	12.9923	6.87305	1	ethylene responsive element binding factor 2 [Arabidopsis thaliana]
AT5G03995	16.2374	12.4334	15.8144	7.77205	8.34033	4.57562	22.4597	17.2805	20.9386	13.1436	10.3557	8.18092	1	hypothetical protein AT5G03995 [Arabidopsis thaliana]
AT5G04230	37.8324	35.009	40.6587	16.2239	13.9765	15.3639	48.4082	43.3536	41.7745	26.3467	14.5265	18.2433	1	phenyl alanine ammonia-lyase 3 [Arabidopsis thaliana]
AT3G54640	71.3495	69.7902	78.9699	59.0509	55.5173	60.2257	84.802	84.7054	80.5482	65.7662	60.8773	59.3452	1	tryptophan synthase alpha chain [Arabidopsis thaliana]
AT1G47480	8.54754	9.69841	8.52897	6.78154	6.35098	5.08563	8.90378	11.3978	9.82333	6.44841	6.87347	3.39564	1	alpha/beta-Hydrolases superfamily protein [Arabidopsis thaliana]
AT5G08070	4.6467	5.01486	4.02185	2.63597	4.12521	2.45684	5.52241	5.70921	5.0218	4.07942	3.80518	2.4813	1	TCP17 [Arabidopsis thaliana]
AT4G27070	7.64926	7.76192	8.18879	5.72734	6.35644	7.23283	9.30818	9.73431	9.3272	5.97435	5.73043	5.33405	1	tryptophan synthase beta-subunit 2 [Arabidopsis thaliana]
AT3G21530	3.67957	3.29462	5.0742	1.79122	1.69474	1.63384	5.32645	5.57789	4.9166	1.50716	0.8644	0.623882	1	DNAse I-like superfamily protein [Arabidopsis thaliana]
AT3G13620	6.52069	5.90053	7.09822	5.06368	5.69643	5.26758	8.20204	8.35956	7.42808	5.81804	5.08225	5.11817	1	Amino acid permease family protein [Arabidopsis thaliana]
AT5G66620	4.12405	4.07667	5.77888	3.39808	3.47308	2.4556	7.6323	7.99305	6.38706	2.84589	2.8645	1.09702	1	DA1-related protein 6 [Arabidopsis thaliana]
AT1G49230	21.4888	18.9213	20.166	13.758	14.7013	9.59986	23.6419	22.088	20.5258	18.5902	13.1856	16.8678	1	ATL78 [Arabidopsis thaliana]
AT1G19510	8.29601	8.54258	9.34088	4.20854	6.42932	1.18984	17.7063	15.4672	12.3473	9.74011	5.63197	8.44776	1	RAD-like 5 [Arabidopsis thaliana]
AT1G43650	7.10497	5.68864	7.7251	4.67365	4.3999	4.56349	10.2328	9.2603	6.99585	7.89048	4.23949	5.05119	1	nodulin MtN21 /EamA-like transporter family protein [Arabidopsis thaliana]
AT1G31770	8.85106	8.20308	9.07884	5.07811	4.85482	3.31602	11.6637	10.0169	7.39414	8.66333	4.6884	4.59939	1	ATP-binding cassette 14 [Arabidopsis thaliana]
AT3G62950	8.38711	8.7026	7.29788	7.77241	5.68012	3.52451	16.0022	16.5105	5.95442	7.0031	3.79376	4.94388	1	Thioredoxin superfamily protein [Arabidopsis thaliana]
AT4G17680	3.81082	3.86494	4.81343	3.55251	3.3914	2.44968	6.05138	6.13044	4.04424	3.15731	3.64422	3.36747	1	SBP (S-ribonuclease binding protein) family protein [Arabidopsis thaliana]
AT2G11810	2.70425	3.2719	3.11975	1.55788	0.711096	0.774411	5.11864	5.04464	2.67114	2.04568	1.91461	1.83762	1	monogalactosyldiacylglycerol synthase type C [Arabidopsis thaliana]
AT1G76520	32.8346	33.0599	37.2441	21.3166	19.2149	14.3712	47.4326	49.5749	28.1114	27.4663	24.2247	17.5503	1	Auxin efflux carrier family protein [Arabidopsis thaliana]
AT3G16660	38.3218	33.0016	30.0693	27.0113	15.553	15.7368	52.7253	63.2862	36.4465	16.8745	9.33964	29.9967	1	Pollen Ole e 1 allergen and extensin family protein [Arabidopsis thaliana]
AT5G01210	15.3785	15.7765	13.667	12.6071	13.3163	8.20802	17.2799	19.4478	14.9092	12.5721	9.09491	13.613	1	HXXXD-type acyl-transferase family protein [Arabidopsis thaliana]
AT1G33080	11.8416	9.16819	8.61794	7.05743	7.95248	6.10659	11.3385	13.0492	9.38652	7.67326	7.15977	7.97331	1	MATE efflux family protein [Arabidopsis thaliana]
AT2G40010	4.82954	5.86649	6.73001	5.56236	4.94541	6.77426	9.27943	10.1144	6.8373	6.19254	5.64055	5.94929	1	Ribosomal protein L10 family protein [Arabidopsis thaliana]
AT4G17670	12.3169	11.1555	14.5677	8.03937	6.69877	10.9428	19.3125	20.125	12.1085	11.7365	8.43801	8.40191	1	senescence-associated family protein (DUF581) [Arabidopsis thaliana]
AT1G22400	12.6071	10.3893	19.4527	8.82848	6.64306	10.1683	19.8494	24.7356	11.538	10.99	11.2069	8.95868	1	UDP-Glycosyltransferase superfamily protein [Arabidopsis thaliana]
AT5G22520	3.64177	3.76895	8.35076	6.16223	4.21316	3.18001	10.3703	10.1814	6.68566	4.93732	4.1931	1.60583	1	hypothetical protein AT5G22520 [Arabidopsis thaliana]
AT3G55646	9.04377	10.4054	15.2646	12.9598	11.6912	9.42293	19.477	19.8695	11.8658	6.73088	6.90272	5.17692	1	TPRXL [Arabidopsis thaliana]
AT3G21460	29.5683	29.3675	33.7285	26.3256	23.4028	27.3334	48.5011	50.2367	30.1525	21.5357	11.3644	23.3931	1	monothiol glutaredoxin-S10 [Arabidopsis lyrata subsp. lyrata]
AT1G22690	50.4997	51.9735	66.0248	44.9773	20.7273	40.6718	81.1208	96.6657	53.3715	35.823	29.6747	46.5649	1	Gibberellin-regulated family protein [Arabidopsis thaliana]
AT3G22120	289.497	258.456	331.309	285.592	195.289	260.063	459.194	468.684	310.875	253.499	205.705	229.001	1	cell wall-plasma membrane linker protein [Arabidopsis thaliana]
AT3G60290	7.81295	7.47332	7.53362	6.34281	4.95989	6.64057	10.6742	8.64295	5.99523	4.29593	4.33977	5.62691	1	2-oxoglutarate (2OG) and Fe(II)-dependent oxygenase superfamily protein [Arabidopsis thaliana]
AT4G38620	27.9338	26.9657	25.4188	27.3955	22.2777	21.6837	36.3289	34.8284	31.0461	21.2599	22.8824	20.3673	1	myb domain protein 4 [Arabidopsis thaliana]
AT5G62730	6.39624	5.77449	4.40417	5.00112	2.50309	4.21285	8.04345	7.53965	6.24726	3.74072	4.5989	3.89327	1	Major facilitator superfamily protein [Arabidopsis thaliana]
AT2G10940	1089.34	1051.74	1125.03	989.514	621.074	958.867	1436.73	1364.59	1270.53	853.677	885.626	914.131	1	Bifunctional inhibitor/lipid-transfer protein/seed storage 2S albumin superfamily protein [Arabidopsis thaliana]
AT4G37530	8.13382	7.57561	5.03729	4.64692	5.11916	3.97577	7.04682	9.6346	6.12892	8.85117	6.6384	4.05647	1	hypothetical protein AXX17_AT4G42760 [Arabidopsis thaliana]
AT5G08610	49.0807	48.1858	44.5322	37.8675	40.835	38.9327	65.3521	61.7359	46.7033	61.1961	45.7923	45.5003	1	P-loop containing nucleoside triphosphate hydrolases superfamily protein [Arabidopsis thaliana]
AT5G65380	29.6264	27.7657	27.0893	21.3632	23.7459	20.7575	35.3121	33.9589	28.9723	32.0582	30.1808	21.3096	1	MATE efflux family protein [Arabidopsis thaliana]
AT4G30270	76.4041	78.4455	66.3029	44.3401	38.7668	34.7198	111.73	120.307	66.4533	111.582	93.3452	45.8923	1	xyloglucan endotransglucosylase/hydrolase 24 [Arabidopsis thaliana]
AT5G42100	70.8792	68.7667	73.7663	56.103	54.7086	51.706	91.9443	90.3607	77.0986	92.9013	76.7895	58.0265	1	beta-1,3-glucanase [Arabidopsis thaliana]
AT2G39210	15.8905	16.0431	20.0256	12.387	13.2377	9.29529	18.0596	20.1989	17.0915	20.9862	17.1159	12.2829	1	Major facilitator superfamily protein [Arabidopsis thaliana]
AT2G28930	16.0905	15.971	17.2212	12.2134	11.41	10.9248	18.2952	18.9014	16.7734	18.9204	14.0754	13.1345	1	protein kinase 1B [Arabidopsis thaliana]
AT5G23210	40.2015	39.528	39.7767	22.2081	19.622	20.7452	41.9001	40.4147	37.1655	46.6438	32.9808	20.9604	1	serine carboxypeptidase-like 34 [Arabidopsis thaliana]
AT1G04040	234.115	231.809	260.418	161.233	118.886	188.299	342.743	326.11	215.807	224.675	282.834	235.377	1	HAD superfamily, subfamily IIIB acid phosphatase [Arabidopsis thaliana]
AT5G09470	6.70246	6.47508	8.64021	2.68242	2.77675	3.0478	13.1741	14.46	6.57039	9.59655	9.94226	4.02135	1	dicarboxylate carrier 3 [Arabidopsis thaliana]
AT5G20250	27.8619	25.2471	31.7289	11.9983	8.23974	8.02725	42.5992	43.6333	22.2298	32.4273	30.2917	14.9816	1	Raffinose synthase family protein [Arabidopsis thaliana]
AT1G79720	33.1393	32.3757	32.854	25.5204	22.7108	24.7329	38.3349	40.1918	27.7708	34.8645	35.1797	29.9844	1	Eukaryotic aspartyl protease family protein [Arabidopsis thaliana]
AT5G61590	81.7418	83.8681	123.999	36.0044	47.3425	38.2478	106.25	128.599	73.2735	71.7572	87.643	44.7945	1	Integrase-type DNA-binding superfamily protein [Arabidopsis thaliana]
AT2G25735	8.34391	8.56823	11.8736	4.81173	4.79313	4.97369	11.6224	16.3768	8.90804	7.69353	11.255	4.54519	1	hypothetical protein AT2G25735 [Arabidopsis thaliana]
AT2G31110	8.99525	8.39814	8.55932	5.36026	4.49759	5.38785	11.6739	11.9689	5.40628	8.07373	7.14738	5.65585	1	trichome birefringence-like protein (DUF828) [Arabidopsis thaliana]
AT2G17500	12.5312	14.9053	12.8149	8.12731	9.13688	9.25214	19.0132	20.9817	11.5609	13.7551	10.8953	8.98183	1	Auxin efflux carrier family protein [Arabidopsis thaliana]
AT1G24530	5.31769	4.86368	5.50281	2.66696	1.70427	2.33498	6.13869	7.08784	3.94667	4.81246	3.94726	2.46908	1	Transducin/WD40 repeat-like superfamily protein [Arabidopsis thaliana]
AT1G66940	34.3697	34.3711	39.6561	23.8856	19.4085	22.8147	45.8141	45.6995	33.0673	32.3607	30.5388	25.6972	1	kinase-like protein [Arabidopsis thaliana]
AT1G76350	11.3749	11.4337	11.7226	9.77858	8.30398	6.18317	15.5251	13.2165	11.3803	13.2037	13.1205	7.54363	1	Plant regulator RWP-RK family protein [Arabidopsis thaliana]
AT2G43200	9.10138	8.11445	9.89427	8.34816	8.01556	4.23993	13.9071	12.171	10.5257	10.331	9.86592	5.70457	1	S-adenosyl-L-methionine-dependent methyltransferases superfamily protein [Arabidopsis thaliana]
AT5G54240	4.14438	4.07164	4.34962	2.71645	3.95443	1.76678	6.83585	5.82772	3.45331	3.20031	4.17394	3.0359	1	membrane lipoprotein lipid attachment site-like protein, putative (DUF1223) [Arabidopsis thaliana]
AT1G29300	8.95381	9.10357	8.76209	6.18575	7.45449	5.66099	10.5002	9.4446	7.62929	8.09913	8.47614	7.391	1	intracellular protein transporter, putative (DUF641) [Arabidopsis thaliana]
AT4G31800	16.7018	17.1341	31.7107	7.15458	8.37541	8.82988	36.299	49.2627	18.5183	36.0982	29.2758	10.5967	1	WRKY DNA-binding protein 18 [Arabidopsis thaliana]
AT1G25560	40.4241	39.0618	49.6788	25.932	29.6195	23.4242	54.5424	60.0888	35.4219	50.7177	46.1592	31.8464	1	AP2/B3 transcription factor family protein [Arabidopsis thaliana]
AT1G08930	114.557	113.892	150.123	109.731	86.3922	83.5279	167.993	203.896	138.38	195.27	160.07	111.736	1	Major facilitator superfamily protein [Arabidopsis thaliana]
AT3G01290	86.0259	81.1479	134.043	77.0247	64.8034	54.2614	149.324	184.594	92.6354	170.244	129.184	83.2213	1	SPFH/Band 7/PHB domain-containing membrane-associated protein family [Arabidopsis thaliana]
AT5G48657	4.12531	5.61	7.69155	5.08228	4.27333	2.47011	9.76487	9.70536	5.43306	9.68621	5.90043	3.65567	1	defense protein-like protein [Arabidopsis thaliana]
AT2G41100	50.7806	51.8245	81.3281	56.0474	44.1204	45.0732	82.1479	100.245	59.1516	71.9031	61.8287	46.4368	1	calmodulin-like protein [Arabidopsis thaliana]
AT1G35230	9.2741	7.82056	13.5673	10.152	6.38232	7.68653	14.7118	17.8831	11.2821	14.9971	12.0402	6.26274	1	arabinogalactan-protein homolog [Arabidopsis thaliana]
AT1G65845	12.2406	12.3497	12.6021	11.0792	10.686	9.31797	17.794	23.2019	15.2041	19.3775	10.3706	7.22521	1	hypothetical protein [Arabidopsis thaliana]
AT5G45380	9.65229	7.96537	11.3625	8.55874	8.36627	5.73415	15.2145	18.3519	8.6515	10.6228	7.29696	5.29655	1	urea-proton symporter DEGRADATION OF UREA 3 (DUR3) [Arabidopsis thaliana]
AT4G01750	7.32094	7.76389	9.74999	7.44257	5.63396	4.23469	13.2532	13.8108	8.88655	11.4207	5.91468	3.9178	1	rhamnogalacturonan xylosyltransferase 2 [Arabidopsis thaliana]
AT3G07520	6.51371	6.43371	8.79843	6.32965	5.30935	5.42899	12.4452	12.1458	8.25499	9.49417	5.74722	4.26891	1	glutamate receptor 1.4 [Arabidopsis thaliana]
AT3G22060	22.5216	20.4198	31.8103	17.782	17.4187	13.6234	30.3451	42.1335	28.9556	25.9306	25.8837	21.6906	1	Receptor-like protein kinase-related family protein [Arabidopsis thaliana]
AT1G75040	211.976	198.023	405.284	159.06	164.317	162.744	507.253	664.451	373.252	345.102	222.137	141.492	1	pathogenesis-related protein 5 [Arabidopsis thaliana]
AT3G57240	13.0101	9.98138	28.1823	8.88532	11.666	11.0167	47.2652	64.2306	25.0605	26.9056	14.9364	13.0854	1	beta-1,3-glucanase 3 [Arabidopsis thaliana]
AT2G38310	31.7096	31.799	58.7672	20.876	17.6867	18.5705	90.9838	111.113	57.3346	56.7157	46.0313	33.0339	1	PYR1-like 4 [Arabidopsis thaliana]
AT4G18253	12.6048	12.0954	28.9746	11.6896	10.6245	11.3915	33.287	39.7767	17.9204	20.3913	10.7478	10.6583	1	receptor Serine/Threonine kinase-like protein [Arabidopsis thaliana]
AT2G18690	8.05889	8.12596	13.9794	8.59524	6.77905	6.76874	12.1809	18.0662	9.79734	10.7994	6.29602	7.17174	1	transmembrane protein [Arabidopsis thaliana]
AT2G18660	7.84947	7.49763	20.7995	9.12506	7.39737	9.97412	19.2098	30.7742	17.1903	14.2985	10.6355	7.3307	1	plant natriuretic peptide A [Arabidopsis thaliana]
AT3G59010	17.9101	17.6951	19.2254	16.998	14.6106	17.9661	25.7046	23.5001	24.3694	22.7845	20.6313	17.2286	1	pectin methylesterase 61 [Arabidopsis thaliana]
AT5G10240	11.1021	10.2585	12.4838	9.05835	9.16698	8.88835	14.4917	12.9924	14.0455	13.0472	11.5237	11.0897	1	asparagine synthetase 3 [Arabidopsis thaliana]
AT1G01610	53.7912	52.3246	56.3325	44.706	44.3031	46.3666	67.0465	68.3261	57.9282	53.5754	57.3103	50.639	1	glycerol-3-phosphate acyltransferase 4 [Arabidopsis thaliana]
AT1G68440	72.175	73.8478	78.8815	52.4431	53.2842	56.518	91.5607	99.2579	82.3695	73.2069	77.5349	73.3106	1	transmembrane protein [Arabidopsis thaliana]
AT2G45680	21.2986	23.0951	25.3871	17.2531	18.664	16.8942	30.5671	34.0787	27.9222	26.0422	23.536	21.1058	1	transcription factor TCP9 [Arabidopsis lyrata subsp. lyrata]
AT3G13310	25.8043	20.0455	29.4742	16.9062	15.0546	15.1074	43.4517	43.7502	35.4414	27.3394	27.6672	29.2184	1	Chaperone DnaJ-domain superfamily protein [Arabidopsis thaliana]
AT2G45180	1423.96	1383.22	1657.1	1186.42	796.239	1160.79	2200	2204.43	1677.75	1436.37	1530.28	1392.3	1	Bifunctional inhibitor/lipid-transfer protein/seed storage 2S albumin superfamily protein [Arabidopsis thaliana]
AT5G01810	56.5782	56.734	74.6211	23.1603	30.67	19.0789	95.1273	97.5645	79.7497	76.8942	83.3819	54.777	1	#N/A
AT1G70985	10.0502	9.79681	13.0481	6.5157	5.34408	4.14984	18.1122	16.9217	13.3441	14.2089	16.7939	8.14946	1	hydroxyproline-rich glycoprotein family protein [Arabidopsis thaliana]
AT5G64850	41.9298	37.5006	55.3088	25.1771	23.4421	29.6359	77.7891	83.7477	67.6758	56.3319	64.9033	38.2393	1	sorbin/SH3 domain protein [Arabidopsis thaliana]
AT1G17430	14.0857	13.0924	19.1349	12.2663	13.1777	9.18858	26.1859	29.8666	24.9915	21.5321	23.233	15.1341	1	alpha/beta-Hydrolases superfamily protein [Arabidopsis thaliana]
AT3G02140	1.96508	2.50536	3.43316	1.18083	1.1476	1.6093	5.10048	5.87918	1.99465	2.44214	3.16042	1.1431	1	AFP2 (ABI five-binding protein 2) family protein [Arabidopsis thaliana]
AT1G07780	8.24336	8.38021	8.97298	6.51069	7.69461	7.32422	12.1022	12.2374	9.15609	9.88026	9.19365	8.41764	1	hypothetical protein AXX17_AT1G07470 [Arabidopsis thaliana]
AT3G30775	4.76549	5.89613	7.13145	3.45042	2.53303	2.45842	16.4246	14.3633	6.924	6.66674	8.35534	4.94011	1	Methylenetetrahydrofolate reductase family protein [Arabidopsis thaliana]
AT1G12110	107.184	104.716	136.571	99.8117	79.4174	75.0019	158.499	153.616	118.85	126.144	117.255	92.142	1	nitrate transporter 1.1 [Arabidopsis thaliana]
AT1G76990	41.8524	41.4727	47.2315	35.3275	28.6596	27.9513	60.4745	63.3325	47.3362	43.4069	37.4492	27.9722	1	ACT domain repeat 3 [Arabidopsis thaliana]
AT5G58900	30.1535	32.6329	31.7777	27.2685	23.6284	26.8037	43.4024	38.613	32.8014	32.0618	35.4299	25.3474	1	Homeodomain-like transcriptional regulator [Arabidopsis thaliana]
AT1G01300	52.7555	48.7066	63.1004	55.3123	53.4677	47.5893	81.0736	78.5773	63.5292	73.1547	60.8031	56.405	1	Eukaryotic aspartyl protease family protein [Arabidopsis thaliana]
AT4G21870	5.54061	6.80017	8.05063	7.61473	5.4743	6.92523	11.5915	10.884	9.04702	9.47635	9.79319	6.38598	1	HSP20-like chaperones superfamily protein [Arabidopsis thaliana]
AT4G09030	34.5476	32.5265	29.4489	26.9406	27.0201	32.4584	37.661	42.8317	42.2405	32.5506	35.2134	33.9662	1	ATAGP10 [Arabidopsis thaliana]
AT1G10370	51.0249	49.664	42.9097	29.5306	40.0196	45.458	54.3088	54.2251	65.7039	37.3619	47.507	50.3428	1	Glutathione S-transferase family protein [Arabidopsis thaliana]
AT2G32150	10.4371	9.71593	8.20089	8.03252	9.17635	8.78326	12.9137	12.1707	14.8412	11.4904	13.5546	9.88918	1	hypothetical protein AXX17_AT2G28450 [Arabidopsis thaliana]
AT4G16140	24.8471	23.8274	23.7564	21.158	18.1225	29.3824	35.9819	28.7572	39.3491	25.9209	31.9813	25.3667	1	proline-rich family protein [Arabidopsis thaliana]
AT3G20510	13.5848	15.0447	19.481	22.8078	20.2168	13.9525	27.2396	27.3	30.0235	16.8103	20.1136	15.9624	1	Transmembrane proteins 14C [Arabidopsis thaliana]
AT5G65080	5.99812	7.06178	7.55713	12.518	29.5791	13.0421	40.7121	40.1416	38.8226	0.458724	0.723504	0.198929	1	MAF5 [Arabidopsis thaliana]
AT4G13577	4.44557	6.04401	4.20041	4.99928	7.16366	3.38618	12.5877	8.16024	12.1124	4.51005	3.06419	3.91164	1	hypothetical protein AT4G13577 [Arabidopsis thaliana]
AT4G33560	6.77136	6.50574	5.91507	6.81716	8.24278	6.9864	11.6297	10.8653	11.9555	3.12697	8.03384	7.01948	1	Wound-responsive family protein [Arabidopsis thaliana]
AT5G16200	6.93586	6.60418	6.70712	6.07176	5.83037	5.39427	7.77227	8.63244	10.1645	5.85246	6.9152	6.62079	1	50S ribosomal protein-like protein [Arabidopsis thaliana]
AT2G46650	95.422	101.526	113.628	101.351	108.051	95.5139	131.574	132.793	173.001	80.9432	85.0724	91.5324	1	putative cytochrome b5, partial [Arabidopsis thaliana]
AT1G10657	20.1478	22.6108	22.0898	24.223	21.0069	22.1646	32.4002	31.8164	38.8221	20.3862	23.8067	21.0403	1	transmembrane protein [Arabidopsis thaliana]
AT3G16670	133.305	136.068	210.963	181.933	93.687	139.383	309.193	306.135	367.522	125.312	84.1343	109.853	1	Pollen Ole e 1 allergen and extensin family protein [Arabidopsis thaliana]
AT3G56090	74.3683	81.4515	82.4295	76.1953	67.6339	89.7644	122.72	113.819	120.263	65.4533	67.5925	81.4258	1	ferritin 3 [Arabidopsis thaliana]
AT5G51720	48.6125	55.6592	65.2451	44.614	20.3531	29.484	126.86	120.487	142.842	4.92403	17.1868	12.8121	1	2 iron, 2 sulfur cluster binding protein [Arabidopsis thaliana]
AT4G08390	45.6192	50.7961	50.1469	44.2892	42.655	38.8886	83.065	82.881	77.8525	25.7975	37.4892	35.6884	1	stromal ascorbate peroxidase [Arabidopsis thaliana]
AT1G60950	3374.65	3269.3	3761.08	3335.67	2819.93	2930.85	4446.27	4363.28	4814.22	2207.2	3074.19	2928.23	1	2Fe-2S ferredoxin-like superfamily protein [Arabidopsis thaliana]
AT1G76800	8.14222	8.77844	8.69977	5.86139	5.12267	5.33884	12.3011	9.97466	10.6674	2.98813	3.55939	3.06286	1	Vacuolar iron transporter (VIT) family protein [Arabidopsis thaliana]
AT2G40300	19.8959	22.5354	23.9369	17.803	11.486	14.5935	32.169	33.5535	33.0251	8.54172	11.7267	10.5277	1	ferritin 4 [Arabidopsis thaliana]
AT5G17170	284.77	290.376	307.169	224.326	171.153	178.624	399.877	398.968	436.753	86.8334	161.103	137.069	1	rubredoxin family protein [Arabidopsis thaliana]
AT5G40650	14.6843	15.8695	14.4168	10.5963	9.77734	11.7826	17.7121	17.3626	17.3003	8.48223	9.77002	9.82939	1	succinate dehydrogenase 2-2 [Arabidopsis thaliana]
AT3G23170	41.7263	39.894	38.5142	20.9795	19.606	21.1131	48.2864	50.8797	50.4697	14.1794	18.3498	20.7309	1	hypothetical protein AT3G23170 [Arabidopsis thaliana]
AT3G05730	212.106	219.765	185.798	123.982	58.4583	125.899	259.611	271.213	277.947	78.0844	74.4644	80.9533	1	defensin-like protein [Arabidopsis thaliana]
AT5G01600	120.138	127.22	110.097	22.8749	27.0468	16.7502	199.629	169.592	173.713	13.9624	12.3504	15.0729	1	ferretin 1 [Arabidopsis thaliana]
AT1G75945	16.1488	17.32	15.2063	0	0.123786	0	29.3392	22.9032	35.5457	0.610471	0	0.264736	1	T4O12.16 [Arabidopsis thaliana]
AT4G25100	484.127	474.226	547.28	381.121	313.658	249.506	581.697	556.481	623.032	239.974	345.088	326.365	1	Fe superoxide dismutase 1, partial [Brassica rapa]
AT1G07890	532.557	523.093	618.808	343.232	310.002	276.691	666.681	681.658	780.688	224.395	284.672	252.711	1	hypothetical protein CARUB_v10009719mg [Capsella rubella]
AT4G34740	23.3753	24.7719	22.5899	21.9977	15.3379	21.7934	32.2868	28.7416	31.6419	11.9702	17.0874	17.0916	1	GLN phosphoribosyl pyrophosphate amidotransferase 2 [Arabidopsis thaliana]
AT5G59400	8.72057	7.95998	7.16484	5.08587	2.87465	3.00124	9.9604	9.2122	13.5648	0.820145	2.5018	2.99773	1	PGR5-like A protein [Arabidopsis thaliana]
AT5G51010	109.871	97.9182	110.392	99.5	85.727	89.1163	118.054	113.654	134.949	59.6365	79.8487	80.9948	1	Rubredoxin-like superfamily protein [Arabidopsis thaliana]
AT4G17500	9.71325	9.21474	10.6686	5.22732	5.66335	6.61188	10.7687	10.486	14.5831	4.37881	9.99331	4.10574	1	ethylene responsive element binding factor 1 [Arabidopsis thaliana]
AT4G02520	11.9884	11.4401	11.17	19.8633	14.373	13.0757	18.1033	22.9075	17.9402	16.4054	7.61331	8.0892	1	glutathione S-transferase PHI 2 [Arabidopsis thaliana]
AT5G64800	5.22811	6.42411	3.81669	7.16285	6.02274	5.49316	6.02714	6.96464	6.53572	2.78457	4.23419	3.54215	1	CLAVATA3/ESR-RELATED 21 [Arabidopsis thaliana]
AT5G65070	3.33625	3.56745	2.4787	4.29682	5.28705	3.6057	4.96679	5.9369	7.2929	1.02586	1.41056	1.55705	1	K-box region and MADS-box transcription factor family protein [Arabidopsis thaliana]
AT2G31230	16.508	15.7391	15.5572	21.9575	19.888	15.8903	20.2131	21.3434	23.6925	14.786	11.0026	12.5035	1	ethylene reponse factor-like AP2 domain transcription factor [Arabidopsis thaliana]
AT1G48330	3.33758	4.38103	3.54813	5.76129	4.44336	3.87119	5.08184	5.12264	7.84208	3.05218	2.12687	3.39386	1	SsrA-binding protein [Arabidopsis thaliana]
AT1G12010	9.25643	12.963	6.60588	6.88327	5.12339	4.30943	4.65106	4.26337	4.86785	6.05993	4.58574	4.36505	1	2-oxoglutarate (2OG) and Fe(II)-dependent oxygenase superfamily protein [Arabidopsis thaliana]
AT2G18050	15.8071	17.6248	10.4712	8.56985	10.2682	5.46272	7.21105	7.49209	4.33496	8.4399	3.95461	5.93178	2	histone H1-3 [Arabidopsis thaliana]
AT2G39330	21.4888	25.44	14.0528	5.3274	6.29068	5.15248	6.09759	6.19105	5.38352	10.1022	3.92203	5.25707	2	jacalin-related lectin 23 [Arabidopsis thaliana]
AT2G29350	18.9951	20.1534	12.255	2.89834	4.54688	2.22601	5.18517	8.62131	3.76069	6.78881	2.7954	0.892128	2	senescence-associated gene 13 [Arabidopsis thaliana]
AT4G35640	10.4755	9.21582	3.72274	5.08087	3.6193	3.92242	4.849	4.01155	3.22653	2.90265	3.61622	1.72844	2	serine acetyltransferase 3;2 [Arabidopsis thaliana]
AT4G12490	55.1364	53.1608	2.45382	1.40881	3.2308	0.2372	1.22367	2.28648	0	0.35805	0	0	2	Bifunctional inhibitor/lipid-transfer protein/seed storage 2S albumin superfamily protein [Arabidopsis thaliana]
AT3G08860	15.3263	13.0186	2.28629	2.38034	1.40227	0.595322	1.70249	1.49702	1.98398	0.175819	0.682592	0.0508301	2	PYRIMIDINE 4 [Arabidopsis thaliana]
AT4G20820	6.24046	5.32954	1.55571	1.57132	1.51785	0.699346	1.41442	2.12581	1.16956	1.00767	0.978033	0.249705	2	FAD-binding Berberine family protein [Arabidopsis thaliana]
AT1G26390	5.4947	5.04553	1.15448	0.12129	1.92156	0.0351706	0	0.0635673	0	0	0	0	2	FAD-binding Berberine family protein [Arabidopsis thaliana]
AT4G12480	23.7714	32.494	2.55246	0.460904	5.7679	0.200472	0.904924	1.93244	0.204883	0.151305	0	0.131229	2	Bifunctional inhibitor/lipid-transfer protein/seed storage 2S albumin superfamily protein [Arabidopsis thaliana]
AT2G41800	5.1569	5.95163	1.28238	0.0475	0.15177	0.206604	0.159874	0.373415	0	0.374238	0.090808	0.162291	2	imidazolonepropionase (Protein of unknown function, DUF642) [Arabidopsis thaliana]
AT2G39030	8.0064	8.49389	2.16586	0.130365	0.104134	0	1.42603	0.717394	0	0.128388	0	0	2	Acyl-CoA N-acyltransferases (NAT) superfamily protein [Arabidopsis thaliana]
AT3G44300	14.9001	16.0248	5.63001	3.60691	3.62468	3.60328	3.87698	2.85382	4.46872	2.88761	3.33653	3.45855	2	nitrilase 2 [Arabidopsis thaliana]
AT3G26230	39.571	39.6716	33.9862	28.8923	29.226	25.1002	27.8492	29.1725	21.5028	25.643	22.8609	21.4169	2	cytochrome P450, family 71, subfamily B, polypeptide 24 [Arabidopsis thaliana]
AT4G02710	12.5824	12.7012	9.89817	8.415	7.87056	8.26703	8.63426	8.41814	5.52031	7.90461	6.50181	5.1128	2	Kinase interacting (KIP1-like) family protein [Arabidopsis thaliana]
AT5G45800	29.2072	29.4415	24.5344	19.6255	18.8351	16.4097	23.687	22.073	13.6101	17.0771	15.5577	13.4479	2	Leucine-rich repeat protein kinase family protein [Arabidopsis thaliana]
AT5G03650	135.825	137.63	114.806	87.4201	81.9859	83.6612	106.715	90.8932	71.9273	75.7111	79.3127	65.2315	2	starch branching enzyme 2.2 [Arabidopsis thaliana]
AT5G65750	45.4566	42.5879	38.1166	27.5212	24.7063	26.5026	32.5173	30.2055	20.9262	23.6774	21.6315	17.0729	2	2-oxoglutarate dehydrogenase, E1 component [Arabidopsis thaliana]
AT4G09020	135.059	129.829	115.485	85.918	88.8089	80.4441	97.3932	87.0854	73.9337	81.0922	75.748	60.6438	2	isoamylase 3 [Arabidopsis thaliana]
AT2G40840	191.652	183.52	156.522	115.197	115.838	96.7654	124.951	105.371	94.8515	97.4964	92.2855	72.8894	2	disproportionating enzyme 2 [Arabidopsis thaliana]
AT1G07380	7.47218	6.7788	5.81836	4.67594	4.75374	3.98921	5.0943	4.07086	3.57308	4.16102	3.10286	2.64067	2	Neutral/alkaline non-lysosomal ceramidase [Arabidopsis thaliana]
AT4G17770	60.3229	58.6053	47.9352	31.3429	33.0352	31.9224	37.5727	31.6208	29.5639	22.7838	23.6789	20.3704	2	trehalose phosphatase/synthase 5 [Arabidopsis thaliana]
AT3G46970	392.985	384.406	341.868	275.759	272.736	255.55	288.515	256.805	230.057	208.849	224.284	198.397	2	alpha-glucan phosphorylase 2 [Arabidopsis thaliana]
AT5G25120	57.1463	54.746	45.7883	35.4721	36.0019	32.6754	39.9659	38.1465	28.8599	28.7078	28.4052	28.0754	2	cytochrome p450, family 71, subfamily B, polypeptide 11 [Arabidopsis thaliana]
AT4G32940	109.207	101.593	79.7773	65.9163	47.8264	37.349	56.7888	56.109	43.7067	30.2659	30.5918	20.9887	2	gamma vacuolar processing enzyme [Arabidopsis thaliana]
AT5G60970	9.801	9.15396	7.07326	5.87528	5.78136	5.59244	6.16174	6.62694	4.88277	4.02518	4.72072	3.12745	2	TEOSINTE BRANCHED 1, cycloidea and PCF transcription factor 5 [Arabidopsis thaliana]
AT4G02050	22.4374	21.1709	18.6983	14.3372	14.6983	13.4128	16.5724	17.4668	11.7559	12.2317	12.2792	9.06926	2	sugar transporter protein 7 [Arabidopsis thaliana]
AT3G60160	11.4176	10.9011	9.10358	7.86472	7.90945	7.31267	9.13463	8.49368	6.3617	6.15828	6.43316	4.33902	2	multidrug resistance-associated protein 9 [Arabidopsis thaliana]
AT1G62810	15.9482	16.1907	13.0161	8.65724	8.42151	5.67406	10.3381	10.0688	7.08521	7.80185	5.57728	3.80878	2	Copper amine oxidase family protein [Arabidopsis thaliana]
AT4G39210	126.067	123.368	105.751	75.1089	87.4705	71.6176	99.2447	92.7482	69.4031	69.3866	55.1367	45.2366	2	Glucose-1-phosphate adenylyltransferase family protein [Arabidopsis thaliana]
AT4G29210	31.5503	33.1528	30.8521	22.9106	22.8635	21.9205	25.5119	26.5758	20.3825	19.6202	19.2217	17.5487	2	gamma-glutamyl transpeptidase 4 [Arabidopsis thaliana]
AT3G06860	59.6968	61.3047	56.6662	44.4627	43.4869	44.557	50.3779	47.3767	41.5516	36.3307	38.1275	34.1829	2	multifunctional protein 2 [Arabidopsis thaliana]
AT3G21790	43.1571	42.4678	34.5747	30.1498	29.0124	30.6589	30.6314	31.9715	24.3009	21.6169	22.8813	24.4794	2	UTP-glucose glucosyltransferase [Arabidopsis thaliana]
AT3G14330	19.2006	18.7967	14.432	13.3997	12.7366	14.804	14.6975	14.3592	12.0461	10.0264	11.6397	10.7422	2	unnamed protein product [Arabidopsis thaliana]
AT1G68570	142.854	140.252	91.8866	60.3956	66.6896	84.1597	98.9183	97.8214	57.7343	45.7872	40.6017	42.9971	2	Major facilitator superfamily protein [Arabidopsis thaliana]
AT2G37460	41.4017	42.3868	30.8177	28.9131	22.9206	24.4664	26.9255	27.8744	24.1679	25.5647	22.6789	21.8362	2	nodulin MtN21 /EamA-like transporter family protein [Arabidopsis thaliana]
AT3G56200	42.4597	42.2601	28.1872	28.441	23.1118	20.9641	29.5345	28.6832	23.4527	22.4222	23.3671	17.3279	2	Transmembrane amino acid transporter family protein [Arabidopsis thaliana]
AT2G35170	6.91323	6.66866	4.41507	4.21529	3.42568	2.98137	4.81149	3.89011	3.61726	1.66055	2.87306	2.44212	2	Histone H3 K4-specific methyltransferase SET7/9 family protein [Arabidopsis thaliana]
AT2G32530	28.2632	27.5686	18.8074	15.7103	15.1004	11.6361	18.3531	15.7304	13.1056	7.50078	10.0983	11.0524	2	cellulose synthase-like B3 [Arabidopsis thaliana]
AT3G05165	37.7121	36.9833	19.0746	15.8913	12.3204	12.4071	20.7844	17.5477	14.8459	8.87131	9.93718	6.1941	2	Major facilitator superfamily protein [Arabidopsis thaliana]
AT1G78000	10.5719	9.77742	5.41362	3.35647	1.78287	2.17876	5.1898	4.8085	3.7263	1.24169	1.20517	1.01872	2	sulfate transporter 1;2 [Arabidopsis thaliana]
AT3G14690	82.0138	81.9012	60.3631	54.5578	58.5421	50.2249	60.8327	53.5914	46.8611	42.2502	38.3497	38.1059	2	cytochrome P450, family 72, subfamily A, polypeptide 15 [Arabidopsis thaliana]
AT1G02850	18.1492	17.5275	10.5731	7.15702	10.0306	6.39576	7.99314	7.21202	6.07372	2.43493	2.98525	1.27823	2	beta glucosidase 11 [Arabidopsis thaliana]
AT5G01820	22.354	21.4895	14.3273	13.7335	13.8801	12.634	14.7569	11.0499	12.6397	10.4773	9.18308	8.37119	2	serine/threonine protein kinase 1 [Arabidopsis thaliana]
AT1G50420	11.4494	12.0006	8.49661	8.84697	8.28486	7.76174	8.13022	7.73825	7.89225	6.36363	6.34965	6.26722	2	scarecrow-like 3 [Arabidopsis thaliana]
AT1G52342	51.6865	54.3676	45.7339	36.8001	39.1799	40.5831	40.4298	38.5594	42.0147	29.9898	29.9136	33.2559	2	hypothetical protein AT1G52342 [Arabidopsis thaliana]
AT1G73390	25.7238	27.4752	23.1764	20.762	19.8723	20.2185	19.1635	18.7001	19.3589	15.524	15.7625	15.6824	2	Endosomal targeting BRO1-like domain-containing protein [Arabidopsis thaliana]
AT4G37320	19.6304	18.9664	15.5686	13.7063	13.512	13.3337	14.0366	12.0365	13.3745	9.35017	10.2256	12.0787	2	cytochrome P450, family 81, subfamily D, polypeptide 5 [Arabidopsis thaliana]
AT5G48180	151.29	141.936	98.6145	76.5223	78.0235	88.3313	89.526	81.4003	84.581	52.8184	60.349	61.9392	2	nitrile specifier protein 5 [Arabidopsis thaliana]
AT3G10525	199.174	197.188	177.818	142.361	138.553	158.451	163.236	146.727	128.258	107.75	109.624	120.861	2	cyclin-dependent protein kinase inhibitor SMR1 [Arabidopsis lyrata subsp. lyrata]
AT5G20300	21.9308	21.7384	19.5796	16.2542	15.5143	16.3085	17.552	15.183	14.2863	13.4238	12.2381	12.9073	2	Avirulence induced gene (AIG1) family protein [Arabidopsis thaliana]
AT5G43810	15.8693	15.7403	12.3956	11.144	10.4191	11.3174	11.082	8.82711	8.42147	7.91534	7.26292	7.35547	2	Stabilizer of iron transporter SufD / Polynucleotidyl transferase [Arabidopsis thaliana]
AT2G46800	19.7862	20.714	16.7178	12.7316	14.7606	14.4961	16.2892	13.9864	12.8348	11.9157	12.4327	11.3681	2	zinc transporter [Arabidopsis thaliana]
AT4G08290	35.4659	33.5709	21.9856	18.3476	14.3697	17.2591	15.0701	13.2035	19.2134	11.602	12.2499	8.97476	2	putative nodulin [Arabidopsis thaliana]
AT1G44820	35.3288	32.7471	27.4533	24.1469	25.0644	23.3365	22.0568	23.3732	20.5781	19.9021	20.0574	19.8534	2	Peptidase M20/M25/M40 family protein [Arabidopsis thaliana]
AT4G23680	11.0765	9.76854	5.52324	1.6307	3.44253	1.95896	2.41758	3.29645	2.48532	0.152949	0.593806	0.59695	2	Polyketide cyclase/dehydrase and lipid transport superfamily protein [Arabidopsis thaliana]
AT1G18710	37.6164	37.6275	28.0865	11.6922	15.2383	13.1155	15.3459	15.0849	12.6829	4.84839	5.98921	7.16777	2	myb domain protein 47 [Arabidopsis thaliana]
AT3G52180	228.047	226.501	196.739	128.182	142.807	140.486	161.924	154.021	145.063	120.081	113.63	105.161	2	AT3g52180/F4F15_290 [Arabidopsis thaliana]
AT3G25770	773.638	799.663	717.956	458.7	474.719	483.26	513.178	495.994	504.935	385.934	353.415	293.373	2	allene oxide cyclase 2 [Arabidopsis thaliana]
AT3G45140	2913.63	2851.31	2612.19	1425.37	1414.36	1802.59	1813.42	1523.38	1567.25	1300.89	1236.72	1067.54	2	lipoxygenase 2 [Arabidopsis thaliana]
AT3G25760	70.3741	74.947	60.4159	24.4732	19.0937	20.0371	27.1542	26.8312	35.3566	5.02126	8.71513	3.07413	2	allene oxide cyclase 1 [Arabidopsis thaliana]
AT1G52000	163.901	162.618	126.424	35.5491	35.2117	42.4183	48.2097	35.4085	42.5685	8.13104	10.1539	10.9601	2	Mannose-binding lectin superfamily protein [Arabidopsis thaliana]
AT1G52400	983.132	1005.55	859.072	199.147	155.921	207.137	293.684	233.433	275.358	112.456	93.665	45.2496	2	beta-glucosidase homolog [Arabidopsis thaliana]
AT3G28220	294.598	304.41	221.281	46.7419	46.3746	67.5666	100.579	80.3168	110.929	23.8362	24.0813	27.2445	2	TRAF-like family protein [Arabidopsis thaliana]
AT1G24070	24.5388	23.8151	19.9181	4.59003	4.93604	6.36483	8.76213	7.73381	7.89355	2.10504	1.62403	1.21715	2	cellulose synthase-like A10 [Arabidopsis thaliana]
AT2G26870	11.6297	11.7683	10.8363	6.75266	6.25207	7.60977	6.77964	7.72147	7.57254	6.27241	5.24443	5.70234	2	non-specific phospholipase C2 [Arabidopsis thaliana]
AT1G77920	29.1373	29.8	22.0443	20.7431	18.3339	14.82	21.4238	18.6028	16.8771	13.7911	11.7392	7.83558	2	bZIP transcription factor family protein [Arabidopsis thaliana]
AT1G31820	10.6538	11.5669	8.62792	7.87969	7.90504	6.35109	7.03882	6.81103	5.97621	4.11916	4.42638	2.42428	2	Amino acid permease family protein [Arabidopsis thaliana]
AT3G15510	16.0383	14.7559	12.2285	10.4898	8.84639	4.85095	8.72817	8.33841	9.04864	3.14916	3.05654	1.36566	2	NAC domain containing protein 2 [Arabidopsis thaliana]
AT2G29320	34.4926	33.6247	30.0638	30.3306	28.108	21.5074	28.3889	26.7509	24.4945	21.2308	21.5305	18.9093	2	NAD(P)-binding Rossmann-fold superfamily protein [Arabidopsis thaliana]
AT1G78670	81.6009	81.5294	70.2724	68.4738	67.8971	43.4331	60.5323	57.259	54.9818	41.6347	44.985	32.8742	2	gamma-glutamyl hydrolase 3 [Arabidopsis thaliana]
AT1G21680	132.064	130.285	108.804	105.445	111.312	83.5957	93.3274	88.2761	72.6622	71.9627	70.9751	74.2057	2	DPP6 N-terminal domain-like protein [Arabidopsis thaliana]
AT3G48310	50.3193	50.6116	42.3492	38.6935	39.6117	33.1259	32.4131	32.7258	28.397	28.3014	25.232	24.2841	2	cytochrome P450, family 71, subfamily A, polypeptide 22 [Arabidopsis thaliana]
AT5G03240	347.349	352.668	297.602	287.261	297.042	247.581	243.399	225.252	202.45	189.88	165.053	189.377	2	hypothetical protein LSAT_1X127601 [Lactuca sativa]
AT4G12310	54.8037	50.9834	43.9884	37.9737	36.6513	31.7523	33.1674	28.0229	27.4615	25.0093	25.4002	23.3769	2	cytochrome P450, family 706, subfamily A, polypeptide 5 [Arabidopsis thaliana]
AT3G26280	24.2964	21.9865	19.4145	14.1764	14.4744	9.56473	12.3356	9.76979	10.718	4.54387	6.4731	3.49603	2	cytochrome P450, family 71, subfamily B, polypeptide 4 [Arabidopsis thaliana]
AT1G07040	24.5568	23.7758	21.0332	18.7057	20.7321	16.7802	15.7906	15.0693	15.4667	14.5949	14.6276	11.9704	2	plant/protein [Arabidopsis thaliana]
AT2G39400	11.7396	12.7824	11.3215	9.48109	7.80058	6.14454	6.06314	8.19878	4.99428	2.8012	4.12354	2.75346	2	alpha/beta-Hydrolases superfamily protein [Arabidopsis thaliana]
AT1G22040	13.424	13.8456	11.9305	12.7584	10.4054	9.74633	9.44243	10.1142	9.3412	7.70792	8.67687	7.90625	2	Galactose oxidase/kelch repeat superfamily protein [Arabidopsis thaliana]
AT5G61820	90.8801	93.5755	67.9672	53.5215	79.5631	46.0936	63.7696	60.1563	46.5877	43.4915	57.0076	42.718	2	#N/A
AT5G63780	140.788	136.212	104.912	93.8138	107.67	72.9272	96.2826	86.2069	72.2331	70.5559	75.9641	72.1007	2	RING/FYVE/PHD zinc finger superfamily protein [Arabidopsis thaliana]
AT5G24380	17.76	15.4784	10.4658	12.843	10.1988	4.84784	7.93752	5.85706	8.29312	3.93501	6.66221	5.46577	2	YELLOW STRIPE like 2 [Arabidopsis thaliana]
AT1G18265	17.755	16.8117	11.2335	11.3305	12.2721	8.96557	9.80334	8.95768	10.0734	6.74568	9.91272	7.76439	2	zein-binding protein (Protein of unknown function, DUF593) [Arabidopsis thaliana]
AT2G43500	6.07838	5.01616	4.23762	4.62462	4.07315	3.79033	4.10916	3.33714	3.47485	2.61714	3.16696	2.77103	2	Plant regulator RWP-RK family protein [Arabidopsis thaliana]
AT1G11700	59.2652	52.64	41.0079	43.2657	43.0664	34.4876	35.9448	30.4249	31.6487	21.3947	21.7543	25.6769	2	senescence regulator (Protein of unknown function, DUF584) [Arabidopsis thaliana]
AT3G24460	7.81259	6.75521	3.53595	3.86967	4.83154	3.43877	4.24797	2.90169	3.14393	1.99344	2.93637	3.78334	2	Serinc-domain containing serine and sphingolipid biosynthesis protein [Arabidopsis thaliana]
AT5G40720	6.86809	6.08397	5.96171	4.53848	3.73448	4.49509	3.9109	4.85746	2.4793	2.66564	1.9339	2.38201	2	C3H4 type zinc finger protein (DUF23) [Arabidopsis thaliana]
AT3G50770	7.94783	8.66125	6.96947	4.93754	4.3138	4.96635	3.37566	6.06497	2.05768	2.73525	1.62238	1.18616	2	calmodulin-like 41 [Arabidopsis thaliana]
AT4G27860	5.68999	6.15398	6.56287	4.8572	3.07257	3.41176	3.73166	4.7671	2.77605	2.67403	1.61491	1.64923	2	vacuolar iron transporter (VIT) family protein [Arabidopsis thaliana]
AT1G63800	51.296	54.8284	49.1331	42.9727	34.0453	36.6875	40.595	49.1289	37.7504	24.9206	26.0202	27.3997	2	ubiquitin conjugating enzyme [Arabidopsis thaliana]
AT5G40240	5.94294	5.03329	4.94313	3.84752	3.16451	3.48882	3.73133	4.66519	3.39165	2.44049	2.68039	2.618	2	nodulin MtN21 /EamA-like transporter family protein [Arabidopsis thaliana]
AT5G07830	19.0201	17.786	16.3046	14.7893	11.5218	13.2408	14.6092	15.1626	10.9349	9.87349	10.0274	10.0379	2	glucuronidase 2 [Arabidopsis thaliana]
AT4G05320	987.196	967.961	900.531	821.596	781.914	781.254	829.11	847.536	682.882	601.75	510.554	554.21	2	polyubiquitin [Arabidopsis lyrata subsp. lyrata]
AT5G66820	23.5147	21.6757	21.7469	17.4596	17.4171	17.0694	18.3641	17.944	13.7779	12.1862	10.1819	12.519	2	transmembrane protein [Arabidopsis thaliana]
AT5G57660	9.04939	9.20307	7.3991	6.85167	6.16628	6.23849	5.91903	6.31998	4.75135	4.04866	2.8817	3.78459	2	CONSTANS-like 5 [Arabidopsis thaliana]
AT4G24240	17.5595	17.6687	15.2756	15.0277	13.2816	14.1163	13.6263	14.0666	11.9977	9.6478	9.93738	10.1323	2	WRKY DNA-binding protein 7 [Arabidopsis thaliana]
AT1G78270	18.4972	18.1223	18.3796	16.963	13.7728	11.271	16.3365	18.3967	12.6531	11.2288	8.91702	9.53462	2	UDP-glucosyl transferase 85A4 [Arabidopsis thaliana]
AT5G63320	17.2038	16.1028	15.4598	14.5044	12.5128	12.1128	14.672	15.2115	10.9156	11.1496	8.9931	9.93811	2	nuclear protein X1 [Arabidopsis thaliana]
AT4G38540	15.3881	13.4569	13.9898	12.49	11.3939	8.04984	13.0715	12.0616	7.80069	7.8384	5.49968	5.93834	2	FAD/NAD(P)-binding oxidoreductase family protein [Arabidopsis thaliana]
AT1G67890	16.0577	15.3071	14.1287	13.362	13.5118	10.7636	14.2828	11.8357	10.2868	10.4889	9.31961	8.39486	2	PAS domain-containing protein tyrosine kinase family protein [Arabidopsis thaliana]
AT1G73660	21.0521	19.4522	17.374	17.8644	16.0162	13.04	18.6158	15.2695	12.6609	12.3866	12.5385	10.0587	2	protein tyrosine kinase family protein [Arabidopsis thaliana]
AT4G15530	111.39	105.21	86.3792	77.9417	79.1763	45.8309	92.3313	79.5139	52.2042	55.4802	47.7083	37.4942	2	pyruvate orthophosphate dikinase [Arabidopsis thaliana]
AT3G14020	6.16832	5.62454	4.26326	4.79004	3.52559	2.52991	4.77908	3.60424	2.50953	3.1674	1.30819	2.27954	2	nuclear factor Y, subunit A6 [Arabidopsis thaliana]
AT4G23600	416.596	412.145	418.8	274.518	382.153	291.281	290.753	240.498	293.525	268.757	262.745	158.735	2	tyrosine transaminase like protein [Arabidopsis thaliana]
AT2G43010	6.30002	5.3218	5.68424	4.40139	4.6584	3.30235	4.16646	3.58985	3.52175	3.79282	2.73466	2.20871	2	phytochrome interacting factor 4 [Arabidopsis thaliana]
AT5G39050	15.1885	14.2552	15.8595	13.8356	12.6905	10.9832	11.155	11.9106	10.7571	10.7072	8.85024	7.60897	2	HXXXD-type acyl-transferase family protein [Arabidopsis thaliana]
AT1G08230	5.39526	5.56548	5.15584	4.12019	4.18192	3.53314	3.67433	3.94959	3.63175	3.09819	2.93976	2.40637	2	PREDICTED: GABA transporter 1 [Brassica oleracea var. oleracea]
AT1G22160	61	59.719	60.2205	45.1663	52.4328	40.1697	44.6594	46.3524	37.0302	36.8659	35.2777	27.9213	2	senescence-associated family protein (DUF581) [Arabidopsis thaliana]
AT5G41330	8.94007	7.56244	7.61429	6.783	6.33059	5.88833	7.49927	5.87558	5.67938	5.02747	5.68839	3.75814	2	BTB/POZ domain with WD40/YVTN repeat-like protein [Arabidopsis thaliana]
AT3G42670	8.72076	7.68612	6.36425	6.74289	6.44955	5.85819	6.63394	4.81153	5.30306	4.989	4.32995	2.61394	2	chromatin remodeling 38 [Arabidopsis thaliana]
AT1G60160	18.6425	18.5131	18.3428	14.4001	12.4076	11.7001	14.8437	10.4393	10.073	10.6543	12.0412	10.4894	2	Potassium transporter family protein [Arabidopsis thaliana]
AT5G49930	16.0346	14.8315	14.8116	11.9592	11.5201	10.9176	14.6883	11.4461	9.6164	10.051	9.52938	9.02029	2	zinc knuckle (CCHC-type) family protein [Arabidopsis thaliana]
AT4G35830	134.292	133.673	122.094	108.712	98.8737	90.2891	111.481	96.722	80.4859	84.412	85.3644	76.4906	2	aconitase 1 [Arabidopsis thaliana]
AT5G20280	170.474	162.151	142.809	130.934	117.637	103.263	137.22	116.996	101.945	90.7668	92.8256	76.5358	2	sucrose phosphate synthase 1F [Arabidopsis thaliana]
AT4G10120	221.868	210.676	178.36	152.703	138.067	108.04	159.959	134.402	97.6981	82.4755	85.2553	78.3682	2	probable sucrose-phosphate synthase 4 [Arabidopsis lyrata subsp. lyrata]
AT3G45780	151.602	150.242	132.319	113.244	96.2412	98.4866	133.366	106.239	95.2184	85.1382	99.5846	82.2268	2	phototropin 1 [Arabidopsis thaliana]
AT3G43600	11.5966	10.5893	8.61939	8.46962	6.92825	5.16053	8.63486	6.61961	5.73649	5.53772	6.15422	4.99508	2	aldehyde oxidase 2 [Arabidopsis thaliana]
AT3G21250	21.4967	20.5631	18.0458	16.2461	15.6751	8.81431	18.119	12.2227	9.88246	10.7928	11.933	7.79051	2	multidrug resistance-associated protein 6 [Arabidopsis thaliana]
AT4G39510	13.1272	13.8313	10.2763	7.16529	6.82858	7.99202	9.73027	8.1426	4.63581	5.79902	6.51004	6.05974	2	cytochrome P450, family 96, subfamily A, polypeptide 12 [Arabidopsis thaliana]
AT4G34138	6.55318	7.65284	5.07721	3.55141	2.87794	2.98494	4.38864	3.18303	2.60828	2.63584	3.4439	2.40335	2	UDP-glucosyl transferase 73B1 [Arabidopsis thaliana]
AT1G69830	152.668	151.896	133.164	89.1171	87.1052	91.0016	107.66	93.3391	81.9133	87.5406	92.2889	73.64	2	alpha-amylase-like 3 [Arabidopsis thaliana]
AT3G29320	259.903	262.773	228.829	163.065	157.334	180.86	196.803	180.353	150.516	139.275	148.386	132.137	2	Glycosyl transferase, family 35 [Arabidopsis thaliana]
AT4G34710	115.676	115.502	99.2644	71.5822	72.6141	68.1447	85.6533	79.5763	65.1569	61.0225	65.7962	58.5726	2	arginine decarboxylase 2 [Arabidopsis thaliana]
AT3G22200	84.4369	85.1611	73.8917	54.1455	55.1892	51.4608	62.6602	55.1495	49.422	44.1058	49.3281	38.0159	2	Pyridoxal phosphate (PLP)-dependent transferases superfamily protein [Arabidopsis thaliana]
AT2G29460	6.18077	6.26663	5.2311	1.51742	2.03632	0.950413	2.04292	2.48123	0.809437	0.478211	0.464147	0.31107	2	glutathione S-transferase tau 4 [Arabidopsis thaliana]
AT5G16980	9.831	9.93392	8.29166	1.88938	2.80486	1.84517	5.09939	4.42792	2.23439	1.43943	1.63563	0.883047	2	hypothetical protein AXX17_AT5G16620 [Arabidopsis thaliana]
AT2G36380	6.96239	6.78378	5.81408	3.93011	3.86658	3.26044	4.32843	3.88885	2.95444	3.82569	4.69949	3.05886	2	pleiotropic drug resistance 6 [Arabidopsis thaliana]
AT5G43450	16.473	16.0012	14.0484	10.2402	11.2449	7.93521	10.5539	10.8255	7.71991	8.63803	9.43199	5.73131	2	2-oxoglutarate (2OG) and Fe(II)-dependent oxygenase superfamily protein [Arabidopsis thaliana]
AT1G12240	147.385	142.313	136.042	111.274	106.595	113.406	102.772	92.9202	95.4825	80.9932	97.4063	90.0536	2	Glycosyl hydrolases family 32 protein [Arabidopsis thaliana]
AT1G23080	57.9188	56.8425	45.7692	37.151	33.8409	37.8443	37.7096	32.93	29.492	22.0359	31.5429	32.7053	2	Auxin efflux carrier family protein [Arabidopsis thaliana]
AT1G10760	237.954	227.76	177.975	159.358	158.6	132.696	157.736	120.112	103.04	111.552	120.127	89.801	2	F20B24.19 [Arabidopsis thaliana]
AT5G64840	152.435	151.28	123.286	110.665	111.242	101.091	114.725	101.361	84.6298	89.1088	92.9035	78.6444	2	general control non-repressible 5 [Arabidopsis thaliana]
AT3G06810	24.6094	24.2406	20.1162	18.0951	16.3319	16.1396	17.549	14.5759	12.7328	12.3	14.3351	11.43	2	IBR3 [Arabidopsis thaliana]
AT5G06220	57.9142	56.8979	45.347	37.8682	36.0163	32.2277	38.479	32.2364	27.2373	33.1625	31.8002	26.5721	2	LETM1-like protein [Arabidopsis thaliana]
AT2G36490	36.9386	35.3228	26.8707	28.0092	23.8984	21.7648	23.2132	18.8951	18.7897	20.3768	18.9994	17.888	2	demeter-like 1 [Arabidopsis thaliana]
AT1G77990	55.4007	53.8378	33.4687	32.3239	24.0603	26.9346	32.1031	23.7635	20.319	19.4046	19.7113	16.8299	2	STAS domain / Sulfate transporter family [Arabidopsis thaliana]
AT5G47910	59.5041	59.675	56.9172	43.7404	40.1739	41.4568	46.7989	42.2109	31.7305	37.1018	32.3528	25.9634	2	respiratory burst oxidase homologue D [Arabidopsis thaliana]
AT5G07820	12.4225	12.8252	12.0793	9.85166	9.72537	8.71829	10.3229	9.03555	6.3624	7.56656	8.11397	5.60996	2	Plant calmodulin-binding protein-like protein [Arabidopsis thaliana]
AT4G23880	7.56885	7.95667	8.51035	5.7436	5.25806	6.17535	6.7878	5.63139	3.61461	5.33872	4.44147	3.41765	2	hypothetical protein AT4G23880 [Arabidopsis thaliana]
AT4G18220	15.3539	13.5074	11.8232	8.56271	6.61974	8.22761	12.3625	8.91512	6.06157	8.59112	8.33846	5.29429	2	Drug/metabolite transporter superfamily protein [Arabidopsis thaliana]
AT3G03520	14.0225	12.0575	12.8902	8.39824	11.2783	8.86895	8.45529	9.51404	7.43385	8.52371	7.57193	7.11083	2	non-specific phospholipase C3 [Arabidopsis thaliana]
AT5G26340	10.9057	10.9497	12.7516	6.25793	9.0243	4.26354	6.10448	9.73034	4.50505	7.7447	5.34655	3.92619	2	Major facilitator superfamily protein [Arabidopsis thaliana]
AT1G14600	5.75764	5.30982	4.74901	3.01044	3.12149	3.34906	2.28955	4.27812	2.47055	3.42091	2.65625	1.97801	2	Homeodomain-like superfamily protein [Arabidopsis thaliana]
AT3G26170	22.7328	22.851	21.9494	14.5434	14.2816	8.53933	17.2576	18.7605	9.50674	13.8161	14.2478	8.49874	2	cytochrome P450, family 71, subfamily B, polypeptide 19 [Arabidopsis thaliana]
AT1G03495	10.2776	9.80472	11.4581	5.39479	5.89807	3.53159	7.33642	7.49679	4.1422	6.33265	5.05256	4.84077	2	HXXXD-type acyl-transferase family protein [Arabidopsis thaliana]
AT2G45290	7.8325	7.54238	6.42267	4.27237	4.66914	3.30979	5.65178	5.64792	3.74166	5.94505	4.55115	4.21214	2	hypothetical protein AXX17_AT2G42870 [Arabidopsis thaliana]
AT1G62290	12.876	12.2723	13.2707	7.09842	8.32313	4.3055	7.56205	5.68272	10.0742	6.22115	7.46993	7.17574	2	Saposin-like aspartyl protease family protein [Arabidopsis thaliana]
AT3G48280	10.4713	10.7886	11.0699	7.35232	5.31828	6.53799	6.90833	6.03682	8.17073	6.67766	7.80876	6.62899	2	cytochrome P450, family 71, subfamily A, polypeptide 25 [Arabidopsis thaliana]
AT1G80440	7.13816	7.51386	7.35357	4.5556	3.30814	1.58518	3.34541	3.45109	2.54055	1.87618	1.821	0.778246	2	Galactose oxidase/kelch repeat superfamily protein [Arabidopsis thaliana]
AT5G24155	13.8031	14.002	13.3502	9.15094	9.24524	7.09253	7.58007	7.93345	5.62652	6.00812	5.01394	6.47715	2	FAD/NAD(P)-binding oxidoreductase family protein [Arabidopsis thaliana]
AT3G22600	7.00656	5.52015	7.97417	2.57669	3.14788	1.05482	2.0406	3.01859	2.0213	1.89078	0.772703	0.949416	2	Bifunctional inhibitor/lipid-transfer protein/seed storage 2S albumin superfamily protein [Arabidopsis thaliana]
AT4G16260	10.0493	8.92028	11.1399	2.02702	0.434408	0.0430079	1.83042	2.48744	1.31863	0	0.0945158	0.0844589	2	hypothetical protein AXX17_AT4G19090 [Arabidopsis thaliana]
AT3G62470	10.944	11.0364	10.8249	8.13113	8.4284	8.29812	7.56069	7.93427	8.18535	6.69916	5.92754	6.9183	2	Pentatricopeptide repeat (PPR) superfamily protein [Arabidopsis thaliana]
AT2G38400	7.2875	7.34641	7.50143	3.62959	4.46041	4.28073	3.87635	2.9631	5.11958	2.8184	2.20175	2.08672	2	alanine:glyoxylate aminotransferase 3 [Arabidopsis thaliana]
AT4G29700	8.18062	8.40338	9.14885	5.53964	4.5957	5.96297	3.43027	3.46326	5.43652	2.07217	2.51404	2.63968	2	hypothetical protein AXX17_AT4G34080 [Arabidopsis thaliana]
AT5G42650	563.135	517.111	511.563	344.385	357.909	313.638	376.533	314.113	379.536	251.996	283.199	242.134	2	allene oxide synthase [Arabidopsis thaliana]
AT2G34420	3834.84	3574.33	3784.21	2578.61	2461.76	1990.56	2146.17	2216.69	3008.28	1597.54	1432.67	1835.9	2	chlorophyll a-b binding protein 1, chloroplastic [Capsella rubella]
AT1G77210	6.93125	5.60464	7.04016	4.65211	3.49332	4.22565	4.79124	4.06099	4.30558	2.31247	3.4228	3.30931	2	sugar transport protein 14 [Arabidopsis lyrata subsp. lyrata]
AT1G65060	69.232	64.1061	75.4372	42.8834	35.7754	52.4764	54.9812	41.9564	45.0965	33.939	39.8807	45.6422	2	4-coumarate:CoA ligase 3 [Arabidopsis thaliana]
AT1G69760	41.6198	40.9135	56.1039	19.5288	24.1375	26.9733	27.7035	33.5055	20.6901	19.6324	28.2376	19.6471	2	suppressor SRP40-like protein [Arabidopsis thaliana]
AT2G34810	23.1624	21.0947	31.9807	10.5747	10.8723	15.7871	16.2102	13.2791	13.8694	11.7548	11.3424	8.94307	2	FAD-binding Berberine family protein [Arabidopsis thaliana]
AT5G24780	8.08153	9.31251	11.2269	1.92215	2.00454	5.57367	1.52753	1.09133	5.5539	3.36535	1.53111	2.37154	2	vegetative storage protein 1 [Arabidopsis thaliana]
AT1G52410	80.7908	80.1368	75.3889	24.6149	25.4244	33.4912	28.9359	28.904	28.1709	23.7324	20.3158	16.7848	2	TSK-associating protein 1 [Arabidopsis thaliana]
AT1G52040	267.336	261.023	256.625	24.7041	13.4435	31.3927	54.0706	44.2301	28.7281	6.46913	6.70787	2.36977	2	myrosinase-binding protein 1 [Arabidopsis thaliana]
AT2G26400	7.07662	5.94619	5.23239	0.574072	0.40761	1.55366	0.966098	1.20346	0.170126	1.0051	0	0.108967	2	acireductone dioxygenase 3 [Arabidopsis thaliana]
AT3G16470	59.0563	58.6808	60.1862	23.6159	27.9735	35.3249	31.6312	33.0027	37.4188	36.2789	27.9277	26.7961	2	putative lectin, partial [Arabidopsis thaliana]
AT1G67830	18.0317	18.0052	17.0818	11.7358	10.3774	12.9509	14.4029	11.9253	12.2335	13.7786	12.2957	13.3512	2	alpha-fucosidase 1 [Arabidopsis thaliana]
AT5G03630	111.285	108.254	122.949	72.5014	75.9622	62.4483	85.2228	87.7406	87.2135	65.4921	60.4833	55.1635	2	Pyridine nucleotide-disulfide oxidoreductase family protein [Arabidopsis thaliana]
AT3G16420	19.5172	17.8787	27.8671	6.8875	6.86758	6.65264	11.471	12.136	10.7053	4.58442	2.72424	2.27208	2	PYK10-binding protein 1 [Arabidopsis thaliana]
AT3G26830	17.6816	18.235	28.3031	4.6635	6.14971	3.63716	11.1633	15.0439	8.8998	3.72174	1.614	2.60981	2	Cytochrome P450 superfamily protein [Arabidopsis thaliana]
AT1G33590	104.485	103.681	113.983	77.156	62.6524	77.8737	87.2189	91.6216	75.2522	64.2419	63.1556	57.0283	2	Leucine-rich repeat (LRR) family protein [Arabidopsis thaliana]
AT5G38900	4.52195	5.49552	6.8546	1.95803	1.87686	1.87364	3.20099	4.22202	1.64131	1.98343	1.01603	0.573421	2	Thioredoxin superfamily protein [Arabidopsis thaliana]
AT1G78410	7.04118	6.75453	8.63791	4.29356	2.83422	3.63126	4.46581	6.00058	3.18099	3.17134	1.36803	2.03745	2	VQ motif-containing protein [Arabidopsis thaliana]
AT1G27020	39.4514	33.9784	56.5695	12.2415	4.03078	3.9629	31.1376	38.2737	14.9542	4.69352	3.8409	3.91113	2	plant/protein [Arabidopsis thaliana]
AT1G15125	7.99019	8.45429	11.6357	1.91144	0.858844	0.789821	5.95097	7.85136	3.50494	0.423552	0.365419	0.367354	2	S-adenosyl-L-methionine-dependent methyltransferases superfamily protein [Arabidopsis thaliana]
AT3G23550	6.54238	6.40415	9.92954	2.94555	0.961032	1.22705	5.72503	5.9684	2.10237	0.572006	0.237936	0.177182	2	MATE efflux family protein [Arabidopsis thaliana]
AT5G57220	9.0299	9.47779	13.7201	6.50557	4.48648	4.51687	8.94212	8.89438	6.46634	3.50192	3.24444	4.21077	2	cytochrome P450, family 81, subfamily F, polypeptide 2 [Arabidopsis thaliana]
AT2G30870	671.129	663.911	796.985	512.008	518.227	489.129	611.749	697.506	670.682	459.992	433.252	418.58	2	glutathione S-transferase PHI 10 [Arabidopsis thaliana]
AT3G16530	50.2831	48.6696	80.9527	24.2322	13.8362	9.52496	55.5817	63.8286	43.965	9.48697	7.72096	9.7103	2	Legume lectin family protein [Arabidopsis thaliana]
AT1G02920	138.966	143.869	210.953	78.0363	60.5232	50.2602	131.128	166.263	102.261	62.0044	28.3734	31.7433	2	glutathione S-transferase 7 [Arabidopsis thaliana]
AT1G02930	215.569	227.54	325.682	96.4079	79.319	76.8185	207.303	267.17	191.023	94.5604	48.3656	51.0914	2	glutathione S-transferase 6 [Arabidopsis thaliana]
AT1G64710	40.9649	40.3764	50.8009	33.3562	31.0312	26.7529	39.66	43.3601	35.4081	29.9581	26.0187	21.537	2	GroES-like zinc-binding alcohol dehydrogenase family protein [Arabidopsis thaliana]
AT3G26500	5.24929	4.43943	6.5583	2.88841	2.12265	1.84262	4.27757	4.54137	3.69784	3.11011	1.61976	0.92108	2	plant intracellular ras group-related LRR 2 [Arabidopsis thaliana]
AT1G21110	6.47006	7.31071	8.45195	3.95783	2.12753	2.55515	4.06337	8.06223	6.30712	2.89272	2.52212	2.59395	2	O-methyltransferase family protein [Arabidopsis thaliana]
AT5G12930	5.30645	4.15906	5.3748	3.86162	3.74092	2.3229	3.66415	3.29413	3.83493	2.42749	3.45561	1.89486	2	inactive rhomboid protein [Arabidopsis thaliana]
AT4G22710	6.33272	4.61315	5.91847	3.96675	2.61486	2.61317	4.60163	3.93586	4.10871	2.88254	2.3192	1.48031	2	cytochrome P450, family 706, subfamily A, polypeptide 2 [Arabidopsis thaliana]
AT1G01420	12.0131	11.1446	10.685	7.60923	10.0935	6.24208	8.69181	8.80238	11.1465	6.13486	5.20071	4.78204	2	UDP-glucosyl transferase 72B3 [Arabidopsis thaliana]
AT2G34490	7.59072	7.6114	7.37829	5.39893	5.75941	4.57538	6.03766	5.42175	6.87473	5.28276	3.06312	1.78513	2	cytochrome P450, family 710, subfamily A, polypeptide 2 [Arabidopsis thaliana]
AT1G51550	6.1292	5.93577	5.52143	5.19658	3.76483	3.21395	4.00946	5.32029	4.97305	2.17633	3.06948	2.50693	2	Kelch repeat-containing F-box family protein [Arabidopsis thaliana]
AT4G33040	10.9336	12.3875	9.84389	8.40803	9.19538	6.03792	9.06915	9.40464	9.33141	4.66822	3.9376	2.69922	2	Thioredoxin superfamily protein [Arabidopsis thaliana]
AT4G29110	15.0411	15.1279	14.5761	11.7309	12.3186	9.17291	9.98183	14.7658	12.1286	7.26933	5.29166	4.72861	2	uncharacterized protein LOC9305523 [Arabidopsis lyrata subsp. lyrata]
AT5G18130	12.7483	12.5219	14.2157	10.2104	11.4078	6.11183	11.0501	11.6659	9.93863	5.78762	6.3392	3.75776	2	transmembrane protein [Arabidopsis thaliana]
AT1G01390	13.5365	12.8711	11.313	8.17125	7.92575	5.24657	11.4594	9.8497	10.6894	7.28093	6.84364	7.51137	2	UDP-Glycosyltransferase superfamily protein [Arabidopsis thaliana]
AT2G29490	6.04555	5.57327	3.42373	2.06885	2.50468	1.01234	4.67846	3.0495	3.27628	1.71912	1.97756	2.31937	2	glutathione S-transferase TAU 1 [Arabidopsis thaliana]
AT5G35970	59.7817	57.4528	50.1014	29.6964	30.1092	24.0717	49.5433	39.6768	36.6278	26.2598	33.2497	30.221	2	P-loop containing nucleoside triphosphate hydrolases superfamily protein [Arabidopsis thaliana]
AT3G01510	28.5914	28.1366	28.4599	18.162	20.7678	17.9134	26.378	21.1624	23.0506	20.4499	21.7729	19.407	2	like SEX4 1 [Arabidopsis thaliana]
AT1G01070	6.02924	6.23801	5.34782	2.57512	2.89846	1.49342	5.25289	3.31265	3.95444	3.07403	2.53608	1.93296	2	WAT1-related protein At1g01070 [Arabidopsis lyrata subsp. lyrata]
AT3G25290	13.2552	12.4954	9.83742	4.94097	6.409	4.45593	8.92538	8.33872	7.13321	7.67853	6.32614	7.04691	2	Auxin-responsive family protein [Arabidopsis thaliana]
AT4G23990	13.0738	14.0717	9.63931	5.12088	5.14838	5.01429	8.93626	7.57548	7.46825	6.55868	6.5587	5.47298	2	cellulose synthase like G3 [Arabidopsis thaliana]
AT5G42680	30.6517	31.0171	28.1952	14.1219	15.1787	12.6009	21.1443	21.3055	18.6941	16.1575	13.598	15.7876	2	MIZU-KUSSEI-like protein (Protein of unknown function, DUF617) [Arabidopsis thaliana]
AT5G58310	233.867	215.971	216.225	129.04	147.779	127.666	195.486	181.463	144.424	148.842	143.105	161.367	2	methyl esterase 18 [Arabidopsis thaliana]
AT3G51895	32.0103	29.1228	26.9734	15.4865	16.9815	13.4081	27.5907	23.9113	18.2491	22.1921	16.8338	18.1463	2	sulfate transporter 3;1 [Arabidopsis thaliana]
AT4G04830	161.991	159.687	106.738	77.1665	59.84	70.2312	104.032	101.77	114.55	43.4529	40.9187	35.2017	2	Peptide methionine sulfoxide reductase B5 [Dichanthelium oligosanthes]
AT4G31330	33.4617	34.5188	16.1128	5.31175	5.86387	3.84197	14.4632	15.8585	20.6937	3.87932	3.30884	3.05873	2	transmembrane protein, putative (Protein of unknown function, DUF599) [Arabidopsis thaliana]
AT4G37520	21.0405	19.7018	12.7657	9.2464	8.9745	10.0432	14.0828	13.5633	15.1551	12.5147	7.70273	7.8097	2	peroxidase ATP9a, partial [Arabidopsis thaliana]
AT3G44320	20.368	20.5071	12.7216	8.9594	7.43842	12.9489	13.6134	10.4633	11.3522	9.21725	9.75538	8.03444	2	nitrilase 3 [Arabidopsis thaliana]
AT3G49580	43.1307	37.5831	9.37725	4.2735	3.15599	4.34885	15.8084	13.8186	19.0326	2.69992	1.23319	1.10197	2	response to low sulfur 1 [Arabidopsis thaliana]
AT5G48850	75.6627	66.9795	15.4594	7.38528	5.31169	6.39893	26.7388	27.1093	23.7	6.375	5.17501	3.01589	2	unnamed protein product [Arabidopsis thaliana]
AT3G49570	24.1214	23.87	8.27554	5.85732	3.75834	4.09298	12.2811	9.96417	11.0125	5.10654	2.75353	3.44477	2	response to low sulfur 3 [Arabidopsis thaliana]
AT5G19470	18.9083	17.5723	3.66506	1.3648	2.91342	2.7839	6.5736	6.06753	3.13803	2.03933	1.75443	0.723576	2	nudix hydrolase homolog 24 [Arabidopsis thaliana]
AT5G26220	21.6011	20.9841	7.35727	2.7522	2.01132	3.7186	7.73583	7.91787	4.52926	1.61475	2.01504	0.700248	2	contains similarity to E. coli cation transport protein ChaC (GB:D90756) [Arabidopsis thaliana]
AT1G75280	164.968	155.777	99.5081	73.1104	77.2676	89.0281	105.666	100.269	101.039	85.7104	80.4058	77.6306	2	NmrA-like negative transcriptional regulator family protein [Arabidopsis thaliana]
AT2G43800	7.0831	6.27161	6.0893	3.55347	3.6221	3.95408	4.91615	5.14144	4.24459	4.33691	3.35499	2.75593	2	Actin-binding FH2 (formin homology 2) family protein [Arabidopsis thaliana]
AT1G21550	8.52916	6.80621	6.07547	2.88939	3.57741	1.88513	5.83501	4.9972	3.46789	3.69924	1.79523	0.987205	2	Calcium-binding EF-hand family protein [Arabidopsis thaliana]
AT1G73680	33.0579	32.7932	25.4744	16.2571	17.4003	15.5891	21.6478	22.3761	16.9577	14.7688	15.232	10.6324	2	alpha dioxygenase [Arabidopsis thaliana]
AT2G43510	24.7356	27.5713	16.2301	5.16321	8.24862	5.30817	10.5849	12.1032	9.26417	6.28681	2.51255	1.28298	2	trypsin inhibitor protein 1 [Arabidopsis thaliana]
AT1G69870	206.485	193.155	148.683	95.4699	88.475	67.9502	139.949	125.505	105.625	75.2992	71.7302	70.2	2	nitrate transporter 1.7 [Arabidopsis thaliana]
AT3G28270	304.658	301.119	230.064	98.9476	112.584	85.5642	179.495	155.41	153.651	56.3944	73.7414	57.4477	2	transmembrane protein, putative (DUF677) [Arabidopsis thaliana]
AT1G80130	64.462	62.7983	45.6149	20.7782	24.5478	21.8671	39.3688	44.0536	32.2952	16.7902	12.7779	10.9218	2	Tetratricopeptide repeat (TPR)-like superfamily protein [Arabidopsis thaliana]
AT5G52450	52.7502	50.1309	43.5083	32.0349	32.9092	33.346	46.9877	40.2206	37.1306	25.1933	28.7017	23.6492	2	MATE efflux family protein [Arabidopsis thaliana]
AT2G36800	17.2036	17.8294	13.961	8.19116	7.9128	8.12538	14.3374	11.7601	7.88246	4.49162	4.49903	4.76828	2	don-glucosyltransferase 1 [Arabidopsis thaliana]
AT5G23050	81.2711	77.8958	59.3034	42.2555	39.8084	31.3264	64.2762	52.3344	47.8118	27.1004	23.4454	24.4312	2	probable acyl-activating enzyme 17, peroxisomal [Arabidopsis lyrata subsp. lyrata]
AT4G29100	33.1108	32.3848	28.2013	19.6041	19.2976	22.2747	30.0179	25.2907	22.1824	20.1019	16.1328	18.0072	2	basic helix-loop-helix (bHLH) DNA-binding superfamily protein [Arabidopsis thaliana]
AT2G04160	69.1972	66.4989	45.497	29.7396	27.2437	35.3673	49.706	45.586	37.7611	28.3137	19.9626	22.3329	2	Subtilisin-like serine endopeptidase family protein [Arabidopsis thaliana]
AT3G59140	18.9272	19.2926	13.0822	9.04007	8.5223	9.07685	16.0778	12.9906	9.80498	7.57332	7.68727	6.19241	2	multidrug resistance-associated protein 14 [Arabidopsis thaliana]
AT1G12780	40.38	39.0536	32.2072	25.8037	22.0186	23.8565	36.3404	33.1764	26.4954	23.0359	19.429	22.9282	2	UDP-D-glucose/UDP-D-galactose 4-epimerase 1 [Arabidopsis thaliana]
AT4G23300	24.2177	23.2877	20.3477	14.0245	12.3426	14.3488	18.1285	15.2109	13.4689	11.8658	11.2282	10.0335	2	cysteine-rich RLK (RECEPTOR-like protein kinase) 22 [Arabidopsis thaliana]
AT5G24160	16.7977	17.0702	13.7462	9.10234	8.09678	10.276	12.919	10.1978	9.151	6.54194	6.10995	5.27248	2	SQE6 [Arabidopsis thaliana]
AT5G23810	6.38231	5.70853	4.77626	3.6057	2.98786	3.69361	4.93379	3.3644	3.32549	2.72135	1.48171	2.41784	2	amino acid permease 7 [Arabidopsis thaliana]
AT4G21910	60.8758	60.0291	59.2951	42.6096	48.6834	44.8272	53.275	47.5652	38.1884	27.4885	29.4832	25.5766	2	MATE efflux family protein [Arabidopsis thaliana]
AT4G12300	28.0559	24.9737	22.4951	16.8497	16.0418	16.4155	20.1657	19.7243	15.5582	10.0015	9.94252	9.39486	2	cytochrome P450, family 706, subfamily A, polypeptide 4 [Arabidopsis thaliana]
AT1G27980	10.0805	8.67741	9.11303	6.62494	6.5467	6.49092	7.75834	7.65109	5.64702	4.77565	5.02691	4.08366	2	dihydrosphingosine phosphate lyase [Arabidopsis thaliana]
AT1G64900	77.4958	70.1213	66.3712	51.9616	53.9627	38.8912	62.9326	62.9873	49.5144	28.6903	25.2621	26.3473	2	cytochrome P450, family 89, subfamily A, polypeptide 2 [Arabidopsis thaliana]
AT3G61990	8.59426	9.60552	8.66932	5.70947	6.57742	4.7421	7.33907	6.18004	5.35659	3.89929	3.72977	4.85232	2	S-adenosyl-L-methionine-dependent methyltransferases superfamily protein [Arabidopsis thaliana]
AT4G30960	220.938	219.281	185.159	130.537	149.572	97.3128	160.487	145.249	133.98	76.6223	99.8976	100.533	2	SOS3-interacting protein 3 [Arabidopsis thaliana]
AT3G56630	45.2404	45.685	42.0235	34.419	33.9968	32.7538	35.1985	35.3025	30.7053	27.8787	25.9282	25.493	2	cytochrome P450, family 94, subfamily D, polypeptide 2 [Arabidopsis thaliana]
AT5G61520	39.6734	39.9908	37.3644	27.3217	29.9959	26.8734	30.2001	28.7032	23.9729	19.0492	16.5006	17.9803	2	Major facilitator superfamily protein [Arabidopsis thaliana]
AT4G14900	13.9667	12.6318	11.7348	9.37286	9.13477	7.89022	10.3396	9.20163	8.79146	7.24326	5.18695	6.12897	2	FRIGIDA-like protein [Arabidopsis thaliana]
AT5G54960	90.1338	85.0055	78.4592	65.9724	70.0553	57.2538	68.2069	65.6451	61.5081	53.6625	48.9994	49.7005	2	pyruvate decarboxylase-2 [Arabidopsis thaliana]
AT1G60730	17.3	17.609	16.189	7.86865	7.27935	5.63521	11.2711	13.6952	8.19953	6.92034	6.15708	4.75168	2	NAD(P)-linked oxidoreductase superfamily protein [Arabidopsis thaliana]
AT4G22690	144.479	127.952	145.431	88.419	73.5863	67.7583	107.685	121.151	97.1427	73.1216	69.9434	60.1542	2	cytochrome P450, family 706, subfamily A, polypeptide 1 [Arabidopsis thaliana]
AT3G04720	94.8043	90.365	96.5527	27.0893	14.4928	17.8109	58.5225	65.4229	37.8898	20.5362	8.67145	8.71737	2	pathogenesis-related 4 [Arabidopsis thaliana]
AT2G36790	13.7355	14.0345	13.8158	9.86834	8.70804	8.95144	11.249	11.8026	10.1232	6.14687	7.82043	7.42057	2	UDP-glucosyl transferase 73C6 [Arabidopsis thaliana]
AT5G16370	18.1293	17.8945	19.5308	10.5613	9.71055	10.478	14.7396	13.7708	11.9142	6.03327	7.96028	7.08603	2	acyl activating enzyme 5 [Arabidopsis thaliana]
AT1G54030	66.1184	65.3773	68.7317	42.423	45.3001	47.895	55.6229	60.5298	51.1051	42.1272	40.1295	40.0407	2	Belongs to the PF|00657 Lipase/Acylhydrolase with GDSL-motif family. ESTs gb|T75865, gb|R30449, gb|AI239373, gb|F19931 and gb|F19930 come from this gene [Arabidopsis thaliana]
AT5G24850	13.5552	13.3358	13.2341	7.37878	6.60852	8.68818	11.8532	11.5429	9.1444	5.87224	6.76821	7.19399	2	cryptochrome 3 [Arabidopsis thaliana]
AT2G36950	35.2085	31.0927	30.6617	20.1056	18.273	18.2934	28.8202	27.0579	26.8684	14.7162	16.45	17.7472	2	Heavy metal transport/detoxification superfamily protein [Arabidopsis thaliana]
AT5G34940	13.6349	13.1139	12.3909	8.06112	7.30471	8.61038	12.0537	10.1602	10.6444	6.24699	7.20014	7.11128	2	glucuronidase 3 [Arabidopsis thaliana]
AT2G41250	14.1841	13.5408	12.0038	5.87107	5.70654	5.71747	12.11	10.4563	8.73026	4.60517	3.57579	4.79297	2	Haloacid dehalogenase-like hydrolase (HAD) superfamily protein [Arabidopsis thaliana]
AT1G12200	44.8674	41.2453	31.5109	17.256	16.362	14.6661	33.5612	30.5048	26.4507	14.4549	10.0311	12.3214	2	Flavin-binding monooxygenase family protein [Arabidopsis thaliana]
AT1G32900	75.8298	69.4229	56.8331	22.8471	27.8978	29.6362	55.6804	48.8352	42.3564	17.8962	21.7793	19.4353	2	UDP-Glycosyltransferase superfamily protein [Arabidopsis thaliana]
AT5G14940	18.6956	17.8499	15.4059	5.87178	5.22076	5.48798	12.5578	10.7707	8.85589	3.78632	3.80861	2.77642	2	Major facilitator superfamily protein [Arabidopsis thaliana]
AT1G61800	16.3265	15.3283	13.2825	0.736495	0.959863	2.10752	9.19794	8.65432	4.54901	0.305401	0.666944	0.331099	2	glucose-6-phosphate/phosphate translocator 2 [Arabidopsis thaliana]
AT5G16970	130.67	137.927	121.129	79.7194	89.2811	83.6454	115.512	117.234	99.4359	71.138	77.8602	80.8822	2	alkenal reductase [Arabidopsis thaliana]
AT3G28050	79.9763	77.7993	70.5483	54.2017	51.0559	52.2103	57.5948	58.4148	57.8369	33.1652	35.8158	37.297	2	nodulin MtN21 /EamA-like transporter family protein [Arabidopsis thaliana]
AT2G22190	53.0365	51.0704	44.6195	28.8113	27.4563	31.0918	41.755	36.6228	36.3968	18.1158	18.0737	20.0238	2	Haloacid dehalogenase-like hydrolase (HAD) superfamily protein [Arabidopsis thaliana]
AT4G01080	245.216	230.276	218.869	150.638	166.804	158.444	195.08	181.554	179.571	131.1	131.849	123.317	2	TRICHOME BIREFRINGENCE-LIKE 26 [Arabidopsis thaliana]
AT1G56650	29.0467	30.2841	27.0569	9.14742	13.7904	16.8115	16.0987	16.3573	16.3223	6.53449	6.28074	4.07177	2	production of anthocyanin pigment 1 [Arabidopsis thaliana]
AT5G20190	154.824	153.984	136.374	83.8652	83.5024	102.643	107.232	115.388	96.1204	64.5614	70.9031	60.0291	2	Tetratricopeptide repeat (TPR)-like superfamily protein [Arabidopsis thaliana]
AT4G17940	44.6756	46.2387	44.0385	33.4249	33.7228	34.5883	36.0133	39.0845	34.4871	27.315	27.5004	26.1205	2	Tetratricopeptide repeat (TPR)-like superfamily protein [Arabidopsis thaliana]
AT1G67940	35.2833	32.0325	32.9382	21.674	21.5539	24.1453	23.5814	28.2129	27.1562	20.187	20.1073	19.977	2	non-intrinsic ABC protein 3 [Arabidopsis thaliana]
AT2G12190	10.4134	9.01242	8.27986	3.94629	4.58213	5.69794	5.61418	6.46051	6.07649	3.52585	3.96659	3.54453	2	Cytochrome P450 superfamily protein [Arabidopsis thaliana]
AT1G67360	136.761	130.932	127.324	78.085	100.612	94.2814	119.541	137.995	117.479	86.8642	82.5466	67.601	2	Rubber elongation factor protein (REF) [Arabidopsis thaliana]
AT4G24130	14.9353	13.0341	13.9039	6.84989	9.67577	10.167	13.9373	13.0821	10.1154	6.55545	6.6586	6.21455	2	DUF538 family protein (Protein of unknown function, DUF538) [Arabidopsis thaliana]
AT3G05690	6.16955	7.07924	6.7752	3.52195	4.26436	3.54754	5.89586	5.36261	5.24063	3.10344	2.40973	2.09	2	Transcription factor [Arabidopsis thaliana]
AT2G43820	17.0586	14.0428	15.6954	7.41436	8.60562	5.14918	14.7869	14.8455	10.3246	5.24448	4.65953	3.42896	2	UDP-glucosyltransferase 74F2 [Arabidopsis thaliana]
AT1G20620	1044.15	1003.01	1163.84	621.55	519.152	537.792	980.771	938.987	804.496	357.77	376.903	286.738	2	catalase 3 [Arabidopsis thaliana]
AT5G54160	93.1826	100.383	93.6798	59.5334	55.331	70.7398	88.9444	86.0245	86.7428	48.2205	54.7396	49.0374	2	O-methyltransferase 1 [Arabidopsis thaliana]
AT5G45410	40.7947	40.9415	36.2444	22.1481	18.7364	27.6227	35.5409	34.9578	33.6821	11.2334	15.3709	13.4423	2	zinc finger B-box protein [Arabidopsis thaliana]
AT4G22755	42.8055	43.6175	40.2776	26.7223	22.5954	31.8062	35.3486	37.9458	34.8336	23.9462	23.1269	20.8203	2	methylsterol monooxygenase 1-3 [Arabidopsis thaliana]
AT1G21670	25.7166	23.235	20.3765	15.4628	15.1576	16.2818	22.0729	19.6713	20.5057	16.1925	15.5237	14.2162	2	DPP6 amino-terminal domain protein [Arabidopsis thaliana]
AT5G64700	8.90739	9.93099	7.51957	3.33209	2.55517	3.78753	7.32718	6.53124	6.93201	3.23781	3.31246	2.50462	2	nodulin MtN21 /EamA-like transporter family protein [Arabidopsis thaliana]
AT3G07130	5.77888	5.78612	5.12952	2.85905	2.76076	4.26588	5.48141	4.2107	4.68149	3.17211	2.6983	2.25662	2	purple acid phosphatase 15 [Arabidopsis thaliana]
AT4G26950	14.7153	13.8954	10.0425	6.83452	5.20181	7.01111	16.059	12.7732	9.63025	3.17494	3.45136	3.9653	2	senescence regulator (Protein of unknown function, DUF584) [Arabidopsis thaliana]
AT3G61070	32.5138	32.1462	27.5847	23.0326	17.8368	21.6494	31.2061	31.2725	28.7374	17.3008	20.8968	16.906	2	peroxisomal membrane protein PEX11-2 [Arabidopsis thaliana]
AT1G62180	307.075	314.067	248.518	213.919	186.138	223.791	298.452	291.608	269.864	145.315	177.001	173.118	2	5&apos;adenylylphosphosulfate reductase 2 [Arabidopsis thaliana]
AT4G34680	16.1627	15.1847	13.7237	10.8016	12.1707	8.36513	15.2222	15.3262	10.6572	9.08108	8.14247	7.87617	2	GATA transcription factor 3 [Arabidopsis thaliana]
AT2G05380	168.972	196.066	127.016	74.1757	128.272	25.6337	136.997	166.58	87.6616	46.34	38.8507	41.6602	2	glycine-rich protein 3 short isoform [Arabidopsis thaliana]
AT1G77660	5.74038	6.5201	5.67964	3.69581	3.95591	2.92567	4.66473	5.69461	3.6472	4.14934	2.82618	2.65174	2	Histone H3 K4-specific methyltransferase SET7/9 family protein [Arabidopsis thaliana]
AT1G70000	41.1955	43.074	38.037	24.3659	27.2418	24.7108	36.6814	38.8636	25.3097	26.3634	23.964	22.83	2	myb-like transcription factor family protein [Arabidopsis thaliana]
AT1G21310	48.9117	42.3425	34.22	11.1868	12.248	7.32682	28.748	31.5442	5.76002	9.95374	4.87179	2.13981	2	transmembrane protein [Arabidopsis thaliana]
AT3G26220	13.7699	13.5386	12.6458	7.09468	8.60679	7.02984	11.0457	14.0479	6.77975	8.14539	7.54319	4.9258	2	cytochrome P450, family 71, subfamily B, polypeptide 3 [Arabidopsis thaliana]
AT5G59780	16.0784	18.128	14.0607	8.32268	8.66043	7.06387	16.5045	17.7539	10.499	6.51287	4.64425	3.3047	2	myb domain protein 59 [Arabidopsis thaliana]
AT3G26320	12.22	13.1913	12.8283	7.20667	5.81023	6.07446	11.4501	13.1255	8.83463	5.28998	3.85081	3.594	2	cytochrome P450, family 71, subfamily B, polypeptide 36 [Arabidopsis thaliana]
AT2G36970	43.3273	42.0965	39.6454	26.3573	16.6066	15.7815	45.339	43.6704	26.0284	16.1414	14.5106	12.5392	2	UDP-Glycosyltransferase superfamily protein [Arabidopsis thaliana]
AT1G55960	34.8842	36.3098	34.863	26.6175	24.8078	20.8669	39.3951	40.4129	28.1583	22.0439	18.9351	21.4452	2	Polyketide cyclase/dehydrase and lipid transport superfamily protein [Arabidopsis thaliana]
AT2G42280	10.934	12.0187	11.2237	7.82047	5.40349	4.8727	10.5107	10.6077	6.77778	5.28733	4.10547	4.98323	2	basic helix-loop-helix (bHLH) DNA-binding superfamily protein [Arabidopsis thaliana]
AT2G05710	172.588	161.339	160.26	121.606	102.143	93.0714	164.783	147.994	117.277	72.5486	85.8243	67.4269	2	aconitase 3 [Arabidopsis thaliana]
AT3G21690	95.2581	92.996	86.053	62.6511	54.283	49.4226	90.0471	80.1223	56.0441	43.167	47.1077	44.9328	2	MATE efflux family protein [Arabidopsis thaliana]
AT5G45650	41.6697	43.2818	40.2601	34.9938	26.1435	28.5355	41.9671	39.3828	27.117	21.6986	24.4489	23.4666	2	subtilase family protein [Arabidopsis thaliana]
AT2G37950	8.72764	10.5969	9.63188	6.86131	7.15082	6.81408	8.52383	9.76926	6.28331	4.11816	7.37484	4.27604	2	RING/FYVE/PHD zinc finger superfamily protein [Arabidopsis thaliana]
AT3G53540	11.3575	10.2866	11.0088	9.18725	8.38075	7.6724	11.735	9.67806	7.20411	7.92599	6.11216	5.93265	2	afadin [Arabidopsis thaliana]
AT5G33290	27.1271	28.0909	27.4974	21.363	16.1801	15.3629	25.4441	23.8002	17.7664	15.4442	13.1856	10.1393	2	xylogalacturonan deficient 1 [Arabidopsis thaliana]
AT1G66920	10.3113	9.64101	9.61362	5.34862	4.47229	3.79572	9.42223	9.46683	4.71348	4.52822	3.76718	1.416	2	Protein kinase superfamily protein [Arabidopsis thaliana]
AT3G13080	34.6158	34.5958	32.8249	23.7774	18.3388	23.2524	30.6654	31.4549	17.8484	17.7205	13.7401	10.8897	2	multidrug resistance-associated protein 3 [Arabidopsis thaliana]
AT4G17900	20.3416	19.5879	18.5064	15.9358	15.3408	14.009	17.732	17.9177	14.8487	14.1302	11.3575	11.266	2	PLATZ transcription factor family protein [Arabidopsis thaliana]
AT1G09970	65.9043	65.1217	63.7484	50.0954	50.2296	41.7649	58.4755	59.5957	41.2275	46.6177	37.9017	29.5102	2	Leucine-rich receptor-like protein kinase family protein [Arabidopsis thaliana]
AT5G53730	36.2127	32.3851	27.858	19.2557	19.7995	18.1673	30.6219	27.7964	20.9568	16.9019	15.3178	12.9373	2	Late embryogenesis abundant (LEA) hydroxyproline-rich glycoprotein family [Arabidopsis thaliana]
AT4G12290	112.496	102.099	82.4476	61.6359	62.4908	54.2651	95.0394	89.4612	55.2595	53.9774	42.3862	30.4301	2	Copper amine oxidase family protein [Arabidopsis thaliana]
AT2G29670	79.7574	75.3412	68.2493	43.7517	42.5418	35.4197	66.6903	67.1239	48.8	29.5245	30.4078	21.327	2	Tetratricopeptide repeat (TPR)-like superfamily protein [Arabidopsis thaliana]
AT5G53550	52.5506	51.2561	46.0883	36.4372	32.6182	29.3958	49.408	46.4378	33.6489	27.2812	22.1182	19.7246	2	YELLOW STRIPE like 3 [Arabidopsis thaliana]
AT4G36050	6.06005	5.12925	4.30975	3.5251	3.20184	2.26279	4.87983	4.73787	3.412	2.23977	2.20107	1.40838	2	endonuclease/exonuclease/phosphatase family protein [Arabidopsis thaliana]
AT5G62670	100.409	98.7274	90.4001	85.0425	73.7969	69.5821	103.76	88.276	75.4528	59.3962	67.4581	50.5703	2	H[+]-ATPase 11 [Arabidopsis thaliana]
AT1G48620	40.1295	39.6523	37.01	33.2438	31.9819	26.8592	36.9324	33.9939	26.3769	22.3447	24.0249	22.9228	2	T1N15.25 [Arabidopsis thaliana]
AT1G55850	58.5735	54.9614	45.6775	40.2927	42.899	33.7332	50.6632	46.8087	27.8398	23.872	33.1075	28.2551	2	cellulose synthase like E1 [Arabidopsis thaliana]
AT4G14510	18.8763	19.3022	17.0111	14.9053	13.5955	14.1018	17.0632	14.4461	10.1478	11.9188	11.0846	10.2855	2	CRM family member 3B [Arabidopsis thaliana]
AT1G64400	69.1514	72.6012	62.9634	53.2954	56.7662	47.0139	64.3489	54.6304	38.2841	41.671	42.9376	35.0157	2	AMP-dependent synthetase and ligase family protein [Arabidopsis thaliana]
AT1G20640	9.13756	9.16576	7.83217	7.76435	6.99039	6.28998	8.89744	7.85345	5.18389	5.57379	5.31361	4.26652	2	hypothetical protein AXX17_AT1G21620 [Arabidopsis thaliana]
AT5G12170	25.894	25.8735	28.201	18.1921	19.5131	11.3315	22.6354	20.4514	18.4046	15.0816	12.6276	10.496	2	CLT3 [Arabidopsis thaliana]
AT3G50740	24.4388	21.5941	25.0796	12.6933	13.8379	7.20065	19.1952	19.7606	13.5897	10.0359	8.57868	6.68855	2	UDP-glucosyl transferase 72E1 [Arabidopsis thaliana]
AT4G27300	16.9389	15.9272	18.0794	10.6195	7.09462	4.12004	11.6212	11.4288	6.72499	5.68223	4.03863	3.31787	2	S-locus lectin protein kinase family protein [Arabidopsis thaliana]
AT5G11670	160.012	148.986	165.398	122.76	110.403	96.3729	135.192	124.76	104.586	96.4876	87.6461	78.0946	2	NADP-malic enzyme 2 [Arabidopsis thaliana]
AT5G27030	12.492	11.9289	12.1575	9.33737	8.09475	5.80533	11.9086	10.1759	8.71646	8.07787	7.38528	5.94264	2	TOPLESS-related 3 [Arabidopsis thaliana]
AT4G22840	8.6691	8.05732	9.33433	6.44482	6.30683	4.22033	7.44406	6.09477	4.44005	5.9021	4.45552	3.1689	2	Sodium Bile acid symporter family [Arabidopsis thaliana]
AT4G34135	31.3663	29.4588	28.6335	25.9029	23.8501	15.217	25.9656	27.0608	18.804	21.0916	16.8254	15.7828	2	UDP-glucosyltransferase 73B2 [Arabidopsis thaliana]
AT1G16310	6.91752	6.965	4.58645	3.17744	3.98844	3.91832	5.75861	6.03889	5.77398	5.43322	3.47112	4.29477	2	Cation efflux family protein [Arabidopsis thaliana]
AT5G24660	163.923	151.486	103.384	78.2976	80.7791	89.5573	119.787	134.16	112.172	132.421	113.094	98.0942	2	response to low sulfur 2 [Arabidopsis thaliana]
AT5G55050	14.7349	15.9783	12.0768	10.5015	8.14791	7.82561	13.7455	14.2623	8.63359	12.6776	9.1386	9.64514	2	GDSL-like Lipase/Acylhydrolase superfamily protein [Arabidopsis thaliana]
AT5G63710	32.136	29.9873	23.8087	18.9062	18.405	17.931	28.3796	25.3785	20.1304	21.9313	16.6671	17.0639	2	Leucine-rich repeat protein kinase family protein [Arabidopsis thaliana]
AT5G22860	10.8725	11.1966	7.01934	6.84	6.18262	5.04548	8.93614	9.1192	6.88125	7.40598	5.77348	4.93708	2	Serine carboxypeptidase S28 family protein [Arabidopsis thaliana]
AT1G28290	16.8846	15.1724	13.5648	10.3641	11.4747	8.76424	17.036	15.9921	13.2428	16.3786	10.045	10.8702	2	arabinogalactan protein 31 [Arabidopsis thaliana]
AT3G19620	13.0505	11.2171	9.5833	5.22029	5.82865	5.48203	9.9015	8.34376	10.6155	10.4527	7.71923	5.22268	2	Glycosyl hydrolase family protein [Arabidopsis thaliana]
AT1G62570	19.2326	18.0478	14.8161	10.7579	12.7098	10.1709	13.3885	14.3822	16.0646	13.862	14.5935	11.2799	2	flavin-monooxygenase glucosinolate S-oxygenase 4 [Arabidopsis thaliana]
AT5G05160	14.1593	13.8605	12.2843	8.81185	8.0861	8.8989	11.0579	10.379	10.7347	11.6511	10.434	9.08943	2	Leucine-rich repeat protein kinase family protein [Arabidopsis thaliana]
AT1G44800	11.5209	11.3296	10.0341	6.9887	5.20343	4.61595	8.0586	7.52892	8.39947	7.73245	5.52569	5.49047	2	nodulin MtN21 /EamA-like transporter family protein [Arabidopsis thaliana]
AT2G26695	13.5944	15.7435	14.8045	9.37794	7.85639	4.11214	12.5101	11.6279	11.9978	8.8603	12.5352	5.14483	2	uncharacterized protein LOC9315066 [Arabidopsis lyrata subsp. lyrata]
AT5G62360	7.86129	7.1239	7.8793	3.99768	3.96206	3.79963	6.10472	5.35427	7.50319	4.37451	6.08574	3.28821	2	Plant invertase/pectin methylesterase inhibitor superfamily protein [Arabidopsis thaliana]
AT4G35783	14.101	15.0619	19.777	7.51307	6.84364	6.5357	15.3055	12.0198	11.6012	10.6444	13.1032	12.1593	2	ROTUNDIFOLIA like 6 [Arabidopsis thaliana]
AT3G02170	25.5998	23.9373	25.2151	16.9917	12.5688	11.8434	22.7017	19.4597	14.1256	18.4443	22.2673	16.6855	2	longifolia2 [Arabidopsis thaliana]
AT1G67230	45.1966	41.2987	46.8011	30.4307	28.8871	29.4159	38.3135	37.0946	30.8597	38.2798	41.578	30.5851	2	little nuclei1 [Arabidopsis thaliana]
AT5G09600	15.4091	15.0905	17.0109	9.72236	10.7767	10.544	13.6227	13.165	11.8803	12.9915	11.4222	11.0483	2	MTHSC70-2 [Arabidopsis thaliana]
AT3G24110	6.4824	5.36392	6.61823	3.23798	4.19278	3.2022	5.04764	4.39433	4.36354	5.23648	4.17024	4.367	2	Calcium-binding EF-hand family protein [Arabidopsis thaliana]
AT4G32210	28.4861	25.6121	27.574	18.2324	17.4352	17.6354	22.7807	19.043	20.2116	24.4941	20.1829	19.3631	2	unnamed protein product, partial [Arabidopsis thaliana]
AT5G22920	15.1682	14.6453	15.3435	11.5035	10.0793	7.75799	13.0125	12.642	11.64	12.8941	11.9707	11.0212	2	CHY-type/CTCHY-type/RING-type Zinc finger protein [Arabidopsis thaliana]
AT5G08260	83.7651	83.1516	96.2485	57.0722	53.9412	58.5183	85.2326	86.6898	70.2555	68.2343	73.6667	67.3283	2	serine carboxypeptidase-like 35 [Arabidopsis thaliana]
AT3G23410	42.3644	39.289	47.6123	28.822	26.0126	28.131	45.512	42.5206	33.3733	33.1246	34.1183	27.2679	2	fatty alcohol oxidase 3 [Arabidopsis thaliana]
AT5G56840	7.69253	7.12284	9.8161	5.64668	3.14215	2.53884	6.72665	8.27961	5.41503	5.24864	3.2749	4.0103	2	myb-like transcription factor family protein [Arabidopsis thaliana]
AT5G18170	30.6768	29.1701	32.5418	22.7713	17.5266	19.4061	27.8643	27.9746	19.0438	22.0079	20.9548	19.7801	2	glutamate dehydrogenase 1 [Arabidopsis thaliana]
AT3G14990	126.742	126.479	109.233	59.5612	61.2344	68.1577	104.521	100.868	100.338	91.6159	65.5338	62.3768	2	Class I glutamine amidotransferase-like superfamily protein [Arabidopsis thaliana]
AT1G70670	33.5862	36.896	31.4395	20.9109	18.2314	24.4167	31.7493	33.0851	27.9742	27.1552	20.3665	19.9461	2	Caleosin-related family protein [Arabidopsis thaliana]
AT4G09750	8.79983	10.6369	8.18879	3.24727	4.33086	5.42268	7.12376	7.47607	6.10908	5.1397	3.54741	2.97183	2	NAD(P)-binding Rossmann-fold superfamily protein [Arabidopsis thaliana]
AT5G19875	19.9795	18.7177	16.9238	9.69451	13.2529	11.5463	14.6723	17.6976	14.0563	15.3785	11.6922	12.56	2	transmembrane protein [Arabidopsis thaliana]
AT2G04795	14.7686	18.445	15.5887	8.18878	10.6011	6.22283	12.5136	15.3908	11.2969	12.8848	11.7861	8.52212	2	hypothetical protein AT2G04795 [Arabidopsis thaliana]
AT3G05330	5.4718	5.39322	5.16782	2.86956	2.37574	3.40635	5.65915	5.0522	4.46457	3.82694	3.68582	2.60427	2	cyclin family [Arabidopsis thaliana]
AT1G71960	20.4401	20.5954	16.0992	8.05158	8.697	7.86768	19.0918	17.4901	14.2885	12.1348	12.1092	7.64452	2	ATP-binding casette family G25 [Arabidopsis thaliana]
AT1G18500	58.4048	57.6524	53.9267	39.5983	35.1629	36.8621	54.2123	49.9065	42.597	38.279	40.2722	33.9579	2	methylthioalkylmalate synthase-like 4 [Arabidopsis thaliana]
AT4G19420	16.6818	17.1083	13.6198	10.1292	7.44109	8.01048	15.1724	15.303	10.281	8.81569	9.62086	7.24357	2	Pectinacetylesterase family protein [Arabidopsis thaliana]
AT1G78830	102.285	98.5919	98.0733	56.3923	49.4946	49.6282	99.727	95.4978	57.9125	75.5004	73.4546	53.7838	2	Curculin-like (mannose-binding) lectin family protein [Arabidopsis thaliana]
AT5G58300	17.2955	16.7027	15.1916	10.3375	10.1483	10.4586	16.2716	15.7698	11.7706	13.2759	12.5531	9.48108	2	Leucine-rich repeat protein kinase family protein [Arabidopsis thaliana]
AT2G32100	16.4542	14.333	19.0856	7.17688	10.7654	6.71982	15.4892	14.4711	10.0823	9.49601	8.69306	7.67449	2	ovate family protein 16 [Arabidopsis thaliana]
AT1G17745	78.5819	70.4486	80.0495	41.1882	53.3408	36.9486	64.7021	67.2252	54.8334	52.9624	37.8715	38.1385	2	D-3-phosphoglycerate dehydrogenase [Arabidopsis thaliana]
AT1G60960	7.12094	6.54058	6.65923	2.72188	3.93144	2.1894	6.65131	5.33477	3.9779	4.6268	2.13844	1.78351	2	iron regulated transporter 3 [Arabidopsis thaliana]
AT3G49120	257.269	251.647	275.546	166.654	184.094	144.178	224.179	230.071	200.432	209.452	181.891	129.22	2	peroxidase CB [Arabidopsis thaliana]
AT1G08940	6.67311	6.46013	6.47109	2.9184	2.20977	2.77676	5.01366	6.02244	5.51354	4.67049	2.84774	3.73919	2	Phosphoglycerate mutase family protein [Arabidopsis thaliana]
AT2G47010	12.0125	12.142	13.3461	6.1254	5.84124	3.83177	10.3663	10.8482	10.0043	6.1003	5.98668	5.93755	2	calcium/calcium/calmodulin-dependent Serine/Threonine-kinase [Arabidopsis thaliana]
AT3G15356	113.251	108.021	134.081	35.0833	20.8019	20.7432	86.8475	103.514	71.4106	36.3071	18.7456	28.0634	2	Legume lectin family protein [Arabidopsis thaliana]
AT1G15410	28.8343	28.616	26.6838	16.6053	15.2067	13.8927	26.2765	24.7199	20.9876	15.8348	14.8954	14.5541	2	hypothetical protein AXX17_AT1G16190 [Arabidopsis thaliana]
AT1G49470	63.0793	57.5885	51.2118	20.9824	19.4652	17.2629	50.9114	45.3395	34.6439	23.5069	16.6607	18.7759	2	transmembrane epididymal protein (DUF716) [Arabidopsis thaliana]
AT5G47720	22.2921	20.7979	18.8981	9.49639	8.97303	9.29569	19.6034	17.8103	16.4659	11.1187	7.29075	9.93375	2	Thiolase family protein [Arabidopsis thaliana]
AT1G47960	69.6775	73.7698	61.2289	18.028	19.2323	21.6498	59.4142	60.948	46.5545	22.6995	18.8953	21.4774	2	cell wall / vacuolar inhibitor of fructosidase 1 [Arabidopsis thaliana]
AT3G18830	56.7122	54.4157	58.6351	34.4501	30.2901	34.0141	53.3098	56.4429	51.1895	32.2013	31.7331	26.7676	2	polyol/monosaccharide transporter 5 [Arabidopsis thaliana]
AT2G28900	796.311	773.41	801.098	442.313	475.496	536.626	721.852	769.368	716.803	460.457	501.319	509.505	2	outer plastid envelope protein 16-1 [Arabidopsis thaliana]
AT3G21560	100.614	97.9809	105.461	55.9144	51.1014	60.5992	98.5251	94.3213	87.315	67.6563	68.2876	67.1301	2	UDP-Glycosyltransferase superfamily protein [Arabidopsis thaliana]
AT1G75960	9.66667	8.86174	10.4595	5.60804	4.22284	6.30786	8.83658	9.43516	7.43112	5.6989	6.6239	5.67501	2	AMP-dependent synthetase and ligase family protein [Arabidopsis thaliana]
AT2G01913	12.1963	10.6089	13.5998	4.93907	5.9179	6.09956	12.6905	13.2431	11.7618	7.2094	4.3839	8.43755	2	hypothetical protein AT2G01913 [Arabidopsis thaliana]
AT3G05130	7.43355	5.96999	6.67905	3.66283	3.87731	4.32616	6.01379	6.46128	5.6392	4.34048	3.98511	5.44336	2	paramyosin-like protein [Arabidopsis thaliana]
AT1G29910	1034.43	1000.46	1294.55	512.289	572.544	490.693	781.515	773.911	1043.77	505.211	494.764	636.76	2	chlorophyll A/B binding protein 3 [Arabidopsis thaliana]
AT1G03940	10.5965	11.8168	14.1361	2.49556	3.28766	1.58768	6.95779	6.64687	10.0337	3.55819	1.70897	3.27697	2	HXXXD-type acyl-transferase family protein [Arabidopsis thaliana]
AT5G54060	17.7794	16.3519	21.9038	0.0865415	0.518462	0.526984	7.71891	7.89189	13.7338	1.27844	0.330891	0.887049	2	UDP-glucose:flavonoid 3-o-glucosyltransferase [Arabidopsis thaliana]
AT5G42800	45.8677	45.51	58.5394	0.235	0.300344	1.18569	24.6779	21.0606	36.4787	1.85149	0	0.481749	2	dihydroflavonol 4-reductase [Arabidopsis thaliana]
AT4G14090	40.244	40.0199	45.8453	7.69454	8.5702	8.44709	23.4907	23.2757	33.2985	7.89806	5.7597	5.33198	2	putative glucosyltransferase, partial [Arabidopsis thaliana]
AT4G22880	44.0368	43.5286	52.3239	0.867486	2.303	2.17513	21.5118	21.903	37.9041	2.41223	0.78043	0.523042	2	leucoanthocyanidin dioxygenase [Arabidopsis thaliana]
AT3G29590	6.63357	7.77386	7.71207	0.0410339	0.0983322	0.42835	2.62411	3.22583	4.70608	0.323294	0.0784464	0	2	HXXXD-type acyl-transferase family protein [Arabidopsis thaliana]
AT5G07990	11.2404	10.5058	14.8054	0.740695	1.15373	0.708772	4.05115	3.90133	8.59363	2.33428	0.991215	1.07555	2	Cytochrome P450 superfamily protein [Arabidopsis thaliana]
AT5G17220	34.0401	37.5038	36.109	2.41175	3.43642	5.21667	26.4365	23.9814	34.7703	6.5478	3.23992	5.0109	2	glutathione S-transferase phi 12 [Arabidopsis thaliana]
AT3G56240	501.832	502.25	442.546	255.228	243.624	251.54	399.487	416.28	431.87	298.388	252.223	273.275	2	copper transport protein CCH [Arabidopsis lyrata subsp. lyrata]
AT5G05600	7.38687	7.32545	7.89816	2.37139	2.8354	1.72557	5.79794	6.07343	9.30829	4.11271	2.45208	2.0383	2	2-oxoglutarate (2OG) and Fe(II)-dependent oxygenase superfamily protein [Arabidopsis thaliana]
AT1G52270	6.4807	6.21876	8.58935	3.384	3.60413	2.20783	9.64969	5.61617	5.64103	3.51784	3.05497	4.65691	2	hypothetical protein AT1G52270 [Arabidopsis thaliana]
AT1G11670	8.07053	7.14088	10.245	5.25098	3.6601	4.4806	10.1595	7.17797	6.69036	4.34789	6.58579	5.31368	2	MATE efflux family protein [Arabidopsis thaliana]
AT4G09730	58.0309	61.2139	57.9064	42.5459	43.5931	46.3072	68.5609	63.4554	51.2146	52.5718	50.8356	50.8891	2	DEAD-box ATP-dependent RNA helicase 39 [Arabidopsis lyrata subsp. lyrata]
AT3G16180	13.1758	13.7483	13.2344	9.9003	8.89348	8.59807	14.6961	13.4457	11.0096	10.398	12.0415	12.5021	2	Major facilitator superfamily protein [Arabidopsis thaliana]
AT2G24580	22.8507	24.1263	22.679	13.7876	13.0994	16.5692	23.0187	23.6017	23.0871	10.1435	11.5907	12.8532	2	FAD-dependent oxidoreductase family protein [Arabidopsis thaliana]
AT1G58290	165.344	162.323	179.706	90.7298	64.3499	72.3384	190.535	180.393	192.19	28.3741	54.8133	49.0602	2	Glutamyl-tRNA reductase family protein [Arabidopsis thaliana]
AT3G27240	97.7592	94.8949	97.7441	72.9109	69.728	71.9355	98.7343	102.853	94.3367	60.1022	72.1707	70.7531	2	Cytochrome C1 family [Arabidopsis thaliana]
AT1G65590	29.1167	29.5774	32.0111	21.0608	14.7878	21.8785	32.1343	31.5554	26.555	14.4369	20.9283	14.2948	2	beta-hexosaminidase 3 [Arabidopsis thaliana]
AT2G45190	18.3323	19.3919	20.9352	13.8102	10.8452	13.7878	22.1623	18.2319	17.4067	8.72286	14.5933	11.5473	2	axial regulator YABBY 1, partial [Eutrema salsugineum]
AT1G06160	5.52576	4.68168	6.55742	1.44722	0.420371	0.343351	6.19948	4.344	4.03541	0.777423	0.6288	1.01141	2	octadecanoid-responsive AP2/ERF 59 [Arabidopsis thaliana]
AT5G63625	5.66923	6.16809	6.75315	3.25182	1.91817	2.30656	7.66143	5.66336	5.33729	1.7737	2.1041	1.79475	2	hypothetical protein AT5G63625 [Arabidopsis thaliana]
AT1G71140	8.26512	7.19244	9.32349	5.60699	4.41615	5.01401	8.71009	6.90462	7.94794	2.93475	3.97283	4.08597	2	MATE efflux family protein [Arabidopsis thaliana]
AT3G55560	6.18538	5.04893	6.30816	4.82547	3.4399	3.3448	7.05306	6.9522	5.74291	2.72642	3.12403	2.56172	2	AT-hook protein of GA feedback 2 [Arabidopsis thaliana]
AT1G09750	113.585	115.379	109.814	98.3093	69.2886	76.0684	137.52	124.317	117.247	69.5542	79.9718	79.1579	2	Eukaryotic aspartyl protease family protein [Arabidopsis thaliana]
AT3G43670	20.9546	20.5605	20.7867	11.1149	11.6589	6.65391	27.9571	23.6767	15.5398	6.06169	7.82552	4.84906	2	Copper amine oxidase family protein [Arabidopsis thaliana]
AT2G29500	10.0252	10.4431	10.9585	5.61508	6.70086	3.4722	13.2066	10.8494	10.6458	4.3973	4.97931	4.3917	2	HSP20-like chaperones superfamily protein [Arabidopsis thaliana]
AT1G28660	29.6348	28.7666	28.5057	16.3537	12.4118	7.98012	32.7437	32.4078	30.2063	16.5965	16.195	11.918	2	GDSL-like Lipase/Acylhydrolase superfamily protein [Arabidopsis thaliana]
AT3G02910	71.0984	72.4179	69.2265	62.5745	58.2242	53.1161	79.1557	80.3903	77.386	56.768	59.7825	51.9895	2	AIG2-like (avirulence induced gene) family protein [Arabidopsis thaliana]
AT1G13110	132.036	127.856	159.713	102.554	87.537	73.7179	140.713	136.092	104.956	93.5079	81.8794	70.1634	2	cytochrome P450, family 71 subfamily B, polypeptide 7 [Arabidopsis thaliana]
AT4G01720	9.10163	7.60168	10.0429	5.98997	4.97493	3.69692	8.81654	10.0227	5.47196	4.32965	3.64201	3.06673	2	WRKY family transcription factor [Arabidopsis thaliana]
AT1G21130	149.443	143.455	189.035	113.984	98.93	91.0147	150.61	171.949	127.201	115.021	110.856	90.8329	2	O-methyltransferase family protein [Arabidopsis thaliana]
AT1G68840	12.9979	14.5969	18.1667	6.7691	5.19911	5.76772	14.6631	16.6738	10.0918	6.15365	7.89721	3.2616	2	related to ABI3/VP1 2 [Arabidopsis thaliana]
AT2G01340	7.42665	6.9685	9.93065	6.06856	4.57137	4.04286	10.2127	7.72978	6.04406	4.23654	4.62594	3.01827	2	plastid movement impaired protein [Arabidopsis thaliana]
AT3G08720	8.55723	8.15183	9.19095	7.06912	5.23997	5.91499	8.8972	9.13657	6.631	5.89994	5.78369	2.78883	2	serine/threonine protein kinase 2 [Arabidopsis thaliana]
AT1G76690	14.2325	14.2819	14.5407	6.62388	7.52823	3.73188	16.7209	12.791	12.0941	8.012	8.41378	6.83502	2	12-oxophytodienoate reductase 2 [Arabidopsis thaliana]
AT1G76680	62.1512	59.3422	65.6619	31.8037	31.0678	19.7071	73.7206	68.3973	48.4908	40.3986	35.4992	28.521	2	12-oxophytodienoate reductase 1 [Arabidopsis thaliana]
AT4G22790	7.37618	7.04683	6.2395	3.77034	4.10971	3.51901	7.73304	5.89713	5.97079	4.71882	3.60397	4.22689	2	MATE efflux family protein [Arabidopsis thaliana]
AT1G65480	46.1904	46.0875	40.3619	14.6544	16.1246	10.3896	56.5369	40.3212	51.1042	26.5552	22.1322	19.7773	2	PEBP (phosphatidylethanolamine-binding protein) family protein [Arabidopsis thaliana]
AT2G22240	10.3363	10.239	9.18693	6.22311	6.7158	5.60494	10.367	8.64786	9.5145	7.11925	7.21031	5.53033	2	myo-inositol-1-phosphate synthase 2 [Arabidopsis thaliana]
AT1G70560	5.12004	5.64368	4.72016	2.58439	2.72793	2.32848	5.98021	5.58714	5.35436	2.18161	1.58808	1.89214	2	tryptophan aminotransferase of Arabidopsis 1 [Arabidopsis thaliana]
AT5G11930	10.9266	11.5949	9.60891	2.49855	2.29149	2.17352	12.7701	13.2402	10.6131	3.09861	3.00749	1.2647	2	Thioredoxin superfamily protein [Arabidopsis thaliana]
AT3G11930	372.336	392.32	349.358	169.641	171.335	153.807	386.94	382.045	379.156	189.098	162.763	162.379	2	Adenine nucleotide alpha hydrolases-like superfamily protein [Arabidopsis thaliana]
AT5G02260	16.1811	18.6786	15.6973	9.34337	8.5116	8.47036	18.7714	19.6009	15.8901	11.011	7.32549	7.7566	2	expansin A9 [Arabidopsis thaliana]
AT4G05130	5.23201	6.25975	5.03914	2.33243	2.55427	1.3254	4.49501	5.26423	4.61554	2.44526	1.51031	1.41388	2	equilibrative nucleoside transporter 4 [Arabidopsis thaliana]
AT2G32487	18.2037	19.6397	14.3664	8.22501	7.55554	4.65076	17.6977	18.0124	13.8675	7.29026	6.17734	3.61312	2	#N/A
AT1G07640	51.7432	49.1617	43.5919	33.281	34.2764	25.0478	51.6547	49.9528	45.0867	34.5649	29.5516	26.3531	2	Dof-type zinc finger DNA-binding family protein [Arabidopsis thaliana]
AT1G61600	14.593	14.5142	12.3635	8.60207	9.08775	7.30747	13.7971	12.9695	12.7835	8.34741	6.94451	7.92936	2	DUF1262 family protein (DUF1262) [Arabidopsis thaliana]
AT2G28810	47.3899	43.3206	35.2536	31.1771	30.6683	21.0011	44.0444	35.587	33.1866	29.8927	22.327	22.0117	2	Dof-type zinc finger DNA-binding family protein [Arabidopsis thaliana]
AT2G04170	11.3115	12.0636	8.21002	7.03205	7.48949	4.99119	11.0688	8.69103	10.031	7.99352	6.88896	4.96062	2	TRAF-like family protein [Arabidopsis thaliana]
AT2G30040	6.82468	7.73799	7.73778	7.49652	6.91486	6.36603	9.61204	7.92788	8.21197	3.16408	6.73919	3.81147	2	mitogen-activated protein kinase kinase kinase 14 [Arabidopsis thaliana]
AT1G68650	7.69442	6.03854	8.02153	7.15818	5.80278	4.80895	8.94536	10.2517	9.26243	3.35032	4.47121	3.26901	2	Uncharacterized protein family (UPF0016) [Arabidopsis thaliana]
AT2G27310	9.92799	8.5467	10.3881	8.50369	6.02983	4.94482	8.64767	10.0097	11.2797	3.85148	5.47692	4.11731	2	F-box family protein [Arabidopsis thaliana]
AT1G78460	21.5938	21.4489	27.9767	23.167	18.8859	12.0742	24.2741	23.8553	21.9576	11.1231	10.5358	10.9258	2	SOUL heme-binding family protein [Arabidopsis thaliana]
AT1G09940	11.2789	12.7863	11.7287	10.0944	9.07447	8.64008	10.9793	9.18592	12.5527	5.37026	8.19079	6.6816	2	Glutamyl-tRNA reductase family protein [Arabidopsis thaliana]
AT3G11900	6.92409	7.07126	6.9161	5.47886	4.57668	3.67583	7.47267	5.96806	7.54525	2.60972	4.3129	3.18107	2	aromatic and neutral transporter 1 [Arabidopsis thaliana]
AT4G04770	175.163	177.422	162.95	119.883	100.748	93.6488	187.208	171.694	159.465	49.6518	81.0347	67.6468	2	ATP binding cassette protein 1 [Arabidopsis thaliana]
AT5G04590	224.434	225.921	223.345	185.604	160.418	152.908	242.982	226.707	231.802	95.5371	133.084	133.697	2	sulfite reductase [Arabidopsis thaliana]
AT4G25030	82.4305	80.2141	79.8527	50.722	42.09	46.4486	79.5157	80.3624	67.5896	25.0533	36.251	27.728	2	Serine/Threonine-kinase [Arabidopsis thaliana]
AT1G53910	60.2793	60.6263	54.5172	44.9919	40.1433	39.4811	54.8486	55.5432	51.5071	30.0686	32.6936	31.2948	2	related to AP2 12 [Arabidopsis thaliana]
AT4G13250	254.211	253.458	242.012	149.568	116.257	115.243	239.462	214.186	235.849	48.5383	77.8353	74.9264	2	NAD(P)-binding Rossmann-fold superfamily protein [Arabidopsis thaliana]
AT3G62260	6.51324	6.796	5.85164	3.67604	3.76743	3.84644	5.54438	5.61617	7.02968	1.70769	1.79006	1.65884	2	Protein phosphatase 2C family protein [Arabidopsis thaliana]
AT1G64970	51.5718	54.4033	42.4639	35.6948	33.7351	33.379	52.0411	47.4695	51.9108	23.4688	29.342	23.3305	2	gamma-tocopherol methyltransferase [Arabidopsis thaliana]
AT5G23020	39.8984	41.0319	36.7456	17.03	18.2366	9.03825	27.9036	22.8147	32.5035	7.15493	12.5076	1.86835	2	2-isopropylmalate synthase 2 [Arabidopsis thaliana]
AT1G74020	19.0541	20.5745	21.3408	11.5424	13.2017	9.41472	17.2264	18.8603	18.4854	8.71584	12.4345	8.83447	2	strictosidine synthase 2 [Arabidopsis thaliana]
AT5G47610	18.0497	17.8663	18.0196	17.0646	17.2698	13.0206	23.7287	18.7585	21.407	9.68474	10.0911	10.8702	2	RING/U-box superfamily protein [Arabidopsis thaliana]
AT5G51710	10.4404	9.70533	8.33765	8.07637	8.26963	7.13423	10.1806	7.64838	9.81401	5.34355	5.96138	4.74109	2	K+ efflux antiporter 5 [Arabidopsis thaliana]
AT4G32290	16.0456	15.5691	12.5441	13.084	11.4131	11.539	14.8593	14.6399	16.6991	8.14241	6.06149	7.19918	2	Core-2/I-branching beta-1,6-N-acetylglucosaminyltransferase family protein [Arabidopsis thaliana]
AT4G35090	840.898	815.997	684.825	641.915	596.31	473.297	827.11	695.861	728.905	390.433	507.283	495.957	2	catalase 2 [Arabidopsis thaliana]
AT3G23880	14.6024	12.2652	11.2871	11.3932	8.40427	6.27027	13.4019	11.0587	11.7829	6.52618	7.33439	7.84492	2	F-box and associated interaction domains-containing protein [Arabidopsis thaliana]
AT5G14570	43.8404	43.9298	38.5802	40.7137	41.8242	21.8339	40.7337	35.9763	40.454	23.8927	24.4368	22.0913	2	high affinity nitrate transporter 2.7 [Arabidopsis thaliana]
AT1G64780	38.1517	41.6926	29.5866	26.0352	30.7863	26.0785	35.2347	28.3532	31.3315	16.5412	16.8432	19.7298	2	ATAMT1 [Arabidopsis thaliana]
AT1G77450	6.8721	8.23722	5.5314	4.99667	7.25688	3.96947	6.11552	4.54487	5.94754	2.35878	2.4473	3.31562	2	NAC domain containing protein 32 [Arabidopsis thaliana]
AT2G46530	10.5278	10.5007	8.19233	9.47808	8.13722	6.62347	9.27871	6.99699	7.56283	3.61997	5.0695	5.29257	2	unnamed protein product [Eutrema halophilum]
AT3G13730	9.50344	8.79817	7.14432	9.13095	7.7046	6.34889	8.38657	6.11662	6.43142	3.9263	4.79427	5.05309	2	cytochrome P450, family 90, subfamily D, polypeptide 1 [Arabidopsis thaliana]
AT4G33630	70.0578	69.6502	58.9012	63.658	62.737	47.063	58.6841	52.8045	48.6474	39.5741	36.6643	37.5315	2	hypothetical protein [Arabidopsis thaliana]
AT4G00150	27.5376	28.0087	22.8115	24.9555	23.9549	19.7703	24.4942	18.5457	19.1674	15.1404	13.3909	13.1057	2	GRAS family transcription factor [Arabidopsis thaliana]
AT5G52420	68.9599	69.9036	60.9085	53.3781	54.8759	52.5584	58.7047	51.1262	56.3313	32.962	39.5495	42.3898	2	transmembrane protein [Arabidopsis thaliana]
AT3G47430	125.724	122.052	111.861	99.174	97.6625	87.1445	104.818	100.398	96.5184	61.8008	63.7522	76.2627	2	peroxin 11B [Arabidopsis thaliana]
AT5G28020	54.646	52.4829	45.7891	41.7121	36.9283	38.1583	42.8165	37.807	36.929	21.848	23.0962	25.7735	2	AT5G28020 [Arabidopsis thaliana]
AT1G64860	145.315	154.058	128.002	117.445	104.231	97.3986	134.443	121.415	124.551	40.814	63.2208	66.3211	2	sigma factor A [Arabidopsis thaliana]
AT4G21990	153.695	144.651	123.026	115.45	107.931	96.3661	127.201	123.574	124.42	56.5704	60.5132	68.904	2	PRH26 [Arabidopsis thaliana]
AT1G49010	48.5792	44.9349	42.2715	35.0864	30.3674	25.148	43.1852	41.0524	38.7279	12.2201	13.2235	20.5209	2	Duplicated homeodomain-like superfamily protein [Arabidopsis thaliana]
AT4G24120	25.3736	25.0544	18.6737	17.7753	14.8025	18.093	23.5977	20.3051	21.4802	8.62454	9.96536	10.0627	2	YELLOW STRIPE like 1 [Arabidopsis thaliana]
AT5G08370	62.051	63.5243	57.358	51.3532	49.3333	51.1364	58.3155	54.4825	55.9988	39.1169	39.4869	38.6625	2	alpha-galactosidase 2 [Arabidopsis thaliana]
AT5G13630	479.491	482.144	435.214	375.432	324.776	365.87	443.194	377.43	341.789	189.033	254.532	243.432	2	magnesium-chelatase subunit chlH, chloroplast, putative / Mg-protoporphyrin IX chelatase, putative (CHLH) [Arabidopsis thaliana]
AT2G45850	23.0559	23.0623	20.2246	20.6077	17.5864	19.5304	22.1545	19.8781	18.646	12.6396	13.3317	12.5371	2	AT hook motif DNA-binding family protein [Arabidopsis thaliana]
AT1G32540	10.0752	9.60868	9.25014	10.6382	9.74119	7.92505	11.6926	10.7201	10.5344	3.46389	5.29105	6.69809	2	lsd one like 1 [Arabidopsis thaliana]
AT5G53200	15.9871	13.8383	15.0744	14.5966	14.5349	11.5277	17.7076	13.9938	12.133	5.84359	8.31854	10.6771	2	Homeodomain-like superfamily protein [Arabidopsis thaliana]
AT4G24350	50.6263	48.6454	54.8895	47.9962	45.7343	48.0028	50.1976	49.0285	54.2057	16.2548	30.3762	36.5779	2	Phosphorylase superfamily protein [Arabidopsis thaliana]
AT1G76790	6.96298	8.78137	6.03734	5.86643	5.18587	6.21464	5.9674	5.73915	8.62304	4.31385	3.48915	4.00872	2	O-methyltransferase family protein [Arabidopsis thaliana]
AT2G43620	6.18905	7.46443	5.2178	3.05739	4.01392	3.58132	4.78865	6.56806	10.173	2.98122	1.96761	1.34454	2	Chitinase family protein [Arabidopsis thaliana]
AT1G70700	82.8889	88.0447	80.6026	65.0051	68.7925	64.4593	79.8586	74.5187	106.576	47.1322	58.7112	45.1573	2	TIFY domain/Divergent CCT motif family protein [Arabidopsis thaliana]
AT5G65870	12.8689	16.5054	10.703	8.13587	11.004	7.38764	8.61871	9.07148	12.1898	7.59751	7.55997	5.75884	2	phytosulfokine 5 precursor [Arabidopsis thaliana]
AT3G55290	7.60544	8.6882	7.53642	5.30852	6.27672	5.21801	4.49206	4.00818	7.99922	2.89461	4.07088	3.38155	2	NAD(P)-binding Rossmann-fold superfamily protein [Arabidopsis thaliana]
AT2G23000	25.0564	25.6042	20.7452	10.0064	11.4457	15.7069	16.41	12.415	18.9724	8.58091	11.7771	13.9835	2	serine carboxypeptidase-like 10 [Arabidopsis thaliana]
AT3G05180	30.4551	30.9928	24.6925	17.8351	16.0944	20.9679	22.1865	19.3593	22.5571	12.4447	18.7363	15.7228	2	GDSL-like Lipase/Acylhydrolase superfamily protein [Arabidopsis thaliana]
AT3G10185	12.9785	13.6568	9.08934	7.62404	5.63888	9.27284	7.6032	7.10345	11.6735	4.44944	6.20797	6.87397	2	gibberellin-regulated protein 13 isoform X1 [Arabidopsis lyrata subsp. lyrata]
AT5G16190	6.30004	5.90175	7.02903	4.95893	3.4707	5.90241	7.12664	5.39588	6.50814	3.53489	3.49113	2.25906	2	cellulose synthase like A11 [Arabidopsis thaliana]
AT4G36640	14.3201	14.2446	15.2479	11.0529	10.6507	13.9189	15.5301	14.399	18.8108	8.01708	9.25707	8.51185	2	PREDICTED: random slug protein 5-like isoform X2 [Daucus carota subsp. sativus]
AT1G22380	5.45174	3.14769	5.21282	2.35517	2.34335	2.73171	4.10255	3.34566	5.84077	3.21468	2.52771	1.69406	2	UDP-glucosyl transferase 85A3 [Arabidopsis thaliana]
AT1G22900	6.0372	4.89887	5.29863	3.73731	2.58345	4.0639	5.98709	5.76307	6.7092	3.11438	1.9236	3.6834	2	Disease resistance-responsive (dirigent-like protein) family protein [Arabidopsis thaliana]
AT1G77885	19.7312	18.0215	15.2166	8.48054	9.80897	8.88228	16.8978	18.0805	19.8141	9.0201	6.48506	9.15613	2	hypothetical protein AT1G77885 [Arabidopsis thaliana]
AT2G16890	11.7377	10.1508	8.52097	5.80541	5.98548	7.21456	10.5779	10.0199	10.4002	6.47683	6.34199	6.41286	2	UDP-Glycosyltransferase superfamily protein [Arabidopsis thaliana]
AT1G20160	20.7581	17.0461	17.225	5.2201	6.81346	11.809	20.2867	17.7264	12.7028	10.9709	6.84162	6.94106	2	Subtilisin-like serine endopeptidase family protein [Arabidopsis thaliana]
AT2G34070	12.7448	11.4021	10.7341	8.43523	8.07327	10.263	13.0638	13.5344	12.2996	10.7484	7.56711	8.82991	2	TRICHOME BIREFRINGENCE-LIKE 37 [Arabidopsis thaliana]
AT2G37040	159.669	157.256	166.559	97.508	76.0483	135.891	180.092	162.411	148.481	100.794	105.449	130.642	2	PHE ammonia lyase 1 [Arabidopsis thaliana]
AT3G53260	124.433	127.643	123.001	70.7967	57.4311	102.261	118.268	105.223	93.7197	57.7574	66.419	82.8558	2	phenylalanine ammonia-lyase 2 [Arabidopsis thaliana]
AT2G27420	25.9528	28.9022	22.216	13.4574	12.2613	15.1593	24.4609	19.0925	21.1713	10.0436	11.2557	14.5931	2	Cysteine proteinases superfamily protein [Arabidopsis thaliana]
AT5G18290	14.2735	14.2667	9.76666	6.84059	5.99297	9.09402	12.6724	9.15067	9.12245	5.37863	6.96059	8.1048	2	Aquaporin-like superfamily protein [Arabidopsis thaliana]
AT4G36710	35.7611	31.4879	28.5974	20.8162	17.0502	23.3994	30.5173	26.4919	25.9967	20.761	15.3837	21.5883	2	GRAS family transcription factor [Arabidopsis thaliana]
AT5G17050	77.406	75.9641	76.8595	47.5165	51.0771	57.4855	68.7958	63.2685	70.2768	42.6918	47.1691	51.341	2	UDP-glucosyl transferase 78D2 [Arabidopsis thaliana]
AT3G27690	207.632	215.148	210.947	121.546	116.585	175.643	182.964	158.364	199.256	97.3949	107.256	138.329	2	photosystem II light harvesting complex protein 2.3 [Arabidopsis thaliana]
AT5G54270	1356	1334.47	1399.31	803.039	768.155	1029.34	1010.35	1024.97	1259.46	720.789	796.799	937.875	2	light-harvesting chlorophyll B-binding protein 3 [Arabidopsis thaliana]
AT3G55120	92.3779	88.9651	94.5938	51.203	56.2957	64.6334	76.4384	70.1011	82.1624	55.6147	54.8389	67.6615	2	chalcone flavanone isomerase [Arabidopsis thaliana]
AT1G73325	47.7898	46.3017	58.6226	14.942	15.407	39.1386	32.8774	32.7989	44.1579	18.4248	12.344	18.0307	2	Kunitz family trypsin and protease inhibitor protein [Arabidopsis thaliana]
AT2G23010	14.73	15.2424	18.208	3.73996	4.0071	9.42912	9.45976	6.54926	10.2737	5.2933	2.74007	3.02239	2	serine carboxypeptidase-like 9 [Arabidopsis thaliana]
AT5G17700	14.8936	16.8574	18.4468	6.82445	5.32149	11.8969	12.3051	14.1362	11.6289	6.2409	6.98926	4.55696	2	protein DETOXIFICATION 25-like [Brassica napus]
AT1G33170	31.5307	34.8454	34.6985	16.7232	15.2939	22.4851	28.8481	27.8927	26.6503	17.383	20.532	19.395	2	S-adenosyl-L-methionine-dependent methyltransferases superfamily protein [Arabidopsis thaliana]
AT1G21050	6.9977	6.5221	8.50275	5.13448	4.45492	4.27401	6.55505	6.75053	5.31249	2.87704	3.89248	4.76377	2	MIZU-KUSSEI-like protein (Protein of unknown function, DUF617) [Arabidopsis thaliana]
AT3G44450	66.3806	60.7917	69.8827	47.7698	46.2891	44.276	62.3316	65.5621	59.4522	37.3223	39.9175	46.5126	2	hypothetical protein AT3G44450 [Arabidopsis thaliana]
AT2G32560	64.4129	64.6564	70.5949	49.6247	49.7378	49.4948	62.929	55.755	49.8264	38.1149	41.0366	46.0001	2	F-box family protein [Arabidopsis thaliana]
AT5G26920	15.4053	14.5797	14.9423	13.0271	8.47568	12.3296	12.5648	14.1744	8.18023	10.1904	7.10713	6.50967	2	Cam-binding protein 60-like G [Arabidopsis thaliana]
AT2G04070	5.97142	5.92577	6.46272	3.03912	1.82902	4.76239	4.41388	5.59653	1.99869	1.88602	1.5122	1.42241	2	MATE efflux family protein [Arabidopsis thaliana]
AT3G47480	16.9315	15.847	23.3532	14.0896	14.7419	19.3632	15.4735	21.5286	8.99779	12.2473	3.79376	6.44117	2	Calcium-binding EF-hand family protein [Arabidopsis thaliana]
AT5G27420	10.2258	7.63024	10.4403	6.67588	6.73079	6.58646	7.87803	10.2403	6.51424	6.65483	4.28014	4.38104	2	carbon/nitrogen insensitive 1 [Arabidopsis thaliana]
AT1G33960	5.87916	5.06579	11.3769	1.63742	1.2918	5.90866	4.72874	8.32731	0.862666	1.03524	0.463753	0.34534	2	P-loop containing nucleoside triphosphate hydrolases superfamily protein [Arabidopsis thaliana]
AT5G24200	5.02432	3.59773	7.25293	1.76236	1.71677	2.84184	4.12326	6.92728	1.14646	1.52397	1.56133	0.734315	2	alpha/beta-Hydrolases superfamily protein [Arabidopsis thaliana]
AT3G15770	12.6608	16.1392	12.2918	12.4172	9.1913	9.97368	13.3042	16.6598	11.8122	7.908	7.91282	8.98	2	hypothetical protein AT3G15770 [Arabidopsis thaliana]
AT3G54220	26.9411	28.4713	21.843	22.0646	20.4597	17.5164	24.0192	24.3003	19.1022	17.5765	14.3556	15.1126	2	GRAS family transcription factor [Arabidopsis thaliana]
AT1G28570	24.6952	25.2583	21.1547	19.3009	18.7185	17.9754	21.4286	23.7783	19.9002	15.5322	14.4775	14.807	2	SGNH hydrolase-type esterase superfamily protein [Arabidopsis thaliana]
AT3G47420	8.59304	7.74922	5.85498	6.17446	5.48236	5.68196	7.64291	8.34402	5.37599	3.6686	2.68273	3.53053	2	putative glycerol-3-phosphate transporter 1 [Arabidopsis thaliana]
AT3G09020	6.84522	7.46051	7.10781	7.33415	3.25468	3.54447	5.577	7.17503	4.63675	4.70829	3.53122	2.69145	2	alpha 1,4-glycosyltransferase family protein [Arabidopsis thaliana]
AT5G54490	5.37851	4.97973	7.33816	4.19824	3.63296	5.47814	4.12135	5.72068	3.17258	1.65383	3.21039	2.98832	2	pinoid-binding protein 1 [Arabidopsis thaliana]
AT2G40000	15.8774	13.9963	18.4347	14.4079	13.6098	15.5618	13.6043	15.0819	12.5858	8.98982	11.4614	8.39171	2	ortholog of sugar beet HS1 PRO-1 2 [Arabidopsis thaliana]
AT4G23885	23.475	25.5086	28.2135	19.8813	23.3449	27.9601	22.4168	22.4021	19.9733	17.0997	17.1036	10.642	2	hypothetical protein AT4G23885 [Arabidopsis thaliana]
AT1G27730	11.4269	11.761	12.8094	9.86892	9.67879	13.3546	12.5946	13.103	8.33527	6.58751	8.69973	4.02752	2	T22C5.18 [Arabidopsis thaliana]
AT1G80840	7.00719	5.99903	8.92968	4.58295	5.4912	11.1395	5.39881	4.83202	3.0199	2.44257	4.12303	2.21059	2	WRKY DNA-binding protein 40 [Arabidopsis thaliana]
AT3G28510	6.98997	6.28414	7.56947	1.09347	0.087345	7.7366	2.20823	3.18058	0.19443	0.502548	0.0696813	0	2	P-loop containing nucleoside triphosphate hydrolases superfamily protein [Arabidopsis thaliana]
AT1G66100	81.4953	88.538	107.196	71.9442	58.3598	101.802	70.8992	66.9184	83.5539	47.5192	53.4874	58.8686	2	Plant thionin [Arabidopsis thaliana]
AT4G13410	5.78741	7.74778	11.6405	3.55211	2.08831	9.59142	7.05381	7.10398	9.09506	2.01499	3.20523	2.37873	2	Nucleotide-diphospho-sugar transferases superfamily protein [Arabidopsis thaliana]
AT1G19670	147.178	148.194	191.702	109.862	103.652	146.262	104.887	95.2508	185.3	66.2437	72.1388	79.4036	2	chlorophyllase 1 [Arabidopsis thaliana]
AT5G44420	18.871	16.8821	129.912	4.68864	2.46397	1.71735	41.7363	61.7875	2.96178	5.83269	0.471763	0.421565	2	PREDICTED: defensin-like protein 1 [Camelina sativa]
AT5G44430	4.44226	6.86045	92.3199	0.391095	0	0.226812	11.847	25.9287	0.347703	4.10842	0.249225	0	3	plant defensin 1.2C [Arabidopsis thaliana]
AT2G26010	6.02654	5.313	37.0306	2.30452	6.85706	6.71583	7.56258	11.4135	2.76592	0.453915	0	0.393688	3	plant defensin 1.3 [Arabidopsis thaliana]
AT5G24770	14.8068	14.596	33.6162	5.74913	7.75427	13.9584	15.0679	14.7072	15.7109	9.46753	9.09901	6.35977	3	vegetative storage protein 2 [Arabidopsis thaliana]
AT1G75780	4.99526	4.35144	3.62259	3.56804	3.13512	4.05228	3.70284	2.71147	3.17217	5.07568	6.32854	5.68903	3	tubulin beta-1 chain [Arabidopsis thaliana]
AT2G26690	58.4019	54.9868	49.1015	50.2234	46.7295	48.7083	41.4657	36.7916	37.9745	55.4194	62.5617	64.4495	3	Major facilitator superfamily protein [Arabidopsis thaliana]
AT5G07440	18.5626	18.1596	16.0376	16.4889	14.9659	16.6524	13.8745	14.2421	14.7224	21.7099	20.5641	21.2472	3	glutamate dehydrogenase 2 [Arabidopsis thaliana]
AT1G58070	5.54557	5.61169	5.24447	4.83772	4.32608	6.24641	4.09627	4.40108	4.05753	7.07163	6.39833	7.3808	3	WEB family protein [Arabidopsis thaliana]
AT1G55360	85.7995	84.9302	84.8467	85.8391	82.8927	91.6258	75.6549	73.4467	66.1959	109.472	101.901	105.001	3	tRNA-splicing ligase (DUF239) [Arabidopsis thaliana]
AT2G14900	3.80059	3.40523	2.28249	4.79598	3.99059	4.08515	1.17703	1.25676	0.532983	6.49447	5.53942	6.14483	3	Gibberellin-regulated family protein [Arabidopsis thaliana]
AT5G36790	9.60722	16.5552	11.2749	12.0355	10.3015	11.4786	7.9835	6.79575	7.35735	15.6771	17.7353	15.548	3	Haloacid dehalogenase-like hydrolase (HAD) superfamily protein [Arabidopsis thaliana]
AT5G15580	7.35152	6.99409	5.79409	9.5445	8.00404	7.0958	5.18731	4.61261	4.46747	7.06691	7.76857	10.5484	3	longifolia1 [Arabidopsis thaliana]
AT2G40530	6.16936	5.9675	4.37476	6.59447	8.63298	6.37399	4.31579	3.5281	3.90854	7.57688	6.12838	10.0138	3	transmembrane protein [Arabidopsis thaliana]
AT1G24280	11.4856	11.1205	10.3832	16.2846	21.2869	13.5747	9.23739	8.60415	10.3497	13.4899	18.9899	19.094	3	At1g24280/F3I6_22 [Arabidopsis thaliana]
AT3G03820	6.70417	6.40721	7.7109	13.066	17.2698	11.7751	8.38415	5.76396	9.02565	13.3308	18.3298	18.4671	3	SAUR-like auxin-responsive protein family [Arabidopsis thaliana]
AT2G33810	15.3796	16.9353	13.044	18.4244	25.1588	22.1092	13.1133	13.0529	14.6645	22.233	19.6997	22.8909	3	squamosa promoter binding protein-like 3 [Arabidopsis thaliana]
AT1G16170	21.1399	22.8333	18.5452	28.3036	27.8375	27.5841	14.9645	16.9556	20.2854	28.3216	27.4887	29.3472	3	ESTs gb|T41688, gb|AI992698, gb|AA394805 come from this gene [Arabidopsis thaliana]
AT3G54030	9.10259	9.74531	7.79571	10.6224	12.0229	10.932	6.66573	6.28422	8.64351	9.85846	11.2895	12.2412	3	kinase with tetratricopeptide repeat domain-containing protein [Arabidopsis thaliana]
AT1G76180	412.097	423.48	406.3	492.163	642.71	487.971	337.791	339.441	374.232	632.854	623.486	575.73	3	Dehydrin family protein [Arabidopsis thaliana]
AT5G66400	22.1201	22.2918	18.8688	27.4542	37.703	29.618	13.6896	14.0275	19.0716	33.4663	33.2346	28.5216	3	glycine rich protein [Arabidopsis thaliana]
AT5G48900	14.265	16.1742	13.1517	14.5309	20.2345	16.546	10.5115	7.84286	12.6102	18.5397	19.3627	18.0064	3	Pectin lyase-like superfamily protein [Arabidopsis thaliana]
AT1G12080	12.8574	13.0277	16.4944	21.7038	16.6243	15.9615	10.1498	11.7532	13.1408	12.2141	27.2826	34.3927	3	#N/A
AT3G46490	9.00819	9.35663	10.9183	15.2805	13.0266	11.8474	9.19718	9.52067	10.5532	10.6784	18.5137	16.4318	3	2-oxoglutarate (2OG) and Fe(II)-dependent oxygenase superfamily protein [Arabidopsis thaliana]
AT1G62480	55.7825	55.4583	78.0802	86.287	90.1676	79.6584	52.3231	46.4123	57.7681	125.748	202.692	198.507	3	AT1G62480 [Arabidopsis thaliana]
AT5G25460	148.118	154.461	153.534	145.516	147.16	153.598	137.669	134.732	136.918	187.002	235.91	265.953	3	transmembrane protein, putative (Protein of unknown function, DUF642) [Arabidopsis thaliana]
AT4G32460	5.23802	6.05673	3.77837	4.82387	6.51986	5.79356	2.80901	4.27773	3.82864	5.68772	8.99865	11.9477	3	choice-of-anchor C domain protein, putative (Protein of unknown function, DUF642) [Arabidopsis thaliana]
AT2G21140	9.31498	8.93107	8.80583	11.8619	8.55338	13.6339	9.66502	9.62048	11.3094	13.7436	13.2368	13.1121	3	proline-rich protein 2 [Arabidopsis thaliana]
AT4G15790	24.3574	25.8495	19.9022	28.7154	27.7254	33.8622	26.8602	27.6151	27.3264	33.3594	31.1791	36.4343	3	uveal autoantigen with coiled-coil/ankyrin [Arabidopsis thaliana]
AT4G23690	5.91479	5.46977	3.90768	6.02129	6.76368	9.05734	6.12211	4.63494	6.18967	9.14206	9.83246	10.1792	3	Disease resistance-responsive (dirigent-like protein) family protein [Arabidopsis thaliana]
AT3G01550	29.7991	30.8915	31.3171	48.2697	42.6359	50.1831	36.8926	31.7916	33.6534	49.3034	46.8556	45.204	3	phosphoenolpyruvate (pep)/phosphate translocator 2 [Arabidopsis thaliana]
AT3G54880	6.62265	8.57969	6.50831	17.0176	12.9743	16.1229	9.13034	7.41758	9.70683	15.9962	15.3325	16.4067	3	zinc finger protein [Arabidopsis thaliana]
AT5G40830	32.964	30.7908	34.0094	40.5321	40.5353	44.1279	37.8986	36.0655	35.308	42.5213	45.5251	45.7824	3	S-adenosyl-L-methionine-dependent methyltransferases superfamily protein [Arabidopsis thaliana]
AT1G19450	35.0557	35.4331	33.9732	50.2914	44.2271	50.6884	47.0004	39.748	40.0335	47.3364	49.2974	53.79	3	Major facilitator superfamily protein [Arabidopsis thaliana]
AT1G73250	10.5593	9.46754	11.6133	12.5221	12.5672	12.662	11.077	11.4427	11.5609	15.7051	14.0156	15.3582	3	GDP-4-keto-6-deoxymannose-3,5-epimerase-4-reductase 1 [Arabidopsis thaliana]
AT3G62930	4.65951	2.35753	5.41855	7.4968	8.92381	6.26579	5.566	6.70242	7.44915	15.7796	13.0674	17.076	3	Thioredoxin superfamily protein [Arabidopsis thaliana]
AT4G16500	14.8799	15.918	15.5373	16.8388	18.2616	23.0964	14.1689	17.1041	20.7328	27.3382	23.9843	27.9475	3	CYS4 [Arabidopsis thaliana]
AT3G46940	33.8511	33.0981	34.6262	37.5613	39.1549	41.253	31.6057	32.6806	37.5408	53.1907	46.3073	49.8378	3	DUTP-PYROPHOSPHATASE-LIKE 1 [Arabidopsis thaliana]
AT3G53620	17.7873	18.5966	17.8262	22.2891	23.0015	24.2994	20.4041	19.8846	23.5563	35.8217	30.2224	30.3546	3	pyrophosphorylase 4 [Arabidopsis thaliana]
AT2G36830	438.488	429.689	479.836	773.943	699.409	821.343	493.926	464.957	718.112	1006.72	1032.98	1060.26	3	gamma tonoplast intrinsic protein [Arabidopsis thaliana]
AT1G18400	3.87584	3.53171	3.61036	4.42734	4.66596	4.92009	1.83342	3.20716	3.21485	8.40081	8.72983	9.0285	3	BR enhanced expression 1 [Arabidopsis thaliana]
AT3G13650	3.80805	3.78923	2.79425	4.74131	5.68095	5.40646	3.34259	3.32437	4.10134	7.76133	7.47183	8.31864	3	Disease resistance-responsive (dirigent-like protein) family protein [Arabidopsis thaliana]
AT4G33790	2.17074	3.03867	1.13774	8.01692	7.55621	7.86362	2.643	2.15344	2.04569	11.7261	16.4784	18.4687	3	Jojoba acyl CoA reductase-related male sterility protein [Arabidopsis thaliana]
AT5G22580	68.0375	73.734	68.8372	110.49	136.014	106.485	68.391	70.2616	74.6825	164.489	193.94	202.005	3	Stress responsive A/B Barrel Domain-containing protein [Arabidopsis thaliana]
AT5G40960	3.40103	3.09205	3.06379	5.00706	3.78532	4.43348	4.66457	2.8116	3.57712	5.63559	4.95705	7.17901	3	uncharacterized protein LOC18022983 [Eutrema salsugineum]
AT5G63500	16.3413	13.1729	14.5894	19.7823	17.3095	17.8777	16.9398	15.2769	19.7626	24.7832	19.3771	21.9725	3	transmembrane protein, putative (DUF 3339) [Arabidopsis thaliana]
AT5G22930	2.76846	3.14658	3.02296	5.01245	3.86233	3.25927	3.83427	3.50264	3.91616	6.18302	4.74287	5.44913	3	enabled-like protein (DUF1635) [Arabidopsis thaliana]
AT3G47380	2.69859	2.75982	3.7617	4.9269	4.0513	4.34899	3.41411	3.98714	3.86494	6.85015	4.70949	6.31258	3	Plant invertase/pectin methylesterase inhibitor superfamily protein [Arabidopsis thaliana]
AT2G19460	12.2963	14.3694	14.3945	18.7461	16.2954	18.226	16.5691	18.2665	20.5877	17.8413	24.7703	19.2416	3	DUF3511 domain protein (DUF3511) [Arabidopsis thaliana]
AT2G06925	13.7323	14.4418	16.4425	21.8437	15.0088	19.8973	18.1009	19.3121	18.4166	20.3355	24.6876	19.849	3	Phospholipase A2 family protein [Arabidopsis thaliana]
AT5G45950	49.9419	51.7839	56.5389	55.9853	53.5295	68.9576	53.7398	50.0869	64.6285	61.9402	87.6586	77.7195	3	GDSL-like Lipase/Acylhydrolase superfamily protein [Arabidopsis thaliana]
AT2G04780	32.8967	32.2842	39.3086	37.1989	39.657	47.4943	40.0291	36.1385	48.9776	48.4689	60.3162	52.3894	3	FASCICLIN-like arabinoogalactan 7 [Arabidopsis thaliana]
AT1G06360	13.6705	17.4862	16.36	18.8292	13.8461	25.7739	15.4243	17.7628	33.5294	25.7429	49.4424	29.7066	3	Fatty acid desaturase family protein [Arabidopsis thaliana]
AT5G45670	6.50132	7.93857	6.24147	9.13815	5.872	12.4364	5.7413	8.68446	9.64081	12.3194	20.5756	13.3908	3	GDSL-like Lipase/Acylhydrolase superfamily protein [Arabidopsis thaliana]
AT5G45750	16.9839	20.9231	22.4374	20.0209	19.3036	33.4517	20.9282	23.2042	22.1122	31.5013	33.6099	27.9243	3	RAB GTPase homolog A1C [Arabidopsis thaliana]
AT5G64310	14.0036	15.2152	15.291	17.9733	18.6699	26.2776	17.5382	16.801	22.0553	31.0879	30.8955	24.2538	3	AT5g64310/MSJ1_15 [Arabidopsis thaliana]
AT5G50915	14.7236	16.2575	16.3827	20.7295	17.2331	29.8376	18.1534	17.2619	17.5081	32.0216	33.2815	27.4122	3	basic helix-loop-helix (bHLH) DNA-binding superfamily protein [Arabidopsis thaliana]
AT1G48610	12.5864	14.1468	12.5676	14.3754	14.2751	17.6747	14.8903	15.3199	15.558	18.0733	18.8783	17.3174	3	AT hook motif-containing protein [Arabidopsis thaliana]
AT3G05880	311.146	310.921	294.655	318.351	323.728	410.174	321.285	323.872	407.42	397.328	452.143	428.817	3	Low temperature and salt responsive protein family [Arabidopsis thaliana]
AT1G02700	2.7555	3.37982	2.46175	3.63522	3.51398	5.36219	3.7238	3.47904	5.90173	5.49987	5.38848	4.90513	3	GATA transcription factor-like protein [Arabidopsis thaliana]
AT2G14890	45.3877	46.7825	45.3587	51.9117	49.364	56.7331	53.1886	49.2098	58.0906	66.728	62.2611	63.4345	3	#N/A
AT3G15540	9.24866	7.94091	10.6497	8.06353	9.29432	12.9831	11.0703	12.2332	14.4321	18.5296	21.1624	29.3629	3	indole-3-acetic acid inducible 19 [Arabidopsis thaliana]
AT5G15520	9.10886	9.7189	9.89271	10.2579	11.1796	12.444	12.0131	12.0189	13.0426	13.396	16.1182	17.0918	3	Ribosomal protein S19e family protein [Arabidopsis thaliana]
AT2G24040	7.19241	6.23744	7.92499	7.21964	8.3209	10.5571	8.33132	8.54046	10.4532	10.9023	10.5816	14.0367	3	Low temperature and salt responsive protein family [Arabidopsis thaliana]
AT2G28410	19.988	20.6725	16.4846	21.3652	16.8885	25.4265	22.2848	19.7703	24.9307	24.9865	29.0027	33.2672	3	transmembrane protein [Arabidopsis thaliana]
AT5G24580	1.55289	1.75075	2.43288	4.34519	3.7261	3.81699	0.931981	1.47353	2.95413	4.23735	6.4745	7.78689	3	Heavy metal transport/detoxification superfamily protein [Arabidopsis thaliana]
AT5G47550	15.2973	16.2487	17.7743	21.1185	20.7571	24.9016	14.8547	17.3154	23.1026	22.7481	26.5738	35.866	3	Cystatin/monellin superfamily protein [Arabidopsis thaliana]
AT3G22900	3.52983	4.03557	4.53623	5.35372	4.44755	5.775	4.54089	4.71381	4.79781	5.82088	6.22285	7.31674	3	#N/A
AT4G39990	37.137	39.3341	43.7276	47.6153	46.5261	45.019	46.9398	48.9601	48.775	56.0834	60.2499	58.1603	3	RAB GTPase homolog A4B [Arabidopsis thaliana]
AT3G23050	70.6327	76.4891	83.5311	96.4703	94.1968	95.2554	97.8566	95.104	91.4759	100.815	123.762	117.118	3	indole-3-acetic acid 7 [Arabidopsis thaliana]
AT1G68760	11.7222	13.311	13.4834	15.4226	15.844	15.2807	14.1442	16.1217	15.6916	16.8856	19.4419	20.8191	3	nudix hydrolase 1 [Arabidopsis thaliana]
AT1G03360	6.36629	4.81003	6.83023	7.44055	7.1924	8.86466	9.2551	8.64678	7.90927	9.6641	10.4106	10.4082	3	ribosomal RNA processing 4 [Arabidopsis thaliana]
AT1G71430	8.37682	6.98022	10.352	9.91945	8.92398	12.1591	12.5621	11.8152	11.4913	11.8413	13.0254	16.261	3	hypothetical protein AT1G71430 [Arabidopsis thaliana]
AT1G72730	5.64139	5.33087	5.60921	7.49576	6.05442	8.5424	7.611	8.09834	8.48836	8.41312	9.76681	9.08528	3	RNA helicase, partial [Arabidopsis thaliana]
AT3G16240	195.908	200.646	231.058	264.911	178.371	334.227	281.908	286.571	304.241	340.659	417.192	450.554	3	delta tonoplast intrinsic protein [Arabidopsis thaliana]
AT3G26520	448.515	457.777	519.61	568.668	485.078	606.241	586.822	594.443	674.945	722.166	771.068	794.794	3	tonoplast intrinsic protein 2 [Arabidopsis thaliana]
AT3G26700	7.92409	8.50744	8.84115	11.1029	9.66325	11.4243	10.89	10.3242	10.0648	11.592	12.1366	12.4045	3	Protein kinase superfamily protein [Arabidopsis thaliana]
AT2G28950	126.56	126.511	138.424	162.425	136.688	164.278	165.707	155.734	146.921	186.556	189.058	180.033	3	expansin A6 [Arabidopsis thaliana]
AT1G11545	21.0031	23.1835	27.2768	27.2963	27.5715	33.2946	34.4772	41.0714	34.2881	43.1275	51.1736	49.439	3	xyloglucan endotransglucosylase/hydrolase 8 [Arabidopsis thaliana]
AT3G58850	5.00326	4.6089	6.6271	5.62736	5.09806	6.50717	6.92943	9.17145	6.77237	9.19166	12.0701	13.9511	3	phy rapidly regulated 2 [Arabidopsis thaliana]
AT3G04770	4.37848	4.37239	5.08294	4.50741	3.91018	5.98697	4.89385	6.97258	4.91219	7.35071	8.47804	7.86574	3	40s ribosomal protein SA B [Arabidopsis thaliana]
AT4G18970	24.2221	26.0369	31.8981	28.518	21.5665	33.2111	31.6217	31.2069	32.2273	35.1616	47.7981	45.5694	3	putative protein [Arabidopsis thaliana]
AT2G40100	324.489	318.585	324.592	353.204	336.402	304.724	363.085	380.138	327.329	470.001	451.698	557.454	3	light harvesting complex photosystem II [Arabidopsis thaliana]
AT3G50120	3.22807	3.75577	4.78843	4.22722	3.392	2.47382	4.26836	4.98476	3.1774	6.13114	6.28143	5.94132	3	transmembrane protein, putative (DUF247) [Arabidopsis thaliana]
AT2G44740	9.37093	9.31114	11.1684	12.528	9.54345	9.67549	12.8556	13.548	9.45372	20.1019	18.6345	18.0611	3	cyclin p4;1 [Arabidopsis thaliana]
AT3G29030	79.5637	77.5817	86.0071	88.4114	85.6781	93.1543	100.89	97.5647	86.3245	112.117	116.716	113.063	3	expansin A5 [Arabidopsis thaliana]
AT4G16141	30.3771	25.2008	34.0133	30.781	33.776	37.4486	36.4109	41.8833	35.4397	54.7289	51.2919	52.8563	3	GATA type zinc finger transcription factor family protein [Arabidopsis thaliana]
AT2G19670	4.28501	4.24883	5.87641	5.20106	5.61869	5.28185	6.94054	7.70917	5.49991	8.34894	7.8844	7.55431	3	protein arginine methyltransferase 1A [Arabidopsis thaliana]
AT5G15750	19.9827	19.3628	22.7099	23.9213	25.1996	24.4393	29.1181	30.5976	23.5059	33.5133	34.3845	31.2789	3	Alpha-L RNA-binding motif/Ribosomal protein S4 family protein [Arabidopsis thaliana]
AT3G26960	13.2097	12.3419	16.4659	18.0765	21.0105	18.6439	22.3146	19.1035	20.9307	43.3334	28.9188	28.939	3	Pollen Ole e 1 allergen and extensin family protein [Arabidopsis thaliana]
AT4G23730	20.9024	22.1128	25.3463	26.4315	25.3794	23.0049	24.5968	26.5023	25.867	35.9183	30.9449	32.2959	3	PREDICTED: putative glucose-6-phosphate 1-epimerase isoform X1 [Brassica oleracea var. oleracea]
AT5G60840	15.8858	16.2505	19.8025	19.3399	20.0159	17.0288	18.6791	20.9416	21.1713	31.2697	26.492	28.155	3	hypothetical protein AT5G60840 [Arabidopsis thaliana]
AT3G62820	29.6804	28.9137	35.2591	34.7635	30.5384	33.3875	36.118	45.3053	43.0512	61.231	51.2014	48.5109	3	Plant invertase/pectin methylesterase inhibitor superfamily protein [Arabidopsis thaliana]
AT4G26810	8.46099	8.57058	11.1316	9.33148	9.53402	9.62779	10.3718	11.3961	12.5021	15.3879	13.4418	13.7169	3	SWIB/MDM2 domain superfamily protein [Arabidopsis thaliana]
AT5G03350	144.761	138.192	217.648	220.885	283.472	166.729	254.899	317.014	285.722	578.04	535.939	450.674	3	Legume lectin family protein [Arabidopsis thaliana]
AT3G20600	22.2995	22.293	31.6698	27.7107	30.075	21.3687	29.6653	33.3934	33.855	44.7213	42.7225	37.3215	3	Late embryogenesis abundant (LEA) hydroxyproline-rich glycoprotein family [Arabidopsis thaliana]
AT1G13740	4.72805	5.55056	7.2885	8.28658	7.10203	6.14001	7.67816	8.46104	7.1245	11.0605	7.52953	10.1925	3	unknown protein [Arabidopsis thaliana]
AT1G80050	10.5143	13.3439	16.1841	17.3081	17.8638	12.5791	18.0933	17.4247	15.1915	23.6987	20.3428	23.6091	3	adenine phosphoribosyl transferase 2 [Arabidopsis thaliana]
AT3G61100	7.77457	7.95667	10.0019	8.65129	11.5413	8.61205	9.75613	9.11488	8.56366	13.8781	10.9124	14.4745	3	Putative endonuclease or glycosyl hydrolase [Arabidopsis thaliana]
AT2G34655	14.081	16.3116	16.2531	19.3012	24.365	17.0442	20.9996	23.4055	20.3387	47.4315	27.4825	42.6341	3	F26F24.30 [Arabidopsis thaliana]
AT5G38720	18.297	18.2202	19.6499	19.0597	21.8064	20.8927	21.028	22.9914	20.5273	27.5542	23.0222	26.6824	3	ribosomal RNA-processing 7 protein [Arabidopsis thaliana]
AT2G33845	22.1512	20.506	22.4238	25.479	30.4296	27.1998	25.7269	27.3808	25.2032	37.2735	29.1783	33.3844	3	Nucleic acid-binding, OB-fold-like protein [Arabidopsis thaliana]
AT5G05960	15.817	14.731	22.3525	14.9622	24.2575	24.0252	25.3787	32.1721	26.6569	50.9038	23.6859	37.5323	3	Bifunctional inhibitor/lipid-transfer protein/seed storage 2S albumin superfamily protein [Arabidopsis thaliana]
AT1G04070	7.87659	7.26478	7.95562	8.02406	8.84928	7.65572	10.2802	11.1509	9.389	15.4989	9.40192	11.8506	3	translocase of outer membrane 22-I [Arabidopsis thaliana]
AT3G55510	6.18046	7.39126	7.21488	8.56486	9.19752	8.73356	9.06823	9.43088	7.18596	11.0046	9.37972	9.59291	3	unknown [Arabidopsis thaliana]
AT3G46210	7.08672	6.64001	7.85724	8.73892	9.70764	9.86276	8.83255	9.33357	6.52353	11.9436	9.25439	10.0977	3	Ribosomal protein S5 domain 2-like superfamily protein [Arabidopsis thaliana]
AT4G02220	12.4905	12.9267	14.7724	16.8058	19.6214	15.9907	16.6731	16.9611	12.7756	22.3368	17.5317	16.5755	3	T2H3.12 [Arabidopsis thaliana]
AT5G06550	5.34023	5.0558	4.07822	6.9869	6.8855	6.50955	7.7924	7.05271	5.12742	10.749	6.95522	7.76895	3	JMJ22 [Arabidopsis thaliana]
AT1G12420	5.86377	5.17202	7.8212	9.97108	8.98522	8.80384	9.2696	9.49505	8.85004	14.0517	9.92756	9.35305	3	ACT domain repeat 8 [Arabidopsis thaliana]
AT3G13560	18.3242	16.9124	23.2377	28.0348	25.3984	23.5756	25.8212	28.719	20.8585	37.1505	29.2809	28.6154	3	O-Glycosyl hydrolases family 17 protein [Arabidopsis thaliana]
AT3G26410	4.17	4.91704	3.42658	5.41821	6.57214	4.73275	5.17826	5.85456	4.51971	7.68566	7.03337	6.39927	3	tRNA modification 11 protein [Arabidopsis thaliana]
AT5G54300	7.57296	7.11958	5.7124	8.72984	11.1408	8.87485	7.47607	10.3146	8.54199	11.9042	11.1097	11.3836	3	cotton fiber-like protein (DUF761) [Arabidopsis thaliana]
AT1G69040	10.0613	11.0193	11.5917	16.8768	13.4192	14.2773	14.6439	19.1831	14.5363	26.8374	24.8642	22.1656	3	ACT domain repeat 4 [Arabidopsis thaliana]
AT4G34750	11.6962	11.4756	11.771	15.994	13	15.0362	12.9387	16.4117	13.6208	23.1022	19.6334	20.8039	3	SAUR-like auxin-responsive protein family [Arabidopsis thaliana]
AT3G48570	19.074	15.8142	17.222	20.3074	22.5547	21.7125	20.2191	23.1516	20.0683	27.569	27.4543	27.3664	3	secE/sec61-gamma protein transport protein [Arabidopsis thaliana]
AT4G18800	25.5072	21.8554	24.3475	29.6906	30.503	30.0401	26.341	29.972	25.3405	37.6676	36.3269	33.8662	3	RAB GTPase homolog A1D [Arabidopsis thaliana]
AT1G04870	17.2172	15.7225	18.4996	19.903	21.4785	21.3843	19.4461	23.1416	17.3433	27.26	25.2824	25.4444	3	protein arginine methyltransferase 10 [Arabidopsis thaliana]
AT4G01990	4.36518	3.95002	4.22382	5.0847	4.60314	4.92085	4.8133	5.19645	3.95549	5.92566	5.99441	6.11664	3	Tetratricopeptide repeat (TPR)-like superfamily protein [Arabidopsis thaliana]
AT5G66750	4.08758	4.60165	4.57939	5.64815	5.60354	5.33966	4.99132	5.08902	5.503	6.95948	6.7055	6.16825	3	chromatin remodeling 1 [Arabidopsis thaliana]
AT2G27775	5.3367	7.16796	6.05557	9.44203	10.0377	8.09293	8.06177	7.96852	9.62891	14.2218	12.8744	10.9115	3	PPR containing protein [Arabidopsis thaliana]
AT2G37400	16.387	17.8294	18.1667	20.3871	21.5451	23.1464	19.3833	21.1275	21.3873	27.6162	26.9434	23.8275	3	hypothetical protein AXX17_AT2G34190 [Arabidopsis thaliana]
AT1G52905	7.75954	10.1155	10.6862	14.4379	14.3661	14.7761	11.6022	14.2957	15.9895	23.8131	22.3487	18.9466	3	hypothetical protein AT1G52905 [Arabidopsis thaliana]
AT1G22885	14.2834	19.2905	18.3746	23.7977	23.921	25.9692	24.8034	27.1583	29.1696	39.9397	34.9066	31.6735	3	transmembrane protein [Arabidopsis thaliana]
AT2G03820	33.6738	35.7699	37.7628	44.2781	49.1249	46.6479	40.409	38.3308	42.2907	53.6725	52.8635	48.315	3	nonsense-mediated mRNA decay NMD3 family protein [Arabidopsis thaliana]
AT3G02570	128.703	133.339	147.037	171.34	172.993	182.283	146.379	149.74	158.867	230.304	224.462	184.214	3	Mannose-6-phosphate isomerase, type I [Arabidopsis thaliana]
AT5G42860	11.9943	11.6316	16.4497	22.4764	21.5809	15.6244	14.5188	18.086	16.955	29.5638	26.91	21.7195	3	late embryogenesis abundant protein, group 2 [Arabidopsis thaliana]
AT3G04480	18.6409	19.1066	23.8634	37.5153	37.2212	26.5259	30.012	30.7167	29.7853	46.1245	43.1277	33.8032	3	endoribonuclease [Arabidopsis thaliana]
AT3G48100	2.57687	3.55581	6.39489	13.6475	10.8818	7.1147	7.54519	9.37319	8.21299	17.662	17.9432	15.7814	3	response regulator 5 [Arabidopsis thaliana]
AT5G62920	2.59977	2.96943	5.08436	14.0775	12.9072	7.1347	7.33384	8.27605	9.01121	20.6393	18.1601	18.0681	3	response regulator 6 [Arabidopsis thaliana]
AT1G10470	54.8329	57.6564	77.8562	111.755	117.624	94.7445	95.854	104.27	93.7729	174.467	144.481	137.335	3	response regulator 4 [Arabidopsis thaliana]
AT2G35810	32.2964	29.9739	38.6446	41.6393	46.7121	33.7958	37.6134	44.6084	41.6469	54.1412	53.2644	43.645	3	ureidoglycolate hydrolase [Arabidopsis thaliana]
AT5G52810	39.8504	40.6107	54.2132	58.0319	64.8088	42.0038	44.9073	54.1322	45.8086	75.0265	76.0934	63.6316	3	NAD(P)-binding Rossmann-fold superfamily protein [Arabidopsis thaliana]
AT1G24575	10.0542	11.5437	13.2755	17.1768	18.0863	9.59365	12.8109	16.8792	16.6594	22.4911	21.2699	20.8407	3	DEAD-box ATP-dependent RNA helicase-like protein [Arabidopsis thaliana]
AT2G32160	45.3846	46.8425	73.2652	93.3191	106.891	56.813	86.3388	90.6582	65.0269	121.771	119.523	106.665	3	S-adenosyl-L-methionine-dependent methyltransferases superfamily protein [Arabidopsis thaliana]
AT2G41090	1514.05	1542.51	1988.77	2187.72	2427.57	1603.3	2209.28	2354.6	1997.76	2638.85	2438.34	2290.42	3	Calcium-binding EF-hand family protein [Arabidopsis thaliana]
AT1G13750	11.9192	12.2678	16.4067	17.7081	20.3612	13.0108	16.335	17.7562	11.256	25.6357	20.4282	20.1867	3	Purple acid phosphatases superfamily protein [Arabidopsis thaliana]
AT3G63080	46.9546	45.3593	49.8108	58.5333	62.6322	47.874	57.1676	61.4191	50.6777	78.9128	60.3417	64.0113	3	glutathione peroxidase 5 [Arabidopsis thaliana]
AT4G14750	4.2313	3.82858	4.37072	5.94359	6.42881	3.98375	5.31275	4.90227	4.67778	7.98375	6.0725	5.9923	3	IQ-domain 19 [Arabidopsis thaliana]
AT1G30280	15.6423	14.5922	17.0671	24.3701	23.9996	13.1756	20.3783	19.2179	16.1991	31.4774	25.1815	22.8264	3	Chaperone DnaJ-domain superfamily protein [Arabidopsis thaliana]
AT5G54610	46.3521	43.8284	63.047	81.0282	104.01	38.1108	67.8925	80.4232	60.0508	128.826	95.3326	84.7867	3	ankyrin [Arabidopsis thaliana]
AT4G24970	8.03049	7.3783	9.22679	11.8983	13.5113	6.47998	10.0754	9.76983	8.06809	14.1508	12.1684	11.1536	3	Histidine kinase-, DNA gyrase B-, and HSP90-like ATPase family protein [Arabidopsis thaliana]
AT5G51540	3.36217	3.62741	3.64425	4.99144	5.55703	4.32854	4.20002	4.07111	4.07709	6.23687	5.99381	3.83716	3	unnamed protein product [Arabidopsis thaliana]
AT4G26070	19.8462	20.3537	20.7682	27.7082	31.3449	21.0245	22.3541	20.2565	22.333	37.8959	31.8336	23.5699	3	MAP kinase/ ERK kinase 1 [Arabidopsis thaliana]
AT3G01080	3.91568	3.8187	4.50411	6.18594	7.41188	2.59217	5.14164	6.04909	4.12471	9.88115	8.83341	5.28381	3	WRKY DNA-binding protein 58 [Arabidopsis thaliana]
AT1G05630	8.83407	8.67255	10.5297	14.9833	13.7802	9.02716	11.6276	12.6395	9.08563	20.2153	16.5236	12.0876	3	type I inositol polyphosphate 5-phosphatase 13-like isoform X1 [Hevea brasiliensis]
AT3G51890	13.7322	13.671	15.5105	19.3656	20.2323	15.8705	18.8287	18.9372	16.0622	25.7587	23.816	17.3483	3	Clathrin light chain protein [Arabidopsis thaliana]
AT2G32990	9.16618	9.3389	12.1931	12.0239	15.1089	12.3559	11.0049	9.83935	9.28327	20.0129	14.1146	14.3545	3	glycosyl hydrolase 9B8 [Arabidopsis thaliana]
AT1G02450	4.08922	3.79315	10.3591	11.1231	11.4497	6.18472	4.4385	8.11324	4.58767	29.4753	14.6879	11.5579	3	NIM1-interacting 1 [Arabidopsis thaliana]
AT3G62780	1.95064	1.6823	2.67213	2.29369	3.642	1.80064	2.44782	2.46285	2.08894	6.94201	5.02665	3.82281	3	Calcium-dependent lipid-binding (CaLB domain) family protein [Arabidopsis thaliana]
AT5G56010	235.14	237.604	267.624	250.642	304.043	256.304	256.624	276.08	260.727	381.806	357.876	317.322	3	heat shock protein 81-3 [Arabidopsis thaliana]
AT3G48080	6.09864	5.65708	9.14301	11.5092	14.499	6.81536	9.00758	11.119	7.32283	19.9381	16.1706	12.1759	3	alpha/beta-Hydrolases superfamily protein [Arabidopsis thaliana]
AT2G17120	47.5744	48.1268	55.2263	68.4839	82.7252	52.0959	56.05	68.6334	56.1112	117.666	92.5886	70.3642	3	lysm domain GPI-anchored protein 2 precursor [Arabidopsis thaliana]
AT4G04695	9.75406	9.30623	10.8329	14.4718	18.7619	10.058	12.0805	13.2428	11.8961	23.8293	22.3234	17.103	3	calcium-dependent protein kinase 31 [Arabidopsis thaliana]
AT4G39740	9.39151	10.3492	11.643	12.212	15.785	15.0175	12.5177	12.0004	11.1038	17.4935	15.7056	12.6121	3	Thioredoxin superfamily protein [Arabidopsis thaliana]
AT4G04940	4.4608	4.68477	5.0681	4.524	6.5194	6.65926	6.45103	5.77363	4.4212	8.07187	6.64611	6.11592	3	transducin family protein / WD-40 repeat family protein [Arabidopsis thaliana]
AT1G62150	3.38162	3.31869	3.39963	3.67868	4.87789	3.61614	4.39548	4.56928	2.55102	5.72419	5.20421	4.74473	3	Mitochondrial transcription termination factor family protein [Arabidopsis thaliana]
AT1G16850	16.148	13.0564	12.3635	13.1053	25.3411	16.9964	16.4739	17.2129	11.2961	26.128	27.1928	19.1119	3	transmembrane protein [Arabidopsis thaliana]
AT5G60680	16.8746	21.5659	15.6381	20.6045	25.6905	21.6433	19.9602	20.6432	15.0079	29.7726	28.1588	25.2568	3	transcription initiation factor TFIID subunit (Protein of unknown function, DUF584) [Arabidopsis thaliana]
AT5G55950	4.19461	4.90875	4.18762	4.64504	5.98267	4.35401	4.969	4.52917	3.74552	6.87964	7.09035	5.72077	3	Nucleotide/sugar transporter family protein [Arabidopsis thaliana]
AT3G12040	5.4215	6.46204	5.12298	9.04513	8.45998	7.49649	8.52428	6.67114	6.14084	9.97693	8.80319	8.09126	3	DNA-3-methyladenine glycosylase (MAG) [Arabidopsis thaliana]
AT3G09720	4.1334	4.17985	3.93361	5.69655	5.28425	5.80394	6.47039	4.5116	4.07172	6.29229	6.91794	5.554	3	P-loop containing nucleoside triphosphate hydrolases superfamily protein [Arabidopsis thaliana]
AT2G42740	13.8692	13.2736	16.29	18.3872	20.5826	21.6816	20.0139	21.2181	15.0723	30.9005	30.0724	23.1262	3	PREDICTED: 60S ribosomal protein L11-1-like [Brassica rapa]
AT3G04710	5.23638	5.70057	6.04582	7.0411	7.4847	7.13812	7.29192	7.57906	5.77836	8.64124	9.57787	7.17085	3	ankyrin repeat family protein [Arabidopsis thaliana]
AT4G30840	7.13767	7.98306	8.51577	9.14926	10.6595	9.34052	10.77	8.83233	7.96557	11.9518	11.5097	9.88007	3	Transducin/WD40 repeat-like superfamily protein [Arabidopsis thaliana]
AT5G46870	4.13056	3.79051	3.82047	4.95686	5.34733	4.97883	5.41789	3.93694	4.42961	6.74378	7.03392	4.62682	3	#N/A
AT3G09810	32.7264	30.4766	33.4315	38.8209	36.7676	35.6098	36.4607	32.3863	32.652	48.8611	45.4994	38.2847	3	isocitrate dehydrogenase VI [Arabidopsis thaliana]
AT2G44510	3.61187	3.49067	2.87151	3.89207	4.41797	5.01181	4.74008	5.55578	3.6879	6.96002	5.48259	5.51163	3	CDK inhibitor P21 binding protein [Arabidopsis thaliana]
AT3G06320	23.6449	23.7279	22.372	21.758	28.7026	31.1965	24.5699	34.0982	26.4641	39.7851	31.8405	31.4794	3	hypothetical protein CARUB_v10015614mg [Capsella rubella]
AT1G14620	13.794	14.3281	11.6104	13.9314	15.3768	16.9825	14.5451	16.2498	15.4754	20.7737	17.9674	16.9849	3	decoy [Arabidopsis thaliana]
AT4G18640	4.13689	3.99028	3.53949	4.50523	4.30323	4.5205	4.49291	4.34752	4.13253	6.80796	5.51405	4.683	3	Leucine-rich repeat protein kinase family protein [Arabidopsis thaliana]
AT2G16660	35.2424	37.2634	35.8295	54.76	49.0583	79.746	53.018	56.9902	43.1743	112.372	87.4292	65.836	3	Major facilitator superfamily protein [Arabidopsis thaliana]
AT5G48450	4.02031	5.40513	5.38382	5.90282	5.40325	6.38396	5.82603	6.47151	6.63789	9.3013	8.90576	5.06923	3	SKU5 similar 3 [Arabidopsis thaliana]
AT1G32460	28.1776	31.5671	30.5616	36.1537	33.5119	39.1834	37.5819	47.8099	44.238	49.4312	54.1949	37.2241	3	hypothetical protein AT1G32460 [Arabidopsis thaliana]
AT5G55850	103.826	107.652	118.57	141.427	134.727	127.556	128.074	147.497	144.303	175.992	177.793	133.012	3	RPM1-interacting protein 4 (RIN4) family protein [Arabidopsis thaliana]
AT5G18500	43.2417	42.8402	46.1424	50.5021	51.2921	52.1525	55.7797	55.3808	53.8926	64.7704	63.4153	52.9613	3	Protein kinase superfamily protein [Arabidopsis thaliana]
AT2G31010	3.02394	3.25994	3.64713	5.171	4.20847	3.9985	7.27921	7.38027	6.18754	11.1888	9.92709	5.27804	3	Protein kinase superfamily protein [Arabidopsis thaliana]
AT3G06060	14.1362	14.5673	15.3354	16.7223	15.9639	17.404	21.7114	19.0356	17.5197	24.6502	23.3918	18.2625	3	NAD(P)-binding Rossmann-fold superfamily protein [Arabidopsis thaliana]
AT1G59710	26.1315	27.6312	31.3079	30.7479	32.6633	22.907	39.3612	42.9968	40.9516	56.685	52.2043	37.442	3	actin cross-linking protein (DUF569) [Arabidopsis thaliana]
AT5G42250	5.09208	5.03135	8.69411	8.58925	8.93484	5.57097	13.5445	16.4641	12.8105	22.2448	17.3718	13.047	3	Zinc-binding alcohol dehydrogenase family protein [Arabidopsis thaliana]
AT2G41110	63.3746	62.0853	84.6917	78.0721	79.3711	75.237	106.715	118.543	102.201	125.359	129.087	90.9692	3	hypothetical protein F511_27793 [Dorcoceras hygrometricum]
AT3G06020	1.65121	1.84992	3.09087	3.81014	2.52039	3.08143	4.80902	4.39933	5.0811	6.44937	5.80445	4.88173	3	FANTASTIC four-like protein (DUF3049) [Arabidopsis thaliana]
AT2G31360	136.963	140.163	149.568	151.157	145.265	164.479	177.825	175.138	183.626	215.319	213.151	194.794	3	16:0delta9 desaturase 2 [Arabidopsis thaliana]
AT3G61260	80.3144	85.5711	97.7599	104.855	101.164	103.88	123.521	122.404	138.147	158.816	166.462	146.43	3	Remorin family protein [Arabidopsis thaliana]
AT5G11740	421.723	441.468	499.68	512.033	484.063	528.515	699.785	756.281	713.517	953.15	903.854	706.056	3	#N/A
AT4G03110	24.6121	23.9026	25.5365	28.4591	25.6003	26.4243	34.0065	33.9166	34.3131	43.833	44.3761	32.1896	3	RNA-binding protein-defense related 1 [Arabidopsis thaliana]
AT3G62370	22.7535	23.9597	24.3382	29.5429	30.132	24.6164	29.2141	30.4033	29.4994	39.3863	33.327	31.199	3	heme binding protein [Arabidopsis thaliana]
AT1G34750	15.0735	15.8152	18.5452	27.1304	27.1733	19.3511	23.8901	29.8438	25.2062	42.1588	38.1247	27.2955	3	Protein phosphatase 2C family protein [Arabidopsis thaliana]
AT1G74440	6.1248	4.96544	7.26624	9.57905	9.67776	6.34704	9.34084	9.82946	9.59074	14.9001	12.8931	10.4252	3	ER membrane protein, putative (DUF962) [Arabidopsis thaliana]
AT5G08760	98.4417	96.9243	132.061	186.639	229.17	131.088	161.96	195.91	203.082	329.228	283.879	219.082	3	transmembrane protein [Arabidopsis thaliana]
AT1G55690	10.8426	10.8013	10.7186	15.1633	13.5424	11.8255	14.433	13.7624	12.7932	20.3321	16.1845	13.8205	3	Sec14p-like phosphatidylinositol transfer family protein [Arabidopsis thaliana]
AT4G36230	4.99526	5.54626	4.65448	6.37357	6.65763	5.91001	7.30783	6.38701	6.72499	8.69113	7.63215	6.76023	3	transmembrane protein [Arabidopsis thaliana]
AT2G35790	30.011	27.874	29.1937	29.8051	37.3687	33.8464	43.6949	44.9293	38.518	51.595	43.5425	37.6628	3	transmembrane protein [Arabidopsis thaliana]
AT4G19003	17.4335	17.5655	18.8506	19.5199	22.8933	20.7825	22.7721	25.8013	23.4814	29.3429	25.6681	24.0138	3	E2F/DP family winged-helix DNA-binding domain-containing protein [Arabidopsis thaliana]
AT4G01560	22.5976	22.4157	24.3633	28.516	31.0303	29.55	31.4877	32.6037	29.4886	37.9375	33.1396	30.5963	3	Ribosomal RNA processing Brix domain protein [Arabidopsis thaliana]
AT3G18600	11.9242	11.655	13.4584	13.3715	16.1717	14.5772	17.6108	19.6257	13.8642	21.757	18.0444	16.9423	3	P-loop containing nucleoside triphosphate hydrolases superfamily protein [Arabidopsis thaliana]
AT1G48570	9.93689	10.2385	10.4582	11.8395	15.0387	10.485	16.271	16.7869	12.1817	18.74	17.1456	14.2674	3	zinc finger (Ran-binding) family protein [Arabidopsis thaliana]
AT1G48920	127.657	132.97	144.562	135.801	151.542	179.404	178.41	187.654	152.369	195.275	187.211	187.68	3	nucleolin like 1 [Arabidopsis thaliana]
AT1G49760	42.9637	45.8141	46.2506	50.6304	50.6888	56.9205	59.5208	59.0974	53.1928	65.3998	64.8733	60.9522	3	poly(A) binding protein 8 [Arabidopsis thaliana]
AT1G61870	22.4176	20.7819	22.3061	22.5228	24.6751	26.4738	28.445	28.2445	25.4277	29.6433	30.2041	29.3017	3	pentatricopeptide repeat 336 [Arabidopsis thaliana]
AT2G44860	54.2018	56.6947	59.4225	57.3938	72.4138	75.5982	81.4364	80.802	76.8169	85.1341	82.7898	84.946	3	Ribosomal protein L24e family protein [Arabidopsis thaliana]
AT1G52930	15.1949	18.6759	18.0111	17.2313	23.5338	23.3173	27.7962	28.8446	24.2369	30.169	27.7521	28.1187	3	Ribosomal RNA processing Brix domain protein [Arabidopsis thaliana]
AT4G30800	11.211	11.9938	10.5973	11.1559	13.8306	17.5418	18.478	18.4808	17.4585	19.2008	21.6637	16.3526	3	Nucleic acid-binding, OB-fold-like protein [Arabidopsis thaliana]
AT3G57490	16.8098	17.7866	22.0862	20.2876	21.2149	23.4306	24.8038	29.8075	26.4384	31.763	30.8289	29.2765	3	Ribosomal protein S5 family protein [Arabidopsis thaliana]
AT2G43110	6.29473	7.36131	8.61119	8.26806	8.8192	8.77873	9.29016	12.3713	9.99343	12.1033	10.6968	10.3694	3	U3 containing 90S pre-ribosomal complex subunit [Arabidopsis thaliana]
AT2G27580	24.8336	25.5551	24.9195	30.4681	32.3389	29.8932	31.3734	36.311	31.2621	39.6656	34.709	36.5416	3	A20/AN1-like zinc finger family protein [Arabidopsis thaliana]
AT2G47640	28.0941	30.8928	31.5646	35.5669	39.0834	37.1347	37.4336	44.6645	36.352	47.4324	45.7447	47.9409	3	BnaC06g18620D [Brassica napus]
AT3G07050	24.1927	22.8132	26.256	26.1798	31.1828	30.9386	32.4864	31.7024	30.2592	37.5146	34.8668	34.0053	3	GTP-binding family protein [Arabidopsis thaliana]
AT5G62440	14.4892	12.5771	15.8162	14.4971	16.9752	19.4208	18.7377	19.3278	19.5968	24.2686	22.9606	22.4969	3	hypothetical protein CARUB_v10027052mg, partial [Capsella rubella]
AT3G23620	32.5445	32.973	37.9548	34.5344	40.1997	40.7726	44.5752	43.1525	39.6961	50.2832	49.9136	49.0844	3	Ribosomal RNA processing Brix domain protein [Arabidopsis thaliana]
AT3G46830	42.1891	47.6177	48.2378	47.8463	50.7118	51.8948	56.869	56.0849	54.6635	66.5121	65.0692	61.23	3	ras-related protein RABA2c [Eutrema salsugineum]
AT4G12600	51.0375	59.675	57.9584	56.0335	72.3117	87.3503	75.5357	85.5473	76.794	95.0882	91.9469	98.0044	3	Ribosomal protein L7Ae/L30e/S12e/Gadd45 family protein [Arabidopsis thaliana]
AT1G02870	12.6995	15.6409	14.1443	16.7424	19.9426	21.3514	18.6655	21.7486	19.7965	27.4117	23.3807	26.4403	3	nucleolar-like protein [Arabidopsis thaliana]
AT2G01860	6.77291	6.74225	6.46694	8.18265	7.10256	8.31842	9.06207	8.64721	6.74664	10.3044	9.85481	8.44612	3	Tetratricopeptide repeat (TPR)-like superfamily protein [Arabidopsis thaliana]
AT1G31660	19.1451	21.4575	21.2385	23.6087	27.0951	28.9734	29.7179	27.0322	23.9447	31.4458	31.6139	28.8288	3	bystin-like protein [Arabidopsis thaliana]
AT5G14050	15.6753	16.9355	16.1176	17.7992	19.6605	20.3979	23.1383	22.328	15.7625	24.7875	23.3275	22.8051	3	Transducin/WD40 repeat-like superfamily protein [Arabidopsis thaliana]
AT1G18850	8.87591	8.28372	7.01298	8.51575	9.81807	9.41502	10.3424	10.2562	8.50332	12.0635	11.9493	11.5378	3	hypothetical protein AT1G18850 [Arabidopsis thaliana]
AT1G06380	9.4355	9.58623	11.0338	9.69972	12.2097	11.9221	11.0505	13.7084	9.59247	14.3826	14.8972	14.3361	3	Ribosomal protein L1p/L10e family [Arabidopsis thaliana]
AT2G37990	37.3184	35.2497	40.754	40.8812	47.4458	45.0498	42.5942	54.7863	38.6527	58.1233	51.8986	51.2083	3	ribosome biogenesis regulatory protein (RRS1) family protein [Arabidopsis thaliana]
AT4G15770	28.6839	29.8034	30.8733	33.5088	41.7393	42.082	41.7927	44.5549	38.1083	47.7086	48.6468	47.8874	3	RNA binding protein [Arabidopsis thaliana]
AT2G34260	5.73988	6.05033	6.58091	7.20005	9.78068	9.22633	10.6658	10.1681	7.47447	11.7191	11.4568	10.9743	3	transducin family protein / WD-40 repeat family protein [Arabidopsis thaliana]
AT2G20940	6.29726	5.56003	5.55539	6.45163	9.42711	8.48696	8.87127	9.40151	6.50527	10.2281	11.0554	9.54302	3	unknown protein [Arabidopsis thaliana]
AT1G29320	9.87233	9.41539	9.91366	10.7381	13.826	12.5827	12.0968	13.5897	11.703	15.548	14.1634	14.3514	3	Transducin/WD40 repeat-like superfamily protein [Arabidopsis thaliana]
AT5G61020	55.844	56.8352	60.8039	63.8945	75.4012	71.6649	70.1363	70.1034	66.2209	78.8259	79.8022	74.4549	3	evolutionarily conserved C-terminal region 3 [Arabidopsis thaliana]
AT1G20450	106.69	105.938	136.554	115.76	198.06	116.735	148.024	166.237	139.21	191.358	181.526	144.212	3	Dehydrin family protein [Arabidopsis thaliana]
AT5G44820	10.176	10.035	16.3553	16.5252	18.3394	9.63781	18.7347	23.7995	16.0921	29.7623	25.8248	20.5686	3	Nucleotide-diphospho-sugar transferase family protein [Arabidopsis thaliana]
AT2G14560	334.364	318.876	427.088	426.304	569.171	248.878	505.842	591.081	450.957	767.368	568.238	493.996	3	LURP-one-like protein (DUF567) [Arabidopsis thaliana]
AT1G03400	37.074	37.7793	42.8976	46.0786	52.5787	31.1367	48.8595	55.053	45.3979	67.9142	57.7354	47.7289	3	2-oxoglutarate (2OG) and Fe(II)-dependent oxygenase superfamily protein [Arabidopsis thaliana]
AT4G23170	50.8089	49.4674	69.7275	75.5526	86.2082	50.8858	84.7643	83.873	81.0637	118.033	102.993	73.8348	3	receptor-like protein kinase-related family protein [Arabidopsis thaliana]
AT1G11330	24.1712	24.5734	29.4444	31.6791	36.4629	20.9527	37.4781	38.4033	30.3376	47.8347	45.6077	31.9596	3	S-locus lectin protein kinase family protein [Arabidopsis thaliana]
AT1G01560	2.69586	2.015	6.08138	5.02554	4.77089	3.43016	5.13951	6.50357	3.91806	7.04329	7.24263	5.58044	3	MAP kinase 11 [Arabidopsis thaliana]
AT1G14200	15.111	12.9894	15.4427	16.3829	18.7983	12.6162	21.3559	21.3245	16.0277	29.2933	21.3078	16.5171	3	RING/U-box superfamily protein [Arabidopsis thaliana]
AT1G72930	350.428	323.579	451.502	397.262	428.016	340.068	530.614	587.231	464.096	651.815	564.418	428.451	3	toll/interleukin-1 receptor-like protein [Arabidopsis thaliana]
AT5G46230	12.0812	10.0396	16.4744	14.5362	17.6294	13.4162	20.5099	27.175	16.5483	30.2028	25.0783	18.7759	3	hypothetical protein (Protein of unknown function, DUF538) [Arabidopsis thaliana]
AT3G07195	5.28106	5.64092	8.05778	7.84893	8.28064	4.53473	13.1092	16.5318	9.32168	20.7687	11.6078	10.7268	3	RPM1-interacting protein 4 (RIN4) family protein [Arabidopsis thaliana]
AT2G40750	44.9899	42.881	58.3552	50.5618	54.3556	30.5307	73.252	84.9092	58.8789	102.931	72.6271	65.4533	3	WRKY DNA-binding protein 54 [Arabidopsis thaliana]
AT5G44568	37.4135	37.0018	59.7165	67.6591	73.7161	50.2019	71.3316	96.6794	50.6872	128.563	82.8392	56.8572	3	transmembrane protein [Arabidopsis thaliana]
AT3G56710	16.5368	18.3153	22.3164	25.7104	23.0694	20.0641	24.4904	27.3548	20.3058	35.0555	28.1549	23.624	3	sigma factor binding protein 1 [Arabidopsis thaliana]
AT4G31600	12.3292	11.3653	12.8798	14.0024	13.5513	14.0163	17.3237	18.9328	12.9605	21.8291	18.5795	12.9616	3	UDP-N-acetylglucosamine (UAA) transporter family [Arabidopsis thaliana]
AT4G11000	3.36151	2.4629	4.47684	4.3578	4.07346	3.50859	7.17765	6.4872	4.26585	12.1446	8.6412	5.9794	3	hypothetical protein AXX17_AT4G12380 [Arabidopsis thaliana]
AT1G11260	19.3346	19.0489	24.4531	26.3405	21.7414	25.5919	30.1653	36.0086	26.9352	55.5374	44.2508	28.6062	3	sugar transporter 1 [Arabidopsis thaliana]
AT2G01180	5.89882	7.18081	8.48171	8.69533	7.81394	7.53551	10.3375	8.77769	6.54465	15.3105	12.0267	9.62166	3	phosphatidic acid phosphatase 1 [Arabidopsis thaliana]
AT1G72180	36.7126	37.2201	39.9395	38.1756	33.488	30.9435	55.7294	51.0347	44.4137	77.1908	72.2408	46.5347	3	Leucine-rich receptor-like protein kinase family protein [Arabidopsis thaliana]
AT1G11280	10.7011	11.1038	10.7645	10.6609	10.3657	9.89226	12.3731	13.1012	10.9815	16.4126	15.4145	12.0996	3	S-locus lectin protein kinase family protein [Arabidopsis thaliana]
AT4G32790	11.4842	11.3735	13.4671	10.3986	10.4402	9.07083	16.0252	17.8399	12.4116	25.9135	23.4215	15.5805	3	Exostosin family protein [Arabidopsis thaliana]
AT5G58670	30.5956	33.3562	38.3759	34.6966	34.2946	22.6588	49.2792	49.4659	37.3334	71.2346	59.6728	48.0503	3	phospholipase C1 [Arabidopsis thaliana]
AT2G46040	3.84283	3.93249	4.0336	4.19328	3.55503	3.33447	4.93544	4.77283	4.04823	6.02986	5.23776	4.72439	3	ARID/BRIGHT AND ELM2 DNA-binding domain-containing protein [Arabidopsis thaliana]
AT3G14200	24.792	23.1648	30.5989	27.8921	30.4747	24.3798	30.3936	26.2536	27.2202	46.8343	38.9194	28.4341	3	Chaperone DnaJ-domain superfamily protein [Arabidopsis thaliana]
AT1G72790	6.46602	6.56913	7.88297	6.7482	7.10078	5.5881	7.37078	7.29439	7.26861	12.3971	10.4819	7.09424	3	hydroxyproline-rich glycoprotein family protein [Arabidopsis thaliana]
AT2G37540	52.3179	50.2408	58.2619	49.7086	56.0346	34.0144	57.8108	59.4486	50.9395	94.6563	81.3136	55.0693	3	NAD(P)-binding Rossmann-fold superfamily protein [Arabidopsis thaliana]
AT5G25440	12.86	11.1055	16.23	17.1015	18.4893	12.4773	19.6508	22.3346	16.3076	36.4008	31.1117	11.5839	3	hypothetical protein AXX17_AT5G25380 [Arabidopsis thaliana]
AT1G33610	5.48994	5.9006	8.98153	7.52844	8.63658	7.19352	9.36735	11.1442	10.1465	16.8793	14.3925	8.89328	3	Leucine-rich repeat (LRR) family protein [Arabidopsis thaliana]
AT5G19240	111.131	103.119	171.41	139.724	163.325	115.051	161.251	195.961	155.568	269.195	248.279	164.302	3	At5g19240 [Arabidopsis thaliana]
AT3G25882	13.9253	13.3155	32.1486	14.3298	20.2194	15.1954	20.419	26.9708	18.6915	43.4708	30.2945	23.8547	3	NIM1-interacting 2 [Arabidopsis thaliana]
AT4G30850	2.83947	2.74393	4.13656	3.27155	3.11104	2.47811	3.89516	4.199	4.03639	5.96169	5.23326	3.68791	3	heptahelical transmembrane protein2 [Arabidopsis thaliana]
AT5G11970	41.2996	42.1149	60.6519	48.6759	49.9615	41.0701	63.6851	68.9937	58.5681	80.521	73.1853	59.271	3	hypothetical protein AT5G11975 [Arabidopsis thaliana]
AT3G54920	43.9173	41.7725	50.9113	43.8514	40.8015	40.3503	52.3747	61.8945	47.5493	72.1681	63.6919	48.0676	3	Pectin lyase-like superfamily protein [Arabidopsis thaliana]
AT3G13790	18.2311	18.7797	24.63	23.776	18.265	16.9313	24.1064	30.8878	22.1091	38.8603	35.1744	23.5379	3	Glycosyl hydrolases family 32 protein [Arabidopsis thaliana]
AT5G02290	43.4133	43.4029	52.4381	46.1613	46.9238	33.9415	55.3612	61.4352	46.0433	83.4204	70.1714	47.49	3	Protein kinase superfamily protein [Arabidopsis thaliana]
AT1G12990	21.9217	22.5723	27.3093	22.3144	26.0427	20.5969	28.9241	31.067	25.0784	41.0331	41.6499	33.5808	3	beta-1,4-N-acetylglucosaminyltransferase family protein [Arabidopsis thaliana]
AT3G51920	77.2296	84.3004	94.9832	89.2131	98.6837	83.4771	90.7253	106.636	87.5711	137.425	127.798	100.534	3	calmodulin 9 [Arabidopsis thaliana]
AT3G09440	234.499	233.11	288.469	258.599	305.208	237.524	293.847	316.123	283.594	464.438	400.951	346.13	3	Heat shock protein 70 (Hsp 70) family protein [Arabidopsis thaliana]
AT5G56030	225.044	228.33	263.4	229.863	290.101	233.098	273.132	278.327	259.468	376.525	345.357	295.026	3	heat shock protein 81-2 [Arabidopsis thaliana]
AT3G56400	89.2714	91.5098	113.517	107.039	116.208	74.1318	118.999	139.067	106.483	234.905	178.941	145.414	3	WRKY DNA-binding protein 70 [Arabidopsis thaliana]
AT3G09490	4.11419	4.33671	5.33473	4.54274	5.09744	3.66951	5.55167	5.95203	3.89449	8.41512	7.03037	6.46709	3	Tetratricopeptide repeat (TPR)-like superfamily protein [Arabidopsis thaliana]
AT1G32380	10.578	10.9932	9.78984	11.7933	13.0176	12.8802	12.9222	11.2578	12.7028	15.9858	16.1661	13.671	3	phosphoribosyl pyrophosphate (PRPP) synthase 2 [Arabidopsis thaliana]
AT5G49215	21.2917	20.2673	21.0962	26.985	25.4645	27.3078	25.9876	22.9919	29.122	32.4901	35.7094	27.1799	3	Pectin lyase-like superfamily protein [Arabidopsis thaliana]
AT4G14480	5.80868	6.21424	5.64213	6.89238	5.85511	7.07435	6.68943	6.62243	7.19758	8.54768	9.34205	7.35125	3	Protein kinase superfamily protein [Arabidopsis thaliana]
AT3G57930	12.6646	14.8482	12.6559	14.022	14.4459	16.4202	15.8526	14.7541	16.4938	20.0058	24.2632	15.7544	3	PREDICTED: uncharacterized protein LOC106296697 isoform X1 [Brassica oleracea var. oleracea]
AT1G79660	23.4529	20.4792	19.7753	23.4259	25.4259	23.6841	21.2163	26.429	26.2322	35.3985	38.2035	28.4105	3	ephrin-A3 protein [Arabidopsis thaliana]
AT3G15480	48.9891	46.9443	52.9816	51.4368	58.0546	55.3241	55.8915	61.7029	67.494	82.8021	85.0409	67.5848	3	fiber (DUF1218) [Arabidopsis thaliana]
AT4G32800	20.2683	21.2874	27.8911	24.8576	31.1583	31.0509	32.7574	43.7665	30.136	56.1944	62.9856	42.3773	3	Integrase-type DNA-binding superfamily protein [Arabidopsis thaliana]
AT1G19940	4.07712	3.47953	3.92627	5.19141	4.61722	4.66435	5.26802	6.72478	4.71187	9.21811	8.88776	6.14187	3	glycosyl hydrolase 9B5 [Arabidopsis thaliana]
AT3G10985	48.7719	43.8636	50.447	53.2832	60.4245	49.2351	53.1191	62.6179	54.6289	71.0389	81.8127	62.0358	3	unknown protein [Arabidopsis thaliana]
AT3G21190	30.2597	30.69	30.4521	30.5787	33.2395	37.8072	35.1603	34.8172	35.5917	48.2826	48.4088	45.0672	3	O-fucosyltransferase family protein [Arabidopsis thaliana]
AT3G02110	13.8584	13.6428	16.4304	15.0008	15.0798	16.0647	15.3907	15.426	16.3485	21.0607	20.5537	20.3405	3	serine carboxypeptidase-like 25 [Arabidopsis thaliana]
AT1G64640	18.889	20.4355	23.1904	25.0313	25.2866	24.7754	27.8151	25.8795	25.5938	40.2903	43.1531	38.7365	3	early nodulin-like protein 8 [Arabidopsis thaliana]
AT4G28780	48.6375	53.7616	60.5523	57.685	57.123	67.033	72.4141	66.7769	66.555	100.961	105.805	89.4409	3	GDSL-like Lipase/Acylhydrolase superfamily protein [Arabidopsis thaliana]
AT4G23750	10.1021	9.98643	14.0132	13.1964	13.2436	12.309	14.69	14.4004	11.9649	26.6553	28.48	22.4161	3	cytokinin response factor 2 [Arabidopsis thaliana]
AT5G04840	3.12441	2.94258	3.51547	4.04984	3.83403	3.72804	3.89453	3.43641	4.57208	6.24643	5.73501	4.90515	3	hypothetical protein AXX17_AT5G04250 [Arabidopsis thaliana]
AT2G18890	7.65259	7.55639	8.88956	9.58378	9.23083	7.63804	10.1294	8.79751	10.9883	16.3446	14.4116	13.5271	3	receptor-like cytosolic serine/threonine-protein kinase RBK2 isoform X2 [Brassica napus]
AT1G68870	8.73604	9.15438	9.53913	13.2937	10.4893	11.7524	10.9131	8.32654	17.7281	25.5456	29.1333	18.3711	3	SOB five-like 2 [Arabidopsis thaliana]
AT3G50660	15.0092	15.4853	16.0412	15.5993	14.2764	13.2312	15.2396	15.0475	22.1092	33.9167	34.2399	23.7306	3	SNP2 [Arabidopsis thaliana]
AT2G38360	17.2628	18.9243	20.4737	18.7677	20.8809	20.019	19.6929	19.3207	18.7711	28.7148	28.7246	22.6147	3	PRA1.B4 [Arabidopsis thaliana]
AT2G39870	16.5895	16.9289	20.4039	21.5444	25.2883	18.4903	20.5599	18.2746	14.3869	44.9018	43.0596	29.5646	3	hypothetical protein AT2G39870 [Arabidopsis thaliana]
AT1G05850	415.177	421.522	439.769	455.866	494.912	473.83	461.906	444.075	438.245	585.088	586.664	527.54	3	Chitinase family protein [Arabidopsis thaliana]
AT2G21880	4.47397	4.46202	5.24226	7.22	5.91902	5.52518	8.40483	7.46831	6.37069	11.6548	15.6709	11.1286	3	RAB GTPase homolog 7A [Arabidopsis thaliana]
AT4G21740	12.7197	13.9132	15.164	15.3603	14.9232	14.7068	17.3807	14.4283	12.1062	21.3791	23.8944	17.5311	3	transmembrane protein [Arabidopsis thaliana]
AT1G04680	73.4686	71.4028	81.3699	78.0708	77.6877	81.968	90.488	78.1768	70.6492	116.119	127.027	94.3569	3	Pectin lyase-like superfamily protein [Arabidopsis thaliana]
AT3G56880	33.5112	33.5779	32.7551	27.9803	32.0432	48.086	33.9393	37.6586	35.0346	60.5943	56.7119	35.4117	3	VQ motif-containing protein [Arabidopsis thaliana]
AT3G61750	3.1843	3.17237	2.88009	3.00482	3.91988	4.42356	2.99217	3.57824	3.22469	5.95353	6.3223	3.82714	3	hypothetical protein AXX17_AT3G56050 [Arabidopsis thaliana]
AT1G65450	1.74659	2.20927	1.71643	1.15499	1.99754	2.45194	2.17554	2.06587	1.52614	5.09257	5.83413	2.96872	3	HXXXD-type acyl-transferase family protein [Arabidopsis thaliana]
AT1G26730	1.71326	2.71484	2.44227	2.89847	2.86561	2.91408	2.83872	3.3245	2.40791	5.89621	6.26784	2.63811	3	EXS (ERD1/XPR1/SYG1) family protein [Arabidopsis thaliana]
AT4G31000	13.9485	16.6723	15.4935	18.9581	16.3044	20.5516	18.7785	18.0266	13.6101	29.3895	31.1184	17.7658	3	Calmodulin-binding protein [Arabidopsis thaliana]
AT3G04640	6.33076	6.71919	7.77086	7.89697	6.16131	9.86515	7.64931	10.4671	7.10244	13.0223	16.0625	10.2748	3	glycine-rich protein [Arabidopsis thaliana]
AT2G36420	6.19497	5.90171	6.6043	7.26609	6.54333	5.55001	7.15786	7.18275	7.24772	9.19215	10.0135	7.26608	3	nucleolin-like protein [Arabidopsis thaliana]
AT3G11690	4.74931	4.31097	8.31122	5.57503	5.43935	3.25628	5.76332	7.57588	7.00988	11.6085	12.7897	8.09539	3	hypothetical protein AT3G11690 [Arabidopsis thaliana]
AT5G24030	4.63257	4.8281	6.01312	3.43066	3.62825	3.43799	7.11285	8.19878	5.27045	24.8397	28.674	5.29807	3	SLAC1 homologue 3 [Arabidopsis thaliana]
AT3G59350	15.2314	13.6913	16.2917	15.9552	14.102	13.8796	18.1835	16.4874	15.5775	29.9624	32.6847	14.422	3	Protein kinase superfamily protein [Arabidopsis thaliana]
AT1G22330	13.298	12.9121	15.8821	13.0207	8.36144	8.82326	16.4441	16.2391	14.1142	26.2866	28.9745	13.4414	3	RNA-binding (RRM/RBD/RNP motifs) family protein [Arabidopsis thaliana]
AT3G45970	24.2665	28.644	31.7619	11.2023	17.6287	15.8721	42.1636	55.4234	33.2777	126.576	163.249	53.5729	3	expansin-like A1 [Arabidopsis thaliana]
AT1G57980	4.78523	5.14493	4.75085	4.78435	4.56375	3.77808	5.58916	6.42682	5.20334	8.14272	10.5673	5.2769	3	hypothetical protein AXX17_AT1G51920 [Arabidopsis thaliana]
AT3G47690	5.37141	5.79674	5.47418	5.46021	5.24246	4.96048	6.24666	5.20172	5.59572	9.43035	8.94733	7.58175	3	microtubule end binding protein EB1A [Arabidopsis thaliana]
AT3G16570	64.7232	64.5765	64.0257	65.7139	67.3024	64.9928	74.9192	72.3099	68.4592	95.8141	89.6601	78.3809	3	rapid alkalinization factor 23 [Arabidopsis thaliana]
AT1G61667	7.17705	8.43467	7.08823	5.54218	6.8025	5.58554	10.8055	10.7329	7.93171	21.3001	19.2523	11.3153	3	serine protease, putative (Protein of unknown function, DUF538) [Arabidopsis thaliana]
AT3G22930	1.70521	3.17657	1.94999	2.69954	2.53138	2.96098	3.75293	3.26021	3.54787	7.47492	6.80632	4.01018	3	calmodulin-like 11 [Arabidopsis thaliana]
AT2G46780	4.20322	4.69333	5.01375	5.04799	3.94461	5.12318	6.30984	5.69381	5.36599	12.1044	12.5876	7.37383	3	RNA-binding (RRM/RBD/RNP motifs) family protein [Arabidopsis thaliana]
AT1G03457	1.35503	1.61114	2.34367	1.8467	1.01073	1.39822	2.47472	4.24775	3.00999	10.7101	9.87212	3.15478	3	RNA-binding (RRM/RBD/RNP motifs) family protein [Arabidopsis thaliana]
AT1G17620	35.3638	34.805	43.9122	32.4108	37.6678	36.7248	50.8584	57.1181	46.6619	93.5534	92.1046	52.3339	3	Late embryogenesis abundant (LEA) hydroxyproline-rich glycoprotein family [Arabidopsis thaliana]
AT2G33990	14.2936	15.9028	17.2582	14.3069	14.8038	15.1156	16.7664	19.6733	16.3087	27.6684	26.8998	20.3674	3	IQ-domain 9 [Arabidopsis thaliana]
AT2G06850	203.754	206.538	239.285	156.482	155.649	174.049	247.635	265.473	228.355	478.034	484.314	317.01	3	xyloglucan endotransglucosylase/hydrolase 4 [Arabidopsis thaliana]
AT3G07360	32.0134	32.5833	32.1505	31.1218	34.9001	26.4088	37.112	38.8253	35.6469	53.4022	51.3146	37.9448	3	plant U-box 9 [Arabidopsis thaliana]
AT4G01120	9.94035	9.05034	9.53492	10.8522	11.1779	8.9818	11.7194	12.0198	12.6559	21.5051	18.1428	13.8856	3	G-box binding factor 2 [Arabidopsis thaliana]
AT4G26690	39.3058	36.8714	38.1301	37.9979	31.9418	34.579	46.9697	41.3046	29.9098	67.5464	64.1722	36.861	3	putative protein [Arabidopsis thaliana]
AT5G36001	3.96556	3.88272	4.32649	4.04101	4.19796	4.40781	4.61593	4.04917	3.35067	7.62954	6.80475	4.00611	3	RING/U-box superfamily protein [Arabidopsis thaliana]
AT1G53430	19.0693	18.4474	20.8029	18.7832	14.9762	17.7207	20.7491	18.4628	19.1462	34.8215	31.3562	17.0241	3	Leucine-rich repeat transmembrane protein kinase [Arabidopsis thaliana]
AT3G61640	19.5387	15.2026	19.4058	15.2494	18.8673	15.6448	18.1315	16.1579	18.7889	26.2818	24.7166	21.0248	3	arabinogalactan protein 20 [Arabidopsis thaliana]
AT1G18670	8.43437	7.73577	6.61673	6.55882	6.38418	5.94474	9.48454	8.18188	7.48967	12.0485	10.1737	8.18541	3	Protein kinase superfamily protein [Arabidopsis thaliana]
AT5G46220	5.42218	5.09066	4.83212	4.41985	4.3792	3.75245	5.61434	5.71305	5.4408	8.6638	7.5153	5.51772	3	transmembrane protein (DUF616) [Arabidopsis thaliana]
AT5G62550	7.04247	6.71944	5.98617	5.57347	5.63005	5.16499	6.38195	7.34769	6.33435	9.35575	8.86092	7.52545	3	microtubule-associated futsch-like protein [Arabidopsis thaliana]
AT5G57000	11.2975	10.1395	9.71571	8.85098	9.39307	8.35952	11.1714	11.9281	11.2976	15.1921	14.141	13.2303	3	DEAD-box ATP-dependent RNA helicase [Arabidopsis thaliana]
AT4G29080	29.0363	28.9684	30.2151	28.1031	29.9246	25.8547	35.3974	37.415	35.851	60.1587	37.2132	36.9106	3	phytochrome-associated protein 2 [Arabidopsis thaliana]
AT4G26150	5.37685	6.75731	6.86354	5.80013	6.32895	4.68383	8.98745	7.36434	6.53819	15.0888	8.53595	9.04854	3	cytokinin-responsive gata factor 1 [Arabidopsis thaliana]
AT5G05180	6.39179	6.5835	7.25855	5.37721	4.89351	4.76122	8.69373	9.17911	9.62951	13.0122	9.61901	9.21885	3	myosin heavy chain, striated protein [Arabidopsis thaliana]
AT1G52140	8.75074	10.0564	9.92806	7.33927	8.30972	5.56448	10.1416	10.6924	10.9548	16.3127	13.6447	11.9628	3	Avr9/Cf-9 rapidly elicited protein [Arabidopsis thaliana]
AT5G44670	11.5323	13.9412	13.7548	11.4487	13.1418	10.9627	18.2964	13.7337	14.6118	21.0469	17.6069	14.1399	3	glycosyltransferase family protein (DUF23) [Arabidopsis thaliana]
AT1G76540	6.87473	6.91479	6.51184	5.06926	4.71719	6.13736	7.82742	8.79195	7.66626	11.7347	7.49316	7.36544	3	cyclin-dependent kinase B2;1 [Arabidopsis thaliana]
AT5G44400	37.0767	34.6494	37.9007	22.5423	26.5776	33.5727	41.7566	40.6573	39.0733	63.9988	35.907	43.8725	3	FAD-binding Berberine family protein [Arabidopsis thaliana]
AT1G50490	10.373	12.2723	10.718	8.07527	7.04865	9.77234	11.1787	11.775	11.7243	15.2001	13.0724	13.6283	3	hypothetical protein EUTSA_v10011743mg [Eutrema salsugineum]
AT2G43120	27.2687	28.5719	24.4247	19.1568	21.1277	24.1259	26.4911	26.9705	31.0948	37.2269	28.1791	30.4011	3	hypothetical protein AXX17_AT2G40580 [Arabidopsis thaliana]
AT1G61890	24.8282	26.2165	29.4523	18.6471	23.334	29.9146	28.6555	29.4373	35.5247	41.1408	44.7053	29.218	3	MATE efflux family protein [Arabidopsis thaliana]
AT4G33950	19.9412	19.9787	18.5452	16.8971	17.2851	16.4059	19.6911	23.0817	21.4189	28.6294	28.8989	17.9402	3	hypothetical protein DCAR_001618 [Daucus carota subsp. sativus]
AT4G19230	3.64036	2.84408	3.80549	1.75645	3.0219	1.90994	4.32016	4.3283	3.7838	6.05434	6.90948	2.71207	3	cytochrome P450, family 707, subfamily A, polypeptide 1 [Arabidopsis thaliana]
AT3G28200	37.9381	36.7815	39.4507	24.3082	24.6975	31.3557	42.7816	47.9198	36.7473	57.3819	60.0399	38.9904	3	putative peroxidase [Arabidopsis thaliana]
AT3G27960	19.1834	18.779	21.4782	12.7581	13.4774	14.8197	25.2393	25.7564	21.2086	32.7125	35.3585	24.0088	3	Tetratricopeptide repeat (TPR)-like superfamily protein [Arabidopsis thaliana]
AT4G00300	73.6842	73.4708	85.471	65.4629	63.5346	76.7691	93.0358	95.4203	81.0155	112.306	116.569	81.7919	3	receptor-like kinase [Arabidopsis thaliana]
AT1G53730	19.7235	19.5653	21.836	16.4464	14.5912	16.9347	27.3299	26.6905	21.967	34.0977	33.5392	21.2153	3	STRUBBELIG-receptor family 6 [Arabidopsis thaliana]
AT1G17060	3.98864	3.18267	3.44678	2.09269	2.39214	2.95039	4.554	5.9849	4.42672	6.04073	6.96672	3.75992	3	cytochrome p450 72c1 [Arabidopsis thaliana]
AT5G60860	12.4754	13.1787	14.4674	14.4451	13.6935	15.2395	17.2982	21.0472	17.1232	26.2997	25.7221	22.8102	3	RAB GTPase homolog A1F [Arabidopsis thaliana]
AT1G19440	22.0493	23.6133	24.3761	24.391	23.0873	24.176	30.0977	34.0568	32.7888	42.9225	44.9417	41.3327	3	3-ketoacyl-CoA synthase 4 [Arabidopsis thaliana]
AT5G19780	169.998	173.272	190.995	193.269	171.677	191.799	214.616	213.225	212.753	250.952	280.631	245.183	3	PREDICTED: tubulin alpha-3 chain-like [Camelina sativa]
AT5G15350	77.2736	76.7656	100.59	79.1729	74.0944	107.63	118.256	138.703	129.708	176.486	204.456	140.647	3	early nodulin-like protein 17 [Arabidopsis thaliana]
AT1G20330	99.9609	103.404	127.869	98.9267	98.0488	105.941	171.313	175.007	182.048	220.685	225.69	180.882	3	putative sterol-C-methyltransferase [Arabidopsis thaliana]
AT1G20090	61.8626	64.3709	70.701	57.6456	59.3065	58.3273	96.3991	97.66	95.34	113.85	116.412	93.2854	3	RHO-related protein from plants 2 [Arabidopsis thaliana]
AT3G07460	181.902	194.099	215.784	202.116	193.964	196.051	255.38	263.766	249.272	285.925	296.733	256.506	3	transmembrane protein, putative (Protein of unknown function, DUF538) [Arabidopsis thaliana]
AT1G63260	14.8227	15.3422	16.4296	16.2201	13.2422	13.28	25.1223	25.7837	23.1152	29.2468	29.5647	24.4494	3	hypothetical protein; 40560-41722 [Arabidopsis thaliana]
AT5G51460	18.412	20.1008	22.263	23.4303	20.865	18.6391	33.299	33.6001	29.8632	44.2455	42.9979	35.8852	3	Haloacid dehalogenase-like hydrolase (HAD) superfamily protein [Arabidopsis thaliana]
AT5G11420	179.344	184.322	218.444	174.324	179.288	180.564	266.541	264.294	226.568	318.441	295.2	286.565	3	transmembrane protein, putative (Protein of unknown function, DUF642) [Arabidopsis thaliana]
AT4G12730	159.136	147.391	191.734	152.571	145.064	171.791	227.903	218.225	211.61	255.129	278.418	228.42	3	FASCICLIN-like arabinogalactan 2 [Arabidopsis thaliana]
AT5G03120	29.6583	31.1858	42.5627	30.7554	28.3497	33.0444	61.2268	66.9697	52.0152	68.752	78.8983	55.0195	3	unnamed protein product [Arabidopsis thaliana]
AT1G76090	8.34479	10.1174	15.7436	7.86496	7.05029	11.0039	26.7291	28.5102	19.1124	31.6713	39.1766	20.9377	3	sterol methyltransferase 3 [Arabidopsis thaliana]
AT4G37450	36.1364	34.0604	47.4334	36.3359	36.083	39.319	61.69	63.024	50.7063	73.6267	78.0138	52.3303	3	putative protein [Arabidopsis thaliana]
AT4G38690	23.4851	22.7333	25.8591	21.6763	23.7947	21.6261	26.2397	28.0465	31.0589	33.1596	35.6863	29.2069	3	PLC-like phosphodiesterases superfamily protein [Arabidopsis thaliana]
AT5G08330	45.2584	44.2786	62.5857	44.622	44.7066	39.7925	65.0562	74.6707	70.4513	94.0299	103.61	86.0738	3	TCP family transcription factor [Arabidopsis thaliana]
AT1G61170	13.57	12.2261	16.1588	14.1799	13.9664	11.5512	18.4029	19.0827	19.5509	25.6811	24.409	20.4261	3	hypothetical protein AT1G61170 [Arabidopsis thaliana]
AT3G05490	18.1876	19.0046	24.8101	15.2822	14.9675	16.6217	25.1273	27.0204	27.5018	38.1448	43.3112	28.3168	3	ralf-like 22 [Arabidopsis thaliana]
AT4G38400	9.85448	12.0834	15.8771	5.45634	7.75401	7.56133	20.874	19.1528	17.7681	30.3671	41.0575	23.0863	3	expansin-like A2 [Arabidopsis thaliana]
AT2G36410	45.5563	48.4782	52.874	43.4737	39.3836	48.4251	67.274	70.765	72.6807	92.8419	105.521	73.4985	3	transcriptional activator (DUF662) [Arabidopsis thaliana]
AT4G03210	84.6969	92.9616	98.8996	47.3302	41.6211	60.2935	130.862	168.191	151.334	235.829	271.54	150.754	3	xyloglucan endotransglucosylase/hydrolase 9 [Arabidopsis thaliana]
AT5G65470	40.7216	42.3841	47.2962	35.9674	37.3191	40.6993	56.5882	64.8737	60.6988	94.2963	106.278	63.7543	3	O-fucosyltransferase family protein [Arabidopsis thaliana]
AT3G13000	12.6481	11.5231	12.0982	10.8293	10.1586	8.2804	15.1777	13.6737	14.5157	20.1051	18.6432	16.3559	3	ubiquinone biosynthesis protein (Protein of unknown function, DUF547) [Arabidopsis thaliana]
AT1G27030	21.425	19.944	20.4276	19.8743	18.7179	18.0676	24.482	21.2542	22.3253	33.0183	28.9238	26.5727	3	hypothetical protein AT1G27030 [Arabidopsis thaliana]
AT2G42380	19.1271	18.415	21.4926	16.4143	14.1678	13.5428	28.7806	20.624	20.7846	31.6015	32.1889	25.8423	3	Basic-leucine zipper (bZIP) transcription factor family protein [Arabidopsis thaliana]
AT2G29550	52.7473	56.2903	56.3504	46.3219	42.5634	54.8572	65.2767	61.6046	67.3085	89.9993	89.2703	77.8563	3	tubulin beta-7 chain [Arabidopsis thaliana]
AT4G35100	248.225	246.324	273.516	201.039	163.578	229.899	302.251	289.637	312.26	394.314	428.896	371.307	3	plasma membrane intrinsic protein [Arabidopsis thaliana]
AT3G54400	43.9016	45.8463	43.7571	30.4708	27.948	43.8081	56.1006	48.9606	50.3685	66.9378	67.6879	56.7701	3	Eukaryotic aspartyl protease family protein [Arabidopsis thaliana]
AT4G18950	18.2639	18.9489	21.7467	19.6484	19.7544	17.8527	23.8599	21.7572	19.1664	29.9662	31.6221	22.8935	3	Integrin-linked protein kinase family [Arabidopsis thaliana]
AT3G28180	81.3528	83.4493	100.48	74.6861	78.8218	72.0652	104.779	100.593	75.0816	157.53	157.487	93.6643	3	Cellulose-synthase-like C4 [Arabidopsis thaliana]
AT2G44500	12.3624	12.276	19.832	8.13542	11.2966	7.07708	21.7387	20.2182	10.7325	39.9454	45.906	14.1969	3	O-fucosyltransferase family protein [Arabidopsis thaliana]
AT4G04745	6.07055	7.24728	7.01589	3.74415	5.84405	5.09152	12.1674	11.3	5.7392	15.0886	18.1826	8.16072	3	hypothetical protein AT4G04745 [Arabidopsis thaliana]
AT5G51670	2.72955	3.10554	4.01182	2.0047	2.35832	1.96586	5.15253	5.90271	3.2081	7.28695	8.29207	4.85682	3	hypothetical protein (DUF668) [Arabidopsis thaliana]
AT1G30040	3.23231	3.39712	4.82704	2.75923	2.68318	3.78305	4.97155	6.10658	4.31958	8.92013	7.88375	4.09885	3	gibberellin 2-oxidase [Arabidopsis thaliana]
AT1G19380	9.51984	9.72136	13.3857	10.2969	9.50028	12.5682	14.9107	15.6876	12.3479	23.8977	25.9417	11.7271	3	sugar, putative (DUF1195) [Arabidopsis thaliana]
AT1G57990	14.2447	13.7978	20.781	11.4581	9.39829	14.4328	19.3797	25.2697	19.8951	36.5037	45.6844	16.7497	3	purine permease 18 [Arabidopsis thaliana]
AT3G60260	8.26806	7.84878	8.71729	8.05214	7.6732	8.77775	10.4603	10.217	9.04264	13.1969	13.2717	9.89446	3	putative protein [Arabidopsis thaliana]
AT3G06770	20.7654	21.0268	22.5406	22.5905	19.9068	21.4993	31.2169	27.7989	22.7325	37.8677	40.9198	30.8171	3	Pectin lyase-like superfamily protein [Arabidopsis thaliana]
AT5G66920	17.7077	16.4965	18.596	17.0608	16.6506	18.048	22.1237	20.7465	19.0541	24.6409	26.1925	22.4024	3	SKU5 similar 17 [Arabidopsis thaliana]
AT2G23130	82.5681	84.6508	102.176	60.0279	75.1377	65.3481	120.514	125.511	112.392	186.794	163.029	132.035	3	arabinogalactan protein 17 [Arabidopsis thaliana]
AT2G46330	75.7668	76.8458	109.385	71.8618	79.8709	64.63	133.657	142.419	113.961	221.295	182.597	139.058	3	arabinogalactan protein 16 [Arabidopsis thaliana]
AT4G02130	54.6008	57.66	60.2497	54.4956	55.3297	50.4754	75.8909	80.9795	71.4367	97.8887	91.2058	72.1164	3	galacturonosyltransferase 6 [Arabidopsis thaliana]
AT2G30590	15.9107	15.6286	16.137	15.6254	15.4834	13.3865	18.5466	19.9893	17.6996	24.1414	23.399	19.203	3	WRKY DNA-binding protein 21 [Arabidopsis thaliana]
AT3G58620	4.63088	5.22367	6.54073	4.17408	3.49586	2.81684	8.25912	7.51739	6.40986	12.2078	11.607	7.56287	3	tetratricopetide-repeat thioredoxin-like 4 [Arabidopsis thaliana]
AT1G51940	31.7411	32.4082	35.9275	27.6917	25.0707	23.7351	49.9308	46.1459	45.0751	65.9451	60.7248	42.6853	3	protein kinase family protein / peptidoglycan-binding LysM domain-containing protein [Arabidopsis thaliana]
AT5G03520	68.5938	74.1675	90.1894	78.6601	71.7871	78.297	106.02	115.908	112.428	167.605	162.936	108.04	3	hypothetical protein EUTSA_v10014465mg [Eutrema salsugineum]
AT2G42580	20.8168	21.3791	29.8088	19.9385	19.4894	17.6745	42.7615	40.964	36.5985	64.9811	63.7947	39.9759	3	tetratricopetide-repeat thioredoxin-like 3 [Arabidopsis thaliana]
AT4G35320	45.1374	48.0129	55.4814	45.0028	50.5106	43.5736	62.7373	63.7511	61.9953	93.2483	92.2806	65.5253	3	hypothetical protein AT4G35320 [Arabidopsis thaliana]
AT2G34510	43.6605	44.9296	59.6494	37.6647	35.7755	35.7851	73.2838	72.9126	65.5503	107.086	118.716	62.5094	3	choice-of-anchor C domain protein, putative (Protein of unknown function, DUF642) [Arabidopsis thaliana]
AT2G33570	17.6637	18.137	24.5218	13.6641	16.5589	16.785	29.6889	30.9257	31.0358	47.2527	47.5031	25.5278	3	glycosyltransferase family protein (DUF23) [Arabidopsis thaliana]
AT1G74330	8.57543	7.89267	8.23126	6.63965	6.68058	6.90516	10.5112	10.2553	9.81938	15.5091	15.5005	9.34319	3	Protein kinase superfamily protein [Arabidopsis thaliana]
AT5G21482	24.5607	28.2032	26.9143	21.1584	22.1014	17.2914	37.0351	38.4121	30.1098	45.87	41.3433	29.7565	3	cytokinin oxidase 7 [Arabidopsis thaliana]
AT2G35470	24.4728	27.2655	26.7594	21.4807	23.9636	21.9948	31.0805	31.6687	29.4576	38.9539	35.598	29.5752	3	ribosome maturation factor [Arabidopsis thaliana]
AT5G62100	9.36882	9.99503	12.4945	9.00363	10.9056	7.31996	14.09	13.9908	12.7925	16.9055	16.529	12.6499	3	BCL-2-associated athanogene 2 [Arabidopsis thaliana]
AT5G51550	157.523	163.353	247.511	93.0864	103.634	101.003	328.248	356.277	292.151	482.263	463.314	286.161	3	EXORDIUM like 3 [Arabidopsis thaliana]
AT2G34770	83.9528	84.6214	106.854	67.843	71.5816	61.4662	145.123	140.207	128.891	178.849	173.53	120.654	3	fatty acid hydroxylase 1 [Arabidopsis thaliana]
AT1G22530	75.9453	72.6357	103.352	50.6602	45.9706	48.9124	147.32	145.638	109.536	173.043	173.249	110.575	3	PATELLIN 2 [Arabidopsis thaliana]
AT5G44130	218.549	202.496	298.298	153.961	169.543	150.014	379.864	404.593	323.376	489.051	466.363	300.376	3	FASCICLIN-like arabinogalactan protein 13 precursor [Arabidopsis thaliana]
AT4G08930	20.4575	21.9424	26.1219	16.8854	18.4958	18.6302	31.2977	33.8378	26.4172	38.7066	35.6042	28.4407	3	APR-like 6 [Arabidopsis thaliana]
AT1G64330	63.2315	64.7603	71.0451	61.7939	60.4149	57.9733	83.7804	83.0216	77.1371	90.886	97.9779	76.4391	3	myosin heavy chain-like protein [Arabidopsis thaliana]
AT1G24170	79.5241	82.2239	99.6754	68.1612	67.2799	70.0322	119.512	128.456	99.849	127.531	146.236	108.073	3	Nucleotide-diphospho-sugar transferases superfamily protein [Arabidopsis thaliana]
AT1G57680	72.0014	75.7276	83.622	66.3743	67.0259	60.5928	96.5084	105.737	85.8302	116.217	120.869	89.3966	3	plasminogen activator inhibitor [Arabidopsis thaliana]
AT1G22882	26.5304	25.4401	31.2062	22.0942	22.8058	19.6299	38.275	42.1463	32.1984	48.7606	47.3753	32.175	3	Galactose-binding protein [Arabidopsis thaliana]
AT2G18860	24.1111	24.8818	27.3151	22.6804	22.0001	18.9235	30.9924	31.8055	27.3065	36.9231	37.4912	28.7864	3	Syntaxin/t-SNARE family protein [Arabidopsis thaliana]
AT2G23100	1.98826	2.32964	3.42795	2.27129	1.78264	1.24063	3.51121	4.27701	3.24026	5.254	5.62963	2.5717	3	Cysteine/Histidine-rich C1 domain family protein [Arabidopsis thaliana]
AT3G11700	98.5514	86.0836	110.366	84.7117	86.3863	83.2053	141.509	130.268	109.482	152.31	154.056	112.603	3	FASCICLIN-like arabinogalactan protein 18 precursor [Arabidopsis thaliana]
AT1G76160	127.664	128.147	163.862	118.188	114.268	129.178	186.481	174.739	132.297	209.565	213.779	150.209	3	SKU5 similar 5 [Arabidopsis thaliana]
AT2G31730	12.2562	13.9557	15.5688	11.7492	9.3851	13.7281	18.6063	19.3644	22.9355	26.6164	24.5691	16.3585	3	basic helix-loop-helix (bHLH) DNA-binding superfamily protein [Arabidopsis thaliana]
AT1G10120	11.9383	12.6631	13.0193	10.2328	10.52	11.5117	15.0681	15.6915	16.6787	19.1599	17.087	14.3517	3	Hypothetical protein [Arabidopsis thaliana]
AT5G16250	16.2605	18.1412	18.0507	14.4468	14.9638	16.9867	23.2436	19.3446	22.4415	26.8919	22.1555	19.3913	3	transmembrane protein [Arabidopsis thaliana]
AT1G78600	5.77218	6.53812	6.77284	6.09051	6.73872	7.23133	8.51829	7.66723	10.8661	13.1311	8.88998	8.99857	3	light-regulated zinc finger protein 1 [Arabidopsis thaliana]
AT3G01960	2.54395	2.324	2.80427	2.82805	3.82607	2.72611	4.41628	3.92571	5.30037	6.77472	5.40651	4.48304	3	hypothetical protein AT3G01960 [Arabidopsis thaliana]
AT1G01620	164.576	159.793	160.142	141.104	132.219	151.976	162.138	151.626	181.439	203.485	226.905	191.731	3	plasma membrane intrinsic protein 1C [Arabidopsis thaliana]
AT5G03170	16.4602	16.6801	14.2561	12.3919	12.8523	16.4606	14.5648	15.896	19.6207	21.3085	22.7124	21.707	3	FASCICLIN-like arabinogalactan-protein 11 [Arabidopsis thaliana]
AT3G55430	21.3755	26.1907	19.1176	17.5844	18.8604	22.3299	21.1508	18.3161	23.0336	35.2146	35.1625	26.9951	3	putative beta-1,3-glucanase [Arabidopsis thaliana]
AT1G63295	6.11851	6.29351	6.95995	3.30898	2.23653	5.4249	4.9975	4.40222	4.29963	9.85997	4.8661	8.98655	3	Remorin family protein [Arabidopsis thaliana]
AT3G21550	15.3086	16.6603	13.9278	8.38327	9.72442	15.5683	14.4761	17.88	13.2212	23.189	15.0512	21.0462	3	transmembrane protein, putative (DUF679 domain membrane protein 2) [Arabidopsis thaliana]
AT1G43790	25.2698	27.9855	23.4953	13.5946	14.7219	24.5649	20.575	24.5304	15.8176	32.7074	26.5127	36.3168	3	tracheary element differentiation-related 6 [Arabidopsis thaliana]
AT1G26820	6.35195	7.39694	6.40742	3.24438	5.08152	8.10726	6.53051	7.30152	7.46556	8.8964	8.75638	11.574	3	ribonuclease 3 [Arabidopsis thaliana]
AT1G02335	15.783	16.8175	12.6632	10.247	11.0384	19.1461	13.2977	15.7706	14.6274	21.036	19.7275	26.381	3	germin-like protein subfamily 2 member 2 precursor [Arabidopsis thaliana]
[truncated: 1,258 more rows]
